# Supplementary material for: The whole profiling and competing endogenous RNA network analyses of noncoding RNAs in adipose-derived stem cells from diabetic, old, and young patients
Source: Stem Cell Res Ther. 2021 May 29;12:313. doi: 10.1186/s13287-021-02388-5 (PMC8164820; doi:10.1186/s13287-021-02388-5)
Supplement: Supplementary file 3 — Additional file 3: Data S1. Differentially expressed miRNAs between O-ASCs and Y-ASCs. [file 13287_2021_2388_MOESM3_ESM.xlsx]

## Sheet: 1581081977459212619
Gene ID	Gene Symbol	Type	Known/Novel Gene	p2_O_ASC1 Expression	p2_O_ASC2 Expression	p2_O_ASC3 Expression	p2_Y_ASC1 Expression	p2_Y_ASC2 Expression	p2_Y_ASC3 Expression	log2 (p2_Y_ASC/p2_O_ASC)	Pvalue(p2_O_ASC-vs-p2_Y_ASC)	Qvalue (p2_O_ASC-vs-p2_Y_ASC)
hsa-miR-204-5p	hsa-miR-204-5p	miRNA	known	307.535	20.794	73.702	12.133	66.886	28.564	-1.88943	0	0
hsa-miR-148a-3p	hsa-miR-148a-3p	miRNA	known	30.654	44.47	77.625	115.642	124.375	98.18	1.19168	0	0
hsa-miR-145-3p	hsa-miR-145-3p	miRNA	known	2.611	38.618	29.401	33.672	155.054	38.256	1.71827	0	0
hsa-miR-145-5p	hsa-miR-145-5p	miRNA	known	50.371	186.748	529.42	328.022	736.712	394.632	1.00483	0	0
hsa-miR-126-5p	hsa-miR-126-5p	miRNA	known	2.611	2.971	23.839	14.861	101.895	14.399	2.25899	0	0
hsa-miR-126-3p	hsa-miR-126-3p	miRNA	known	86.787	169.368	620.803	378.624	2129.61	303.022	1.7656	0	0
hsa-miR-214-3p	hsa-miR-214-3p	miRNA	known	610.704	426.212	494.854	1040.59	807.697	1267.91	1.04226	0	0
hsa-miR-296-5p	hsa-miR-296-5p	miRNA	known	44.204	48.549	64.265	135.488	78.402	120.407	1.11782	0	0
hsa-miR-12136	hsa-miR-12136	miRNA	known	14.179	8.646	22.895	250.002	6.772	58.48	2.82012	0	0
hsa-let-7i-3p	hsa-let-7i-3p	miRNA	known	72.968	138.553	79.314	358.402	14.418	229.026	1.04805	0	0
hsa-miR-615-3p	hsa-miR-615-3p	miRNA	known	56.357	23.676	67.295	53.236	214.938	38.489	1.10611	1.43155e-293	3.2575e-292
hsa-miR-370-3p	hsa-miR-370-3p	miRNA	known	29.754	28.73	50.657	101.816	60.437	83.922	1.20991	3.74189e-270	8.02347e-269
hsa-miR-671-5p	hsa-miR-671-5p	miRNA	known	34.031	19.686	57.064	69.178	66.886	97.668	1.12498	4.65617e-229	9.10813e-228
hsa-miR-181a-3p	hsa-miR-181a-3p	miRNA	known	11.434	12.503	23.839	34.519	69.65	32.572	1.565	2.35335e-223	4.52412e-222
hsa-miR-377-3p	hsa-miR-377-3p	miRNA	known	22.192	23.055	53.737	83.287	53.619	65.19	1.07838	4.142e-185	7.21614e-184
hsa-miR-34c-3p	hsa-miR-34c-3p	miRNA	known	71.482	24.74	12.019	9.406	10.457	16.822	-1.56991	1.16473e-178	1.90982e-177
hsa-miR-543	hsa-miR-543	miRNA	known	25.208	22.39	17.233	44.865	41.873	66.681	1.25173	1.42526e-178	2.30313e-177
hsa-miR-153-3p	hsa-miR-153-3p	miRNA	known	3.421	10.818	6.456	35.93	17.136	19.757	1.82318	1.57595e-147	2.31209e-146
hsa-miR-378a-5p	hsa-miR-378a-5p	miRNA	known	8.103	6.074	7.549	20.645	29.758	20.037	1.72129	1.66751e-132	2.38368e-131
hsa-miR-766-3p	hsa-miR-766-3p	miRNA	known	8.868	9.621	4.768	24.878	12.668	30.055	1.53612	5.42086e-108	7.28224e-107
hsa-miR-299-3p	hsa-miR-299-3p	miRNA	known	13.504	10.863	18.028	36.87	32.798	20.503	1.12194	3.39992e-89	3.99044e-88
hsa-miR-485-3p	hsa-miR-485-3p	miRNA	known	6.482	11.661	9.486	24.69	12.576	25.209	1.19257	1.84192e-68	1.88417e-67
hsa-miR-210-3p	hsa-miR-210-3p	miRNA	known	1.485	9.355	4.221	7.572	24.23	10.764	1.51003	1.94029e-67	1.96675e-66
hsa-miR-383-5p	hsa-miR-383-5p	miRNA	known	23.002	1.596	5.264	1.317	1.658	4.986	-1.90346	3.22194e-65	3.17917e-64
hsa-miR-212-5p	hsa-miR-212-5p	miRNA	known	6.842	22.568	4.321	2.21	1.75	9.459	-1.34734	6.1895e-46	5.03744e-45
hsa-miR-139-5p	hsa-miR-139-5p	miRNA	known	1.395	1.552	2.831	3.433	11.931	4.986	1.86519	3.82568e-44	3.09104e-43
hsa-miR-625-3p	hsa-miR-625-3p	miRNA	known	5.357	3.68	5.016	14.061	8.43	9.879	1.22525	7.53286e-38	5.83273e-37
hsa-miR-210-5p	hsa-miR-210-5p	miRNA	known	1.26	6.562	1.887	4.891	13.958	6.71	1.39407	9.60834e-37	7.38848e-36
hsa-miR-342-5p	hsa-miR-342-5p	miRNA	known	14.449	11.439	4.072	4.28	4.699	3.728	-1.24612	2.44001e-36	1.86343e-35
hsa-miR-1185-1-3p	hsa-miR-1185-1-3p	miRNA	known	1.125	1.552	5.215	7.43	3.731	8.527	1.3844	2.9715e-28	2.07077e-27
hsa-miR-491-5p	hsa-miR-491-5p	miRNA	known	10.263	4.212	5.016	3.668	1.935	3.541	-1.08358	1.92218e-19	1.19068e-18
hsa-miR-188-5p	hsa-miR-188-5p	miRNA	known	2.881	1.552	2.384	5.22	1.382	8.667	1.1831	8.97177e-18	5.37824e-17
hsa-miR-4524a-3p	hsa-miR-4524a-3p	miRNA	known	6.527	2.261	2.632	1.411	1.566	2.423	-1.07239	7.26289e-12	3.83797e-11
hsa-miR-585-5p	hsa-miR-585-5p	miRNA	known	1.756	2.882	1.589	2.116	1.797	8.527	1.00286	1.15749e-11	6.00278e-11
