# Supplementary material for: The whole profiling and competing endogenous RNA network analyses of noncoding RNAs in adipose-derived stem cells from diabetic, old, and young patients
Source: Stem Cell Res Ther. 2021 May 29;12:313. doi: 10.1186/s13287-021-02388-5 (PMC8164820; doi:10.1186/s13287-021-02388-5)
Supplement: Supplementary file 4 — Additional file 4: Data S2. Differentially expressed mRNAs between O-ASCs and Y-ASCs. [file 13287_2021_2388_MOESM4_ESM.xlsx]

## Sheet: 158116338587420311
Gene ID	Gene Symbol	Type	Known/Novel Gene	p1_O_ASC1 Expression	p1_O_ASC2 Expression	p1_O_ASC3 Expression	p1_Y_ASC1 Expression	p1_Y_ASC2 Expression	p1_Y_ASC3 Expression	log2 (p1_Y_ASC/p1_O_ASC)	Pvalue(p1_O_ASC-vs-p1_Y_ASC)	Qvalue (p1_O_ASC-vs-p1_Y_ASC)
11098	PRSS23	mRNA	known	17.85	2.58	12.73	16.15	29.58	23.81	1.07361	0	0
948	CD36	mRNA	known	17.6	0.51	11.3	21.28	44.51	21.51	1.33503	0	0
1827	RCAN1	mRNA	known	11.99	43.5	36.61	66.23	123.39	111.47	1.76777	0	0
4325	MMP16	mRNA	known	1.19	1.92	1.95	4.6	6.12	7.99	1.92428	0	0
400581	GRAPL	mRNA	known	25.25	26.07	14.96	43.93	65.23	68.75	1.34444	0	0
348	APOE	mRNA	known	6.68	4.1	4.61	18.04	26.25	30.08	2.22957	0	0
1909	EDNRA	mRNA	known	0.5	4.86	4.07	6.95	7.1	13.87	1.6321	0	0
5743	PTGS2	mRNA	known	0.33	1.85	16.22	6.66	41.97	124.63	3.55565	0	0
3725	JUN	mRNA	known	20.22	10.29	15.93	9.15	38.2	77.24	1.39399	0	0
3726	JUNB	mRNA	known	14.13	10.17	17.34	14.06	107.04	84	2.21328	0	0
9592	IER2	mRNA	known	3.04	3.31	8.39	5.29	50.92	34.8	2.70966	0	0
1843	DUSP1	mRNA	known	16.29	13.08	24.76	9.38	169.51	151.39	2.61286	0	0
25976	TIPARP	mRNA	known	8.1	20.77	17.41	13.18	54.19	50.69	1.24405	0	0
388	RHOB	mRNA	known	4.32	7.04	11.06	10.93	29.16	31.49	1.7366	0	0
7803	PTP4A1	mRNA	known	3.74	16.87	42.52	16.72	41.55	53.35	1.02133	0	0
8013	NR4A3	mRNA	known	0.37	2.66	10.85	3.76	14.73	22.55	1.61902	0	0
9037	SEMA5A	mRNA	known	1.28	4.61	10.85	5.1	16.08	21.04	1.36979	0	0
3371	TNC	mRNA	known	19.89	227.85	345.41	168.26	509.77	423.54	1.05436	0	0
1282	COL4A1	mRNA	known	4.38	47.08	132.07	41.59	191.53	95.07	1.03321	0	0
2617	GARS	mRNA	known	7.74	23.67	69.93	28.54	125.34	45.19	1.12344	0	0
1012	CDH13	mRNA	known	3.89	5.74	19.88	12.24	30.38	16.5	1.10206	0	0
2353	FOS	mRNA	known	0.15	0.29	0.98	0.77	169.48	79.8	7.59033	0	0
6446	SGK1	mRNA	known	20.7	4.53	13.04	19.9	112.76	41.71	2.1032	0	0
3400	ID4	mRNA	known	0.84	1.62	1.14	3.3	20.35	8.73	3.09826	0	0
64129	TINAGL1	mRNA	known	0.17	0.51	6.2	2.97	28.15	9.09	2.86475	0	0
7045	TGFBI	mRNA	known	28.7	156.02	257.5	127.24	731.65	328.74	1.51432	0	0
64332	NFKBIZ	mRNA	known	0.99	6.38	14.64	9.82	34.91	16.86	1.678	0	0
8870	IER3	mRNA	known	1.12	8.38	13.86	9.13	38.99	26.27	1.77736	0	0
3280	HES1	mRNA	known	0.3	4.35	2.21	7.48	65.96	12.84	3.68657	0	0
1958	EGR1	mRNA	known	0.12	0.29	1.35	0.36	54.17	11.66	5.38566	0	0
467	ATF3	mRNA	known	0.7	0.76	3.81	0.92	32.41	5.26	3.21275	0	0
10631	POSTN	mRNA	known	17.48	15.6	88.98	46.94	1009.49	73.69	3.33492	0	0
8553	BHLHE40	mRNA	known	0.24	2.21	5.05	4.43	21.69	3.39	2.10716	0	0
7453	WARS	mRNA	known	9.38	17.04	27.76	25.67	66.16	21.74	1.13913	0	0
10082	GPC6	mRNA	known	4.53	6.38	13.58	9.01	34.16	10.44	1.21183	0	0
51339	DACT1	mRNA	known	0.96	20.15	13.61	20.5	59.18	8.85	1.3179	0	0
54541	DDIT4	mRNA	known	4.54	81.58	33.51	42.23	186.41	51.67	1.15397	0	0
1490	CTGF	mRNA	known	2.56	37.89	173.55	31.51	375.15	78.09	1.3799	0	0
59	ACTA2	mRNA	known	4.37	36.16	170.08	32.08	390.52	113.34	1.52955	0	0
50509	COL5A3	mRNA	known	0.15	0.75	11.7	0.53	27.97	7.15	1.76963	0	0
4162	MCAM	mRNA	known	0.13	1.88	8.62	1.69	21.09	7.31	1.71485	0	0
151887	CCDC80	mRNA	known	31.86	20.3	97.49	23.52	234.09	24.42	1.02628	0	0
55959	SULF2	mRNA	known	2.27	3	3.48	9.16	16.87	7.38	1.94549	0	0
23657	SLC7A11	mRNA	known	0.53	4.23	7.01	9.2	18.74	4.09	1.44951	0	0
3490	IGFBP7	mRNA	known	22.85	80.16	88.9	123.31	184.41	98.75	1.13661	0	0
23704	KCNE4	mRNA	known	0.67	11.93	5.3	21.1	28.05	12.17	1.76454	0	0
81539	SLC38A1	mRNA	known	4.87	16.59	9.25	22.19	31.45	15.03	1.18129	0	0
10797	MTHFD2	mRNA	known	11.77	53.1	34.89	62.53	119.13	43.04	1.15744	0	0
10875	FGL2	mRNA	known	4.29	10.24	1.96	1.51	1.61	42.8	1.38985	0	0
79999	LOC79999	mRNA	known	26.14	14.66	12.65	13.53	38.87	195.23	2.13525	0	0
5055	SERPINB2	mRNA	known	0.99	9.11	31.86	14.37	6.55	103.85	1.84809	0	0
220441	RNF152	mRNA	known	0.67	9.64	12.53	7.38	6.77	33.73	1.04732	0	0
3576	CXCL8	mRNA	known	2.98	446.75	494.85	470.94	190.25	1820.51	1.54198	0	0
3007	HIST1H1D	mRNA	known	4.1	5.66	25.06	26.6	15.08	118.91	2.43976	0	0
3557	IL1RN	mRNA	known	1.09	5.63	9.93	13.01	4.18	57.93	2.3577	0	0
6781	STC1	mRNA	known	0.8	23.29	38.69	14.98	5.82	290.67	2.50471	0	0
90865	IL33	mRNA	known	3.07	9.03	5.14	10.88	2.92	71.24	2.17126	0	0
4071	TM4SF1	mRNA	known	9.04	4.78	12.93	13.29	7.29	131.72	2.59701	0	0
54498	SMOX	mRNA	known	1.85	19.1	18.32	20.38	7.66	50.08	1.11524	0	0
214	ALCAM	mRNA	known	28.27	107.97	132.92	182.72	29.92	371.08	1.2552	0	0
5122	PCSK1	mRNA	known	0.19	1.51	1.68	6.69	0.68	13.83	2.81415	0	0
8361	HIST1H4F	mRNA	known	21.85	30.05	29.21	95.32	71.52	250.01	2.3542	0	0
22822	PHLDA1	mRNA	known	3.05	5.02	21.36	3.49	14.26	43.94	1.29434	0	0
3976	LIF	mRNA	known	0.21	1.37	20.48	10.8	20.02	51.2	2.24917	0	0
2239	GPC4	mRNA	known	0.46	2.93	8.29	2.74	7.38	19.46	1.55732	0	0
55022	PID1	mRNA	known	0.58	12.12	35.81	19.44	10.17	52.28	1.1909	0	0
4314	MMP3	mRNA	known	0.37	16.83	135.12	124.93	64.36	259.82	1.92227	0	0
284217	LAMA1	mRNA	known	1.71	5.14	14.11	12.06	5.9	26.59	1.36637	0	0
1846	DUSP4	mRNA	known	0.46	4.43	2.65	11.65	0.72	15.23	2.02489	0	0
100507436	MICA	mRNA	known	9.34	14.62	11.79	45.4	15.93	31.9	1.35118	0	0
4312	MMP1	mRNA	known	19.27	312.11	291.73	3142.98	741.76	2600.69	3.51675	0	0
56261	GPCPD1	mRNA	known	5.16	13.55	12.52	26.69	19.83	24.52	1.22819	0	0
5999	RGS4	mRNA	known	1.94	5.46	4.37	14.34	10.83	10.59	1.65652	0	0
57132	CHMP1B	mRNA	known	13.99	25.37	15.29	43.95	54.06	48.01	1.3777	0	0
91461	PKDCC	mRNA	known	7.99	16.06	12.97	29.38	29.57	20.19	1.10778	0	0
3399	ID3	mRNA	known	1.69	48.17	14.69	76.63	74.95	51.77	1.61844	0	0
6303	SAT1	mRNA	known	35.73	79.18	38.98	112.77	91.49	77.73	1.11887	0	0
283208	P4HA3	mRNA	known	1.04	35.02	18.59	51.66	21.05	34.36	1.02949	0	0
120114	FAT3	mRNA	known	0.16	0.9	0.54	3.11	0.72	1.35	1.77138	0	0
84898	PLXDC2	mRNA	known	0.82	4.04	2.81	10.49	5.4	4.29	1.45088	0	0
6319	SCD	mRNA	known	7.13	8.71	143.13	275.11	277.37	15.52	2.237	0	0
3638	INSIG1	mRNA	known	39.89	20.55	79.28	172.35	142.5	28.35	1.41629	0	0
134429	STARD4	mRNA	known	10.37	10.69	17.69	40.18	34.75	16.6	1.36276	0	0
3422	IDI1	mRNA	known	23.27	20.41	26.77	80.12	45.85	18.94	1.05366	0	0
3040	HBA2	mRNA	known	61.76	61.59	32.04	246.55	75.11	53.83	1.21382	0	0
2170	FABP3	mRNA	known	22.02	1.34	19.5	124.25	16.9	14.39	1.93876	0	0
23475	QPRT	mRNA	known	7.52	2.93	4.98	29.73	10.46	3.26	1.52533	0	0
39	ACAT2	mRNA	known	25.61	12.04	15.81	62.99	30.58	20.96	1.08797	0	0
6307	MSMO1	mRNA	known	38.54	17.48	41.63	139.61	40.57	21.97	1.13431	0	0
2224	FDPS	mRNA	known	55.06	34.84	57.31	191.62	81.7	53.69	1.20028	0	0
93099	DMKN	mRNA	known	6.16	2.69	4.74	74.42	17.1	9.22	2.92187	0	0
9415	FADS2	mRNA	known	13.47	18.73	74.83	154.72	78.67	30.07	1.56109	0	0
3992	FADS1	mRNA	known	12.48	18.7	47.1	103.9	41.4	26.22	1.33448	0	0
1717	DHCR7	mRNA	known	1.77	2.95	15.78	34.39	13.55	6.26	1.70005	0	0
57709	SLC7A14	mRNA	known	4.25	0.36	7.53	0.53	0.9	1.27	-1.91238	0	0
50937	CDON	mRNA	known	12.74	3.26	16.36	3.27	4.61	4.61	-1.30706	0	0
26002	MOXD1	mRNA	known	43.25	28.1	84.45	22.5	8.19	23.52	-1.3807	0	0
2977	GUCY1A2	mRNA	known	2.54	7.04	11.5	1.85	6.27	1.97	-1.00185	0	0
3696	ITGB8	mRNA	known	2.78	11.9	17.58	4.17	5.75	4.91	-1.03708	0	0
168667	BMPER	mRNA	known	10.93	25.68	77.75	4.86	13.41	7.79	-1.97778	0	0
6840	SVIL	mRNA	known	3.26	2.21	29.99	1.75	6.58	6.66	-1.23923	0	0
1116	CHI3L1	mRNA	known	16.16	9.92	109.74	7.25	6.32	40.47	-1.03755	0	0
3488	IGFBP5	mRNA	known	15.96	31.99	470.95	17.92	10.88	106.53	-1.57277	0	0
5740	PTGIS	mRNA	known	6.77	3.36	58	1.13	4.74	7.88	-2.02539	0	0
84624	FNDC1	mRNA	known	0.35	13.53	85.52	12.55	10.44	14.62	-1.10147	0	0
4288	MKI67	mRNA	known	0.58	0.95	26.06	0.67	2.15	3.94	-1.66361	0	0
5010	CLDN11	mRNA	known	118.57	36.08	357.94	39.83	88.65	43.35	-1.39834	0	0
7049	TGFBR3	mRNA	known	24.04	9.22	50.72	8.01	14.86	11.49	-1.09707	0	0
10512	SEMA3C	mRNA	known	124.79	25.94	91.27	48.88	21.47	26.87	-1.28014	0	0
6387	CXCL12	mRNA	known	194.94	75.84	140.36	17.78	68.78	33.99	-1.76464	0	0
10628	TXNIP	mRNA	known	140.61	35.35	75.43	18.52	45.83	13.96	-1.76863	0	0
8839	WISP2	mRNA	known	43.56	2.59	20.28	2.39	13.65	1.61	-2.05691	0	0
51435	SCARA3	mRNA	known	35.32	2.67	21.84	4.16	11.73	11.49	-1.16114	0	0
221091	LRRN4CL	mRNA	known	50.66	3.41	26.01	7.18	6.31	2.28	-2.3775	0	0
120	ADD3	mRNA	known	100.61	24.3	55.09	26	31.43	22.55	-1.22267	0	0
54532	USP53	mRNA	known	48.48	9.87	52.37	11.7	16.56	12.31	-1.43598	0	0
1803	DPP4	mRNA	known	161.68	91.39	136.59	71.78	54.94	63.44	-1.03072	0	0
23460	ABCA6	mRNA	known	49.84	18.36	45.16	15.14	14.69	10.6	-1.47451	0	0
121227	LRIG3	mRNA	known	27.89	10.07	7.57	8.04	10.15	4.27	-1.12679	0	0
5737	PTGFR	mRNA	known	139.76	29.55	25.21	47.12	40.94	11.63	-1.21769	0	0
2634	GBP2	mRNA	known	29.49	7.38	9.85	9.23	10.98	3.37	-1.08486	0	0
8076	MFAP5	mRNA	known	185.13	60.34	100.75	46.55	86.32	32.07	-1.14551	0	0
6281	S100A10	mRNA	known	154.79	27.22	62.2	25.67	62.09	44.28	-1.0014	0	0
287	ANK2	mRNA	known	24.39	1.17	5.1	4.58	5.46	2.83	-1.28935	0	0
79689	STEAP4	mRNA	known	23.53	1.34	9.68	2.68	2.49	5.51	-1.74721	0	0
6398	SECTM1	mRNA	known	30.8	3.77	12.92	3.57	2.7	6.53	-1.96263	0	0
5493	PPL	mRNA	known	42.42	0.71	9.31	1.62	0.92	0.8	-4.06679	0	0
222223	KIAA1324L	mRNA	known	16.39	1.41	1.87	2.88	2.05	1.19	-1.81366	0	0
80818	ZNF436	mRNA	known	30.04	7.37	7.09	9.38	7.41	5.31	-1.12831	0	0
6414	SELENOP	mRNA	known	160.52	23.89	17.54	38.86	14.71	12.73	-1.7302	0	0
8644	AKR1C3	mRNA	known	168.12	21.37	20.47	40.26	13.86	10.97	-1.80865	0	0
1645	AKR1C1	mRNA	known	373.16	62.21	31.88	116.47	16.4	81.63	-1.28489	0	0
1646	AKR1C2	mRNA	known	172.58	7.86	6.56	33.49	3.54	18.63	-1.82863	0	0
7123	CLEC3B	mRNA	known	106.46	0.31	1.64	0.41	4.39	2.84	-4.11451	0	0
125	ADH1B	mRNA	known	200.46	11.88	5.27	2.8	1.49	0.24	-5.75784	0	0
117248	GALNT15	mRNA	known	56.4	13.91	10.85	6.55	5.6	6	-2.22185	0	0
1675	CFD	mRNA	known	103.58	21.24	5.8	7.34	4.3	8.44	-2.8694	0	0
285195	SLC9A9	mRNA	known	31.76	3.02	6.92	4.2	3.34	3.67	-2.05727	0	0
80833	APOL3	mRNA	known	57.88	5.93	11.88	6.52	7.28	4.24	-2.21192	0	0
91851	CHRDL1	mRNA	known	11.29	0.65	1.07	0.64	0.77	0.63	-2.85027	0	0
3489	IGFBP6	mRNA	known	757.52	106.7	84.86	91.39	125.81	166.44	-1.48667	0	0
10750	GRAP	mRNA	known	823.03	709.77	236.64	326.55	151.52	407.82	-1.11831	0	0
157506	RDH10	mRNA	known	3.61	28.74	16.69	7.61	7.38	3.55	-1.38132	0	0
2719	GPC3	mRNA	known	6.7	65.12	18.53	23.87	10.18	6.92	-1.15102	0	0
4982	TNFRSF11B	mRNA	known	18	162.02	63.9	47.15	28.31	15.56	-1.41334	0	0
10351	ABCA8	mRNA	known	24.52	30.15	36.19	13.44	17.43	9.82	-1.08557	0	0
89797	NAV2	mRNA	known	0.76	2.43	18.72	0.65	4.09	1.98	-1.33035	2.05351e-304	1.62389e-302
23224	SYNE2	mRNA	known	2.92	0.93	7.45	0.63	2.42	2.21	-1.01572	1.23614e-300	9.67696e-299
115265	DDIT4L	mRNA	known	28.2	3.42	6.55	7.73	1.28	5.96	-1.41683	1.05147e-289	7.9324e-288
435	ASL	mRNA	known	8.71	8.08	11.54	26.28	18.81	20.74	1.26106	1.61692e-284	1.1938e-282
8968	HIST1H3F	mRNA	known	14.63	13.71	30.44	30.22	19.78	143.87	1.81362	5.74577e-282	4.20237e-280
7056	THBD	mRNA	known	1.13	0.56	2.64	1.16	1.29	13.06	2.00067	2.55153e-276	1.83175e-274
64651	CSRNP1	mRNA	known	0.31	1.81	2.2	2.17	13.66	3.66	2.17138	2.03242e-275	1.45572e-273
5136	PDE1A	mRNA	known	16.07	0.34	1.5	1.11	2.63	0.88	-2.17596	3.09167e-272	2.18429e-270
57761	TRIB3	mRNA	known	0.33	1.12	9.86	5.69	25.27	3.27	1.87166	4.38741e-272	3.08574e-270
654463	FER1L6	mRNA	known	6.53	0.1	1.03	0.33	0.71	0.68	-2.40411	1.25177e-270	8.74471e-269
79895	ATP8B4	mRNA	known	3.9	20.02	10.43	7.63	1.97	7.2	-1.04192	1.59119e-269	1.10662e-267
652	BMP4	mRNA	known	15.11	0.57	1.5	0.53	0.37	0.96	-3.38008	3.39591e-266	2.34604e-264
139065	SLITRK4	mRNA	known	6.96	3.03	10.86	3.03	1.85	2.71	-1.37757	4.99926e-266	3.44606e-264
55083	KIF26B	mRNA	known	0.13	2.44	3.65	1.95	12.98	0.53	1.45921	1.46834e-263	1.00107e-261
2890	GRIA1	mRNA	known	0.14	7.63	3.04	0.47	1.69	0.78	-1.92799	7.76541e-262	5.22563e-260
85450	ITPRIP	mRNA	known	0.9	1.56	9.64	2.83	8.63	10.11	1.08528	2.76417e-251	1.80174e-249
7071	KLF10	mRNA	known	0.71	3.4	6.64	3.03	24.83	4.48	1.60939	5.67748e-250	3.69297e-248
503639	DUXAP10	mRNA	known	2.4	9.27	37.08	1.79	9.01	1.47	-1.52914	1.51623e-249	9.84189e-248
4616	GADD45B	mRNA	known	3.46	26.88	9.86	14.59	77.03	6.19	1.17987	5.56214e-248	3.59543e-246
255738	PCSK9	mRNA	known	0.27	0.15	1.3	6.31	3.05	0.65	2.82759	3.80185e-247	2.45247e-245
11113	CIT	mRNA	known	1.26	0.44	10.89	0.47	0.97	2.04	-1.48381	5.73931e-247	3.69462e-245
169611	OLFML2A	mRNA	known	0.95	1.29	21.23	0.83	5.2	2.2	-1.25262	4.84101e-244	3.09081e-242
54829	ASPN	mRNA	known	4.53	0.23	0.95	3.84	21	0.37	1.92256	1.18431e-243	7.53054e-242
5744	PTHLH	mRNA	known	1.25	5.17	17.96	5.22	0.46	52.14	1.54849	2.75182e-242	1.73912e-240
653162	RPSAP9	mRNA	known	0.13	0.2	1	8.22	19.56	0.27	4.14923	2.80022e-241	1.759e-239
1305	COL13A1	mRNA	known	6.09	2.05	2.57	8.14	2.91	18.18	1.41159	2.56654e-236	1.58978e-234
5673	PSG5	mRNA	known	6.93	15.48	11.62	2.58	2.38	2.27	-2.19086	7.64776e-236	4.71844e-234
4597	MVD	mRNA	known	12.57	8.15	15.22	44.87	17.09	9.12	1.06419	3.63788e-228	2.18813e-226
8444	DYRK3	mRNA	known	4.76	5.29	8.3	11.21	14.36	10.58	1.03947	1.16583e-227	6.98536e-226
91543	RSAD2	mRNA	known	1.3	0.53	1.71	8.8	0.32	4.27	2.07246	1.66509e-226	9.93856e-225
874	CBR3	mRNA	known	54.9	6.19	20.65	7.83	11.05	15.26	-1.35115	6.17222e-223	3.6422e-221
51129	ANGPTL4	mRNA	known	6.35	22.61	3.03	1.81	1.53	7.39	-1.68833	1.56508e-221	9.14881e-220
4857	NOVA1	mRNA	known	8.35	2.9	11.97	2.34	2.34	3.86	-1.39552	2.03939e-217	1.16804e-215
5212	VIT	mRNA	known	14.76	11.95	2.43	8.06	1.74	2.21	-1.51689	1.18748e-211	6.66637e-210
8353	HIST1H3E	mRNA	known	5.28	5.71	13.62	29.07	15.27	64.92	2.27099	1.34873e-211	7.55797e-210
7042	TGFB2	mRNA	known	7.08	0.24	0.68	0.47	1.53	0.62	-1.86224	3.11501e-211	1.74245e-209
27145	FILIP1	mRNA	known	1.93	3.43	7.84	0.88	2.3	0.49	-1.88646	7.51933e-211	4.19105e-209
54756	IL17RD	mRNA	known	3.8	0.62	1.98	0.54	0.96	0.54	-1.70264	8.16142e-203	4.3994e-201
114795	TMEM132B	mRNA	known	0.6	0.25	1.73	0.89	0.36	5.28	1.57086	7.60519e-202	4.08543e-200
4828	NMB	mRNA	known	2.72	7.29	4.65	15.31	3.74	32.97	1.85369	4.04595e-201	2.1697e-199
255928	SYT14	mRNA	known	0.31	6.25	1.48	0.32	0.62	1.6	-1.69019	4.72656e-192	2.42612e-190
221960	CCZ1B	mRNA	known	10.4	6.32	9.56	32.48	10.28	12.7	1.12511	6.7242e-192	3.44582e-190
10349	ABCA10	mRNA	known	3.98	1.59	2.27	0.78	0.74	0.5	-1.92332	1.01539e-191	5.18629e-190
3673	ITGA2	mRNA	known	1.25	0.84	1.6	1.23	0.76	7.79	1.40098	1.38164e-191	7.04544e-190
93145	OLFM2	mRNA	known	0.15	5.06	17.31	3.8	30.03	12.55	1.23607	4.61622e-190	2.34247e-188
55228	PNMA8A	mRNA	known	4.74	0.55	2.96	0.64	0.31	0.34	-2.66107	8.80205e-190	4.45203e-188
8728	ADAM19	mRNA	known	0.36	1.38	5.86	0.84	10.45	3.66	1.17979	2.74124e-189	1.38202e-187
4860	PNP	mRNA	known	4.45	4.52	9.9	14.81	10.26	23.63	1.32585	6.85099e-187	3.4153e-185
1363	CPE	mRNA	known	7.8	8.3	5.13	16.86	21.67	6.49	1.01422	4.33271e-185	2.14617e-183
64412	GZF1	mRNA	known	3.3	5.86	3.65	6.23	15.24	4.73	1.00986	1.2875e-184	6.36741e-183
3708	ITPR1	mRNA	known	0.24	1.14	1.44	1.34	2.76	3.07	1.44585	1.36082e-184	6.71934e-183
79625	NDNF	mRNA	known	4.93	3.23	14.14	1.1	2.29	3.77	-1.48932	6.92979e-183	3.39483e-181
25939	SAMHD1	mRNA	known	11.19	3.86	10.09	2.6	4.69	3.53	-1.20406	6.51762e-182	3.17296e-180
55117	SLC6A15	mRNA	known	16.47	2.51	3.4	4.02	1.69	6.13	-1.04653	1.81613e-181	8.80017e-180
10752	CHL1	mRNA	known	4	1.39	0.9	0.86	0.66	0.74	-1.703	3.15857e-179	1.5187e-177
8710	SERPINB7	mRNA	known	0.81	3.91	1.22	6.2	12.7	3.33	1.79603	4.50259e-176	2.13527e-174
3437	IFIT3	mRNA	known	24.41	3.65	15.81	6.8	7.7	7.57	-1.01096	3.26697e-174	1.5376e-172
83468	GLT8D2	mRNA	known	6.73	8.82	7.28	21.32	18.48	7.52	1.05145	1.74783e-173	8.21373e-172
2028	ENPEP	mRNA	known	0.15	2.34	1.09	2.22	4.13	5.25	1.71617	8.65965e-170	4.00905e-168
7857	SCG2	mRNA	known	0.1	0.36	1.07	2.75	5.15	2.14	2.91295	1.13844e-169	5.26269e-168
7538	ZFP36	mRNA	known	1.3	0.3	3.45	0.39	14.45	6.51	2.18511	1.98418e-168	9.13164e-167
3434	IFIT1	mRNA	known	9.53	0.72	2.59	2.63	1.82	0.59	-1.43581	3.26749e-167	1.49934e-165
8869	ST3GAL5	mRNA	known	15.46	7.38	7.2	5.62	1.74	6.23	-1.20926	8.04159e-167	3.68459e-165
8339	HIST1H2BG	mRNA	known	25.12	32.05	49	55.67	34.78	139.43	1.17638	2.41677e-166	1.1041e-164
1191	CLU	mRNA	known	12.96	1.53	8.29	0.65	3.28	3.34	-1.71211	3.66295e-165	1.66608e-163
9715	FAM131B	mRNA	known	7.54	2.38	1.92	1.04	1.64	1.89	-1.5011	1.83416e-164	8.28218e-163
7804	LRP8	mRNA	known	0.52	0.97	2.82	2.61	1.43	6.43	1.41941	1.4173e-163	6.37211e-162
3082	HGF	mRNA	known	10.38	4.73	5	3.37	1.23	5.84	-1.03581	1.75331e-162	7.84882e-161
23645	PPP1R15A	mRNA	known	3.29	3.79	13.64	6	16.83	16.59	1.08168	4.38841e-160	1.94495e-158
25894	PLEKHG4	mRNA	known	10.13	1.5	6.15	3.03	3.42	1.76	-1.14406	8.92392e-160	3.94387e-158
8483	CILP	mRNA	known	3.9	0.28	0.21	0.12	0.38	0.12	-3.05162	2.14248e-159	9.44178e-158
503637	DUXAP8	mRNA	known	0.5	3.17	26.59	0.31	5.08	0.13	-1.97206	5.6681e-156	2.4562e-154
10437	IFI30	mRNA	known	9.17	9.43	24.31	24.18	32.47	30.29	1.12841	1.4221e-155	6.15395e-154
26136	TES	mRNA	known	1.53	5.97	9.52	6.7	22.54	4.49	1.07952	1.56512e-155	6.76346e-154
10974	ADIRF	mRNA	known	70.15	9.1	10.17	9.44	10.95	17.83	-1.39544	2.13969e-155	9.23358e-154
597	BCL2A1	mRNA	known	1.45	0.92	1.96	3.62	0.74	24.06	2.7875	2.64742e-153	1.13149e-151
5874	RAB27B	mRNA	known	1.62	0.26	3.42	2.21	0.9	8.02	1.21887	2.70368e-153	1.15395e-151
9507	ADAMTS4	mRNA	known	0.1	0.61	2.62	0.57	7.2	2.12	1.7657	3.54456e-152	1.50871e-150
6150	MRPL23	mRNA	known	14.72	22.78	24.88	48.92	31.76	47.83	1.07952	3.6318e-152	1.54374e-150
6506	SLC1A2	mRNA	known	2.25	0.62	0.85	0.22	0.46	0.68	-1.89425	8.93167e-151	3.79133e-149
326625	MMAB	mRNA	known	13.48	9.48	14.2	42.78	23.45	11.34	1.0261	1.05691e-150	4.4803e-149
9518	GDF15	mRNA	known	2.78	2.06	4.85	14.67	8.59	6.78	1.75524	3.67645e-150	1.55424e-148
337876	CHSY3	mRNA	known	0.82	3.83	5.39	5.45	8.12	6.97	1.04168	4.79754e-149	2.01452e-147
50650	ARHGEF3	mRNA	known	9.81	1.63	4.4	2.04	3.48	1.29	-1.33798	1.59144e-148	6.66459e-147
5833	PCYT2	mRNA	known	4.79	2.73	4.83	11.92	7.1	5.87	1.00323	2.09095e-140	8.4279e-139
128239	IQGAP3	mRNA	known	1.66	2.21	16.34	1.51	2.59	2.87	-1.12601	6.75133e-138	2.70027e-136
729162	FAM239B	mRNA	known	0.15	0.17	1.28	0.17	6.06	2.19	2.78072	7.62763e-137	3.03517e-135
2152	F3	mRNA	known	0.41	7.79	8.44	3.98	27.89	2.78	1.07887	9.48272e-135	3.73047e-133
5322	PLA2G5	mRNA	known	9.2	1.21	0.72	0.53	0.27	0.37	-3.21002	1.13997e-134	4.47893e-133
79611	ACSS3	mRNA	known	6.98	4.31	6.93	2.49	3	1.8	-1.27007	5.23757e-134	2.04752e-132
26031	OSBPL3	mRNA	known	3.56	1.65	10.58	2.01	3.34	1.18	-1.04461	7.98133e-131	3.06627e-129
221935	SDK1	mRNA	known	0.82	2.01	17.53	2.47	3.15	2.87	-1.09434	8.3006e-130	3.15778e-128
6769	STAC	mRNA	known	13.86	3.89	1.91	4.67	3.38	1.25	-1.19587	9.93003e-130	3.77305e-128
85439	STON2	mRNA	known	2.71	0.16	0.86	0.59	0.39	0.17	-1.72452	4.28012e-128	1.61252e-126
875	CBS	mRNA	known	0.19	3.22	5.22	2.26	16.3	3.08	1.37348	3.48015e-127	1.30326e-125
64901	RANBP17	mRNA	known	0.69	1.66	3.05	3.95	6.21	3.95	1.48557	1.88834e-125	6.97925e-124
23231	SEL1L3	mRNA	known	0.42	1.22	1.52	2.76	5.51	1.07	1.61688	1.89763e-125	7.00526e-124
51704	GPRC5B	mRNA	known	1.86	0.54	11.66	0.55	2.73	0.37	-1.75495	8.46197e-123	3.06213e-121
6509	SLC1A4	mRNA	known	0.47	2.35	7.62	2.3	11.12	4.73	1.02579	1.77136e-121	6.38036e-120
131873	COL6A6	mRNA	known	0.68	0.54	1.6	0.54	3.39	1.48	1.70202	1.82741e-121	6.57468e-120
5997	RGS2	mRNA	known	6.7	7.23	3.06	12.6	10.5	19.4	1.24134	2.01884e-121	7.24668e-120
127435	PODN	mRNA	known	6.56	1.85	15.79	1.03	9.09	0.83	-1.0954	3.59837e-120	1.27693e-118
51385	ZNF589	mRNA	known	5.83	1.42	2.42	1.5	1.39	0.55	-1.52688	4.47881e-120	1.58756e-118
4609	MYC	mRNA	known	0.95	1.56	5.04	1.23	9.83	3.58	1.12787	5.04114e-119	1.77879e-117
1296	COL8A2	mRNA	known	7.07	1.12	5.89	2.39	2.58	1.58	-1.10703	1.07179e-118	3.77332e-117
57580	PREX1	mRNA	known	0.28	0.22	1.93	0.44	1.56	3.59	1.62029	6.89611e-118	2.41418e-116
145864	HAPLN3	mRNA	known	0.17	0.85	2.34	3.23	3.28	6.3	2.05103	2.54647e-116	8.80583e-115
727	C5	mRNA	known	3.42	1.41	3.09	0.97	1.15	0.87	-1.41761	3.81346e-116	1.31725e-114
5239	PGM5	mRNA	known	8.21	0.8	4.52	0.99	3.63	1.43	-1.5423	7.7642e-115	2.65251e-113
4320	MMP11	mRNA	known	1.72	1.11	1.92	6.06	2.25	6.18	1.66468	2.72436e-114	9.24649e-113
4920	ROR2	mRNA	known	0.22	1.79	4.41	3.55	4.76	4.92	1.38031	2.3868e-112	8.02216e-111
10221	TRIB1	mRNA	known	0.52	0.63	2.01	1.04	4.83	3.38	1.74295	5.96935e-109	1.97858e-107
23464	GCAT	mRNA	known	3.11	5.06	3.35	9.82	9.68	10.21	1.34371	9.86914e-109	3.26079e-107
5420	PODXL	mRNA	known	0.56	0.13	1.13	1.01	1.8	2.49	1.67964	1.10259e-108	3.63912e-107
387763	C11orf96	mRNA	known	1.02	1.29	4.93	1.09	13.5	8.52	1.8104	8.19211e-108	2.69242e-106
5641	LGMN	mRNA	known	1.3	3.38	14.91	8.26	17.76	8.02	1.02397	3.19469e-107	1.04336e-105
8082	SSPN	mRNA	known	1.65	3.57	4.87	1.13	2	0.69	-1.3603	7.00889e-107	2.28427e-105
10460	TACC3	mRNA	known	0.74	1.19	15.14	0.83	1.26	2.89	-1.4421	3.61681e-106	1.1714e-104
28951	TRIB2	mRNA	known	0.64	3.95	5.22	6.65	8.25	3.03	1.01491	9.80735e-104	3.10536e-102
79094	CHAC1	mRNA	known	0.14	1.38	3.52	1.79	14.64	1.36	1.88824	1.37917e-102	4.28421e-101
79839	CCDC102B	mRNA	known	1.75	0.62	0.93	2.47	8.09	1.54	1.80569	5.31997e-101	1.63144e-99
285313	IGSF10	mRNA	known	4.76	0.71	0.19	1.05	0.4	0.17	-1.63513	3.80177e-100	1.15789e-98
57452	GALNT16	mRNA	known	4.14	0.19	4.82	0.61	1.5	0.42	-1.72637	7.21427e-99	2.18017e-97
860	RUNX2	mRNA	known	0.69	5.64	3.98	3.2	13.58	2.63	1.20821	2.54295e-98	7.66253e-97
2171	FABP5	mRNA	known	3.88	7.72	7.26	7.7	11.16	32.84	1.47691	8.11272e-98	2.42115e-96
58528	RRAGD	mRNA	known	1.48	0.33	1.05	4.09	1.23	1.88	1.37038	8.75216e-96	2.57986e-94
3059	HCLS1	mRNA	known	0.67	1.78	1.44	3.12	2.38	7.12	1.77745	3.81451e-95	1.12121e-93
3791	KDR	mRNA	known	0.1	0.33	1.98	0.76	2.18	1.47	2.06013	6.39961e-95	1.87752e-93
8542	APOL1	mRNA	known	10.5	2.15	8.77	4.08	4.69	1.84	-1.00857	6.78688e-95	1.98739e-93
654342	LSP1P4	mRNA	known	17.25	6.96	15.83	3.23	8.33	7.3	-1.03545	8.5711e-95	2.50516e-93
5178	PEG3	mRNA	known	0.59	0.49	0.33	1.37	1.51	1.09	1.43534	2.78222e-94	8.0939e-93
717	C2	mRNA	known	8.17	1.85	5.34	1.47	3.33	1.96	-1.25494	3.10698e-93	8.95505e-92
51285	RASL12	mRNA	known	5.63	0.29	0.36	0.23	0.65	0.42	-2.38161	1.92747e-91	5.47441e-90
3306	HSPA2	mRNA	known	0.92	4.82	1.68	3.25	8.8	5.29	1.14705	6.70511e-91	1.90092e-89
55885	LMO3	mRNA	known	2.83	2.95	0.72	1.48	0.46	0.97	-1.68653	9.96853e-90	2.79307e-88
2159	F10	mRNA	known	20.66	5.4	2.77	4.91	3.23	6.55	-1.11668	1.35785e-88	3.76728e-87
185	AGTR1	mRNA	known	10.38	0.99	1.93	1.94	2.21	1.35	-1.41246	1.48686e-88	4.12154e-87
442213	PTCHD4	mRNA	known	1.1	1.19	4.79	0.91	0.56	1.27	-1.33745	1.10878e-86	3.01188e-85
147463	ANKRD29	mRNA	known	5.31	0.56	1.45	0.67	0.68	1.25	-1.48834	5.13142e-86	1.38185e-84
4940	OAS3	mRNA	known	0.14	0.3	6.2	0.28	0.84	0.96	-1.33329	1.11635e-85	2.99846e-84
9770	RASSF2	mRNA	known	4.35	0.75	2.42	0.57	2.42	0.57	-1.1704	1.12252e-85	3.01244e-84
51363	CHST15	mRNA	known	0.38	1.08	2.56	0.98	2.14	5.44	1.23936	5.65223e-84	1.4899e-82
1491	CTH	mRNA	known	0.48	1.18	1.48	2.26	5.31	1.91	1.65691	5.65911e-84	1.49046e-82
8492	PRSS12	mRNA	known	1.34	3.44	5.22	0.77	3.17	0.43	-1.18991	1.6117e-83	4.22337e-82
7481	WNT11	mRNA	known	5.26	0.31	0.14	0.47	0.33	0.25	-2.70774	7.93952e-81	2.0293e-79
29923	HILPDA	mRNA	known	6.13	21.57	3.06	5.6	5.56	4.4	-1.09484	1.08355e-80	2.76495e-79
1620	BRINP1	mRNA	known	0.82	0.6	1.91	4.15	0.78	2.69	1.67478	1.29055e-80	3.2878e-79
206338	LVRN	mRNA	known	0.71	0.53	3.03	0.11	0.1	0.47	-2.26825	1.4036e-80	3.57287e-79
79047	KCTD15	mRNA	known	0.14	4.41	3.57	3.3	7.26	4.1	1.05302	1.49285e-80	3.79695e-79
8418	CMAHP	mRNA	known	9.14	5.3	16.23	4.11	7.12	3.01	-1.01339	2.32278e-79	5.83635e-78
3936	LCP1	mRNA	known	0.2	0.92	2.68	1.88	2.67	3.79	1.345	1.93435e-77	4.76054e-76
8345	HIST1H2BH	mRNA	known	5.31	3.98	15.85	12.3	9.86	46.87	1.60262	2.6161e-76	6.36795e-75
5371	PML	mRNA	known	0.45	0.95	16.53	0.8	4.4	2.04	-1.05553	8.1895e-76	1.98568e-74
151230	KLHL23	mRNA	known	0.15	3.77	0.57	0.41	0.33	0.61	-1.80999	1.63243e-75	3.94582e-74
90701	SEC11C	mRNA	known	3.94	7.33	6.9	17.18	6.78	18.77	1.27892	3.20383e-75	7.72613e-74
347	APOD	mRNA	known	7.06	0.73	5.05	1.09	0.5	0.85	-2.36742	1.02062e-74	2.45365e-73
80832	APOL4	mRNA	known	4.37	0.67	1.05	0.86	0.93	0.62	-1.76108	1.29098e-74	3.09172e-73
55355	HJURP	mRNA	known	1.93	2.25	13	1.65	0.95	3.89	-1.10551	6.63724e-73	1.56427e-71
221476	PI16	mRNA	known	0.49	0.24	2.64	1.79	8.27	1.35	1.94471	1.48423e-72	3.48749e-71
6357	CCL13	mRNA	known	0.24	11.43	16.93	2.44	3.04	2.4	-1.7156	8.65453e-72	2.02136e-70
8515	ITGA10	mRNA	known	1.3	0.41	3.08	2.36	3.7	2.67	1.01369	1.00625e-71	2.34845e-70
729857	RGPD2	mRNA	known	0.71	0.44	0.36	0.73	0.94	2.68	1.34615	1.52198e-71	3.54676e-70
27147	DENND2A	mRNA	known	1.25	0.44	5.14	0.2	0.59	1.04	-1.62869	2.78709e-70	6.43239e-69
7852	CXCR4	mRNA	known	0.13	0.19	0.32	0.29	3.79	1.89	3.24611	3.36998e-70	7.76617e-69
4739	NEDD9	mRNA	known	0.18	0.51	4.51	0.59	8.74	1.67	1.23464	4.87264e-70	1.12042e-68
7472	WNT2	mRNA	known	3.04	4.21	3.05	0.41	3.37	0.83	-1.26152	3.66604e-69	8.3741e-68
9619	ABCG1	mRNA	known	0.21	0.14	0.49	0.91	2.57	0.35	2.14861	7.00284e-69	1.59377e-67
57469	PNMA8B	mRNA	known	1.95	0.78	1.48	0.47	0.45	0.41	-1.80803	8.8605e-67	1.97614e-65
100129940	LOC100129940	mRNA	known	6.03	0.84	3.79	0.81	2.68	1.15	-1.14758	2.07421e-66	4.60301e-65
5175	PECAM1	mRNA	known	0.31	0.24	1.42	0.37	4.11	1.3	1.60456	2.23307e-66	4.95202e-65
651746	ANKRD33B	mRNA	known	0.81	0.3	1.88	0.14	0.57	0.35	-1.82324	6.01395e-66	1.32609e-64
644019	CBWD6	mRNA	known	2.31	1.14	4.96	8.94	6.05	5.21	1.37022	1.06038e-65	2.33157e-64
9737	GPRASP1	mRNA	known	2.91	1.63	2.15	1.08	1.44	0.86	-1.06796	4.3236e-65	9.44011e-64
56901	NDUFA4L2	mRNA	known	0.13	0.18	0.63	0.16	6.67	1.31	3.19867	7.19858e-64	1.54149e-62
6236	RRAD	mRNA	known	0.38	1.81	3.28	4.39	4.41	5.56	1.54935	1.81551e-63	3.86116e-62
1152	CKB	mRNA	known	9.01	0.88	2.33	1.31	0.68	2.12	-1.6584	2.23505e-63	4.75018e-62
219539	YPEL4	mRNA	known	1.33	1.16	3.51	0.81	1.35	0.77	-1.05301	2.58843e-63	5.49745e-62
161291	TMEM30B	mRNA	known	0.5	1.62	1.4	1.92	1.11	4.27	1.12225	3.46733e-63	7.3491e-62
22824	HSPA4L	mRNA	known	2.89	1.58	4.88	1.98	0.72	1.26	-1.09459	8.52783e-63	1.79771e-61
3433	IFIT2	mRNA	known	5.1	0.72	3.3	1.46	1.9	0.88	-1.13023	4.96063e-62	1.0373e-60
23753	SDF2L1	mRNA	known	5.83	10.43	7	17.3	9.92	19.81	1.01252	2.4539e-61	5.0869e-60
3136	HLA-H	mRNA	known	3.93	0.77	2.28	0.66	4.72	9.43	1.59586	7.37125e-60	1.49037e-58
3620	IDO1	mRNA	known	1.07	2.01	0.61	1.57	0.14	8.93	1.46829	2.42964e-59	4.88704e-58
29887	SNX10	mRNA	known	4.25	0.12	0.2	0.63	0.44	0.26	-1.98831	3.2795e-59	6.57949e-58
10402	ST3GAL6	mRNA	known	0.74	0.99	1.35	3.93	1.74	1.46	1.34351	6.43805e-59	1.28749e-57
443	ASPA	mRNA	known	3.55	4.45	4.68	2.81	0.97	1.11	-1.38956	5.94047e-58	1.17665e-56
81831	NETO2	mRNA	known	0.12	0.76	1.27	1.18	1.86	2.63	1.57196	8.40335e-57	1.6364e-55
59339	PLEKHA2	mRNA	known	0.19	1.48	1.35	1.71	3.25	1.03	1.04711	1.07884e-56	2.09298e-55
63982	ANO3	mRNA	known	0.27	0.19	3.66	0.48	5.22	1.24	1.42163	1.257e-56	2.43409e-55
1117	CHI3L2	mRNA	known	9.27	1.22	0.48	0.74	0.13	3.28	-1.55876	7.07304e-56	1.35449e-54
3356	HTR2A	mRNA	known	0.67	0.38	0.74	1.76	0.31	2.23	1.2902	1.4382e-55	2.74572e-54
5260	PHKG1	mRNA	known	4.81	0.17	0.37	0.85	0.33	0.36	-1.87588	1.63142e-55	3.10699e-54
55281	TMEM140	mRNA	known	9.51	1.34	2.92	3.32	1.68	1.63	-1.11171	1.91265e-55	3.63813e-54
284129	SLC26A11	mRNA	known	0.27	0.47	1.75	0.53	0.75	5.38	1.54467	2.87e-55	5.44584e-54
79837	PIP4K2C	mRNA	known	0.69	0.87	1.41	2.28	2.91	1.73	1.332	3.37503e-55	6.40023e-54
9212	AURKB	mRNA	known	0.47	1.58	7.78	1.17	10.37	13.13	1.31002	1.1412e-54	2.15362e-53
6348	CCL3	mRNA	known	0.14	0.36	0.86	1.04	3.79	5.75	3.09243	1.16581e-54	2.19741e-53
1978	EIF4EBP1	mRNA	known	1.51	9.74	12.05	9.05	24.61	11.27	1.00773	1.30828e-54	2.45999e-53
84251	SGIP1	mRNA	known	0.31	1.14	4.54	1.33	5.01	3.17	1.08088	5.96286e-53	1.09672e-51
6004	RGS16	mRNA	known	0.13	0.19	1.39	0.58	3.8	1.14	1.90522	7.00186e-53	1.28554e-51
100288637	LOC100288637	mRNA	known	0.32	0.36	2.75	0.18	0.41	0.38	-1.56876	1.17819e-52	2.15934e-51
7010	TEK	mRNA	known	2.41	0.63	2.18	0.44	1.08	0.62	-1.24441	6.01293e-52	1.09112e-50
6542	SLC7A2	mRNA	known	0.24	0.19	0.39	0.4	1.86	0.37	1.68709	7.43257e-52	1.34638e-50
257019	FRMD3	mRNA	known	0.11	0.28	0.8	0.31	0.26	2.27	1.63092	1.27024e-51	2.29298e-50
654	BMP6	mRNA	known	0.42	0.84	2.03	0.41	0.65	5.74	1.09055	1.50943e-51	2.72004e-50
8743	TNFSF10	mRNA	known	10.17	2.29	1.79	4.38	1.55	1.44	-1.0478	3.31714e-51	5.94318e-50
116039	OSR2	mRNA	known	9.41	0.6	4.22	0.86	0.71	5.74	-1.17305	9.26847e-51	1.65016e-49
80760	ITIH5	mRNA	known	0.32	0.66	0.62	0.35	3.21	0.34	1.25476	1.76815e-50	3.13013e-49
1643	DDB2	mRNA	known	6.5	2.84	6.5	2.42	2.21	2.84	-1.08514	9.19171e-50	1.60801e-48
2300	FOXL1	mRNA	known	1.72	1.24	3.74	0.28	0.59	1.58	-1.39429	1.4563e-49	2.54195e-48
5366	PMAIP1	mRNA	known	1.87	1.14	2.37	1.06	3.92	7.85	1.24011	2.25266e-49	3.91664e-48
56155	TEX14	mRNA	known	7.92	2.65	2.63	10.19	25.05	35.58	1.92885	1.82259e-48	3.12356e-47
10687	PNMA2	mRNA	known	0.39	0.35	0.82	0.5	3.34	0.65	1.58817	2.61126e-48	4.45804e-47
3775	KCNK1	mRNA	known	0.72	1.18	3.25	3.15	3.21	4.14	1.19572	9.5528e-48	1.61496e-46
10231	RCAN2	mRNA	known	3.29	0.52	1.23	0.65	1.26	0.25	-1.37252	2.92296e-47	4.90948e-46
3929	LBP	mRNA	known	0.15	1.62	4.39	3.06	0.1	8.49	1.18784	1.10743e-46	1.84121e-45
339804	C2orf74	mRNA	known	12.16	12.82	3.05	5.4	4.76	4.17	-1.11646	1.26296e-46	2.09756e-45
129804	FBLN7	mRNA	known	0.83	1.29	5.44	0.29	1.64	0.92	-1.1774	2.82456e-46	4.67364e-45
51655	RASD1	mRNA	known	1.18	0.84	4.36	1.42	8.46	3.48	1.19483	4.53611e-46	7.4739e-45
1880	GPR183	mRNA	known	0.16	1.32	1.3	2.28	1.64	3.92	1.60091	5.1596e-46	8.48773e-45
9723	SEMA3E	mRNA	known	2.45	0.36	0.35	0.8	0.33	0.4	-1.26334	9.19419e-46	1.50612e-44
56243	KIAA1217	mRNA	known	0.23	0.48	3.25	0.17	1.18	0.37	-1.27748	3.05397e-45	4.96621e-44
9200	HACD1	mRNA	known	1.76	6.12	2.23	8.9	3.12	9.2	1.0824	5.1287e-44	8.14449e-43
26191	PTPN22	mRNA	known	0.26	0.67	1.04	1.41	0.61	3	1.51139	6.68311e-44	1.05752e-42
5920	RARRES3	mRNA	known	16.45	1.38	2.68	3.41	4.33	0.9	-1.42303	9.30695e-44	1.46749e-42
23094	SIPA1L3	mRNA	known	0.24	0.41	5.66	0.44	1.54	1.32	-1.04036	9.50289e-44	1.49612e-42
51512	GTSE1	mRNA	known	0.45	0.48	5.99	0.47	0.62	1.18	-1.43959	1.40503e-43	2.20425e-42
10826	FAXDC2	mRNA	known	4.53	0.94	3.77	1.4	1.29	1.59	-1.01429	1.91278e-43	2.99029e-42
84541	KBTBD8	mRNA	known	0.25	0.49	0.82	0.86	0.81	2.13	1.35949	3.92164e-43	6.0941e-42
5332	PLCB4	mRNA	known	0.15	1.69	2.77	0.4	0.72	0.86	-1.07375	5.37184e-43	8.33517e-42
55790	CSGALNACT1	mRNA	known	0.76	0.78	1.08	0.42	1.77	3.19	1.14813	9.6643e-43	1.49138e-41
84281	C2orf88	mRNA	known	1.69	1.48	3.83	1.49	1.09	0.63	-1.01139	1.16666e-42	1.7977e-41
23492	CBX7	mRNA	known	2.14	0.63	3.73	0.74	0.97	1.12	-1.10356	2.50259e-42	3.83537e-41
3680	ITGA9	mRNA	known	0.3	0.27	1.04	0.88	1.22	1.16	1.38467	4.08708e-42	6.23609e-41
7026	NR2F2	mRNA	known	0.31	0.16	3.1	0.48	4.39	1.81	1.01333	1.09125e-41	1.65532e-40
2250	FGF5	mRNA	known	0.15	0.6	8.94	0.34	0.61	2.18	-1.04609	1.41546e-41	2.14605e-40
400745	SH2D5	mRNA	known	0.12	0.16	1.84	1.52	1.12	1.57	1.3876	2.42926e-41	3.67063e-40
1839	HBEGF	mRNA	known	0.24	0.7	1.04	0.85	2.75	2.51	1.58511	2.57261e-40	3.82783e-39
79762	C1orf115	mRNA	known	0.2	5.25	2.43	1.54	0.6	1.6	-1.02756	6.34965e-39	9.1337e-38
3134	HLA-F	mRNA	known	0.48	1.16	4.22	2.46	4.55	6.13	1.2883	7.19836e-39	1.0345e-37
51149	MRNIP	mRNA	known	6.73	3	2.05	1.7	1.84	1.34	-1.38371	1.64353e-38	2.33823e-37
119587	CPXM2	mRNA	known	0.34	0.84	6.06	0.94	1.18	0.45	-1.18205	2.14329e-38	3.0423e-37
79772	MCTP1	mRNA	known	0.13	0.17	0.87	0.85	0.25	1.78	1.57708	8.85168e-38	1.23951e-36
107985678	LOC107985678	mRNA	known	0.61	0.83	1.42	0.82	1.8	4.17	1.32865	1.84497e-37	2.56968e-36
51294	PCDH12	mRNA	known	0.14	0.22	1.14	0.77	1.72	0.83	1.44051	2.85292e-37	3.95763e-36
100529239	RPS10-NUDT3	mRNA	known	2.24	2.21	9.68	2.85	2.63	3.21	-1.43413	4.36264e-37	6.01446e-36
4938	OAS1	mRNA	known	2.19	0.37	3.53	0.3	0.61	0.97	-1.60189	1.04543e-36	1.43428e-35
79442	LRRC2	mRNA	known	1.96	0.1	0.7	0.61	0.4	0.4	-1.41426	1.20869e-36	1.6568e-35
30811	HUNK	mRNA	known	1.88	0.74	1.69	0.38	0.82	0.81	-1.03342	2.14059e-36	2.92007e-35
5577	PRKAR2B	mRNA	known	1.05	0.98	0.65	1.67	0.7	3.32	1.04005	2.83149e-36	3.85411e-35
55247	NEIL3	mRNA	known	1.77	1.3	4.21	0.69	0.63	1.23	-1.30457	3.44282e-36	4.67602e-35
124152	IQCK	mRNA	known	5.31	2.06	10.83	1.66	4.22	1.65	-1.00736	8.45223e-36	1.13855e-34
441869	ANKRD65	mRNA	known	2.51	1.07	0.53	0.3	0.36	0.5	-1.88958	3.30418e-35	4.37891e-34
9535	GMFG	mRNA	known	0.22	0.59	0.22	1.3	5.44	2.12	3.03473	4.03211e-35	5.3255e-34
54504	CPVL	mRNA	known	0.25	0.1	0.16	1.18	1.39	0.49	2.48755	5.54537e-35	7.29942e-34
199786	FAM129C	mRNA	known	0.15	0.15	0.98	0.88	4.02	0.53	1.81344	6.46095e-35	8.48667e-34
117854	TRIM6	mRNA	known	0.48	0.63	1.4	1.23	2.68	1.29	1.15268	2.2216e-34	2.89012e-33
84879	MFSD2A	mRNA	known	0.12	1.58	3.49	2.67	0.93	4.84	1.10177	5.17594e-34	6.65291e-33
8797	TNFRSF10A	mRNA	known	1.68	0.23	1.24	3.9	1.87	1.93	1.32325	6.92599e-34	8.88038e-33
114769	CARD16	mRNA	known	1.55	3.41	1.69	4.45	1.56	11.43	1.38057	1.05521e-33	1.34687e-32
167681	PRSS35	mRNA	known	0.11	0.49	0.17	0.78	0.34	1.88	1.947	1.51269e-33	1.92764e-32
25819	NOCT	mRNA	known	0.15	1.48	2.88	1.82	5.2	1.94	1.13006	2.47142e-33	3.13399e-32
6920	TCEA3	mRNA	known	5.21	1.17	2.2	1.19	1.54	0.97	-1.28252	3.58155e-33	4.53066e-32
80237	ELL3	mRNA	known	1.85	0.2	0.17	0.18	0.1	0.11	-2.62911	4.11103e-33	5.19413e-32
341	APOC1	mRNA	known	6.27	6.23	1.39	16.25	8.11	8.7	1.12812	1.04615e-32	1.31219e-31
230	ALDOC	mRNA	known	0.26	0.73	1.63	1.46	4.42	0.96	1.50419	1.07038e-32	1.3415e-31
1029	CDKN2A	mRNA	known	2.85	1.71	4.59	0.8	1.24	0.63	-1.67794	1.84587e-32	2.29863e-31
5734	PTGER4	mRNA	known	0.16	0.26	1.23	1.39	1.2	0.9	1.37793	2.95029e-32	3.65933e-31
51181	DCXR	mRNA	known	3.34	5.17	3.44	9.22	5.36	10.09	1.03185	4.26343e-32	5.27335e-31
201625	DNAH12	mRNA	known	0.15	1.68	3.03	1.01	7.66	2.41	1.16545	5.32888e-32	6.58334e-31
151254	C2CD6	mRNA	known	1.44	0.94	0.67	0.43	0.16	0.2	-1.95882	1.02893e-31	1.26313e-30
130497	OSR1	mRNA	known	2.29	1.51	6.09	0.67	2.72	1.23	-1.10706	1.4687e-31	1.79593e-30
4223	MEOX2	mRNA	known	1.27	0.41	1.24	0.65	3.44	2.54	1.16519	3.1276e-31	3.80206e-30
116835	HSPA12B	mRNA	known	2.08	0.14	0.37	0.18	0.56	0.21	-1.62967	5.76972e-31	6.95424e-30
54065	SMIM11A	mRNA	known	6.12	5.09	0.76	2.97	1.23	0.71	-1.25619	8.89122e-31	1.06384e-29
29091	STXBP6	mRNA	known	1.65	0.32	0.11	0.25	0.35	0.21	-1.52427	1.69506e-30	2.01116e-29
221756	SERPINB9P1	mRNA	known	0.34	0.82	1.92	0.12	0.23	0.18	-3.12655	2.37025e-30	2.80584e-29
9053	MAP7	mRNA	known	0.16	0.33	1.23	1.26	0.4	1.21	1.26044	6.98044e-30	8.19478e-29
158399	ZNF483	mRNA	known	0.82	0.21	1.15	0.31	0.29	0.4	-1.15085	7.98154e-30	9.36651e-29
164284	APCDD1L	mRNA	known	0.12	0.41	1.53	0.42	0.88	2.64	1.20804	8.12754e-30	9.52708e-29
374378	GALNT18	mRNA	known	0.22	0.44	0.67	0.7	0.97	1.8	1.40214	3.61126e-29	4.17809e-28
4884	NPTX1	mRNA	known	0.33	0.12	0.4	0.34	0.21	1.45	1.34788	4.21456e-29	4.86524e-28
100526835	FPGT-TNNI3K	mRNA	known	1.49	0.49	0.32	0.26	0.3	0.16	-1.75485	8.17498e-29	9.38842e-28
84570	COL25A1	mRNA	known	0.19	0.32	0.16	0.35	1.48	0.18	1.36288	1.3325e-28	1.52243e-27
6863	TAC1	mRNA	known	0.15	0.28	0.18	1.49	0.24	2.02	2.66757	3.18708e-28	3.59913e-27
221303	FAM162B	mRNA	known	0.82	3.72	0.67	0.62	1.18	0.29	-1.18536	5.04186e-28	5.66087e-27
2070	EYA4	mRNA	known	0.17	0.54	0.86	0.16	0.12	0.14	-1.60189	1.15138e-26	1.25213e-25
26740	OR1J2	mRNA	known	0.12	2.79	4.46	1	0.67	0.82	-1.32144	3.43513e-26	3.68048e-25
10655	DMRT2	mRNA	known	1.02	0.96	2.46	0.52	0.33	0.7	-1.32998	1.48272e-25	1.56177e-24
23767	FLRT3	mRNA	known	0.45	0.5	0.3	1.63	1.06	0.36	1.24294	1.52606e-25	1.60633e-24
5918	RARRES1	mRNA	known	3.29	1.18	2.33	0.52	0.91	1.59	-1.29311	2.49158e-25	2.60767e-24
377677	CA13	mRNA	known	0.17	0.46	0.6	0.68	1.41	0.72	1.24611	4.65911e-25	4.82754e-24
58480	RHOU	mRNA	known	1.49	1.04	1.14	0.51	0.38	0.31	-1.19538	7.75462e-25	7.99506e-24
151473	SLC16A14	mRNA	known	0.76	0.24	0.39	0.11	0.21	0.12	-2.12055	1.07286e-24	1.09958e-23
84101	USP44	mRNA	known	0.66	0.73	1.06	0.42	0.25	0.15	-1.51416	1.51724e-24	1.54688e-23
100134938	UPK3BL1	mRNA	known	1.36	1.12	3.33	2.98	6.06	2.12	1.03039	3.77228e-24	3.80366e-23
4256	MGP	mRNA	known	1.83	0.2	0.38	5.78	0.68	1.66	1.52281	4.12716e-24	4.15745e-23
7802	DNALI1	mRNA	known	3.75	1.26	1.22	0.91	1.64	0.47	-1.21004	5.2243e-24	5.23893e-23
26974	ZNF285	mRNA	known	1.14	1.45	0.92	0.51	0.36	0.75	-1.28723	5.53583e-24	5.54419e-23
27141	CIDEB	mRNA	known	1.2	0.8	1.11	0.25	0.19	0.6	-1.58804	1.66467e-23	1.63667e-22
100874392	ANKRD20A12P	mRNA	known	1.94	1.81	15.37	1.07	1.01	3.12	-1.52282	2.1188e-23	2.07726e-22
493911	PHOSPHO2	mRNA	known	1.49	8.88	1.45	3.03	1.75	1.4	-1.00084	2.93514e-23	2.86588e-22
2122	MECOM	mRNA	known	0.13	3.23	19.88	2.04	0.5	0.16	-1.27008	3.39891e-23	3.30627e-22
129293	TRABD2A	mRNA	known	1.66	1.36	1.51	0.69	0.13	0.98	-1.14999	5.68324e-23	5.48552e-22
1536	CYBB	mRNA	known	0.31	0.45	6.02	0.88	3.9	1.56	1.1479	1.10068e-22	1.05293e-21
6094	ROM1	mRNA	known	3.92	1.31	0.69	1.3	0.98	0.82	-1.06462	4.79005e-22	4.4791e-21
1244	ABCC2	mRNA	known	0.93	0.14	0.49	0.22	0.26	0.18	-1.28396	8.00168e-22	7.43317e-21
10962	MLLT11	mRNA	known	0.62	1.37	0.96	2.77	1.84	1.31	1.01897	8.04007e-22	7.4666e-21
79774	GRTP1	mRNA	known	2.15	2.37	2.1	0.56	0.53	2.04	-1.13562	1.94274e-21	1.78502e-20
55273	TMEM100	mRNA	known	4.91	0.86	0.31	2.13	0.17	0.98	-1.0503	3.75816e-21	3.41279e-20
360132	FKBP9P1	mRNA	known	0.42	0.86	1.09	1.6	2.42	0.84	1.23068	4.27302e-21	3.87356e-20
114880	OSBPL6	mRNA	known	0.1	0.17	0.66	0.35	1	0.45	1.0795	4.29985e-21	3.89676e-20
650	BMP2	mRNA	known	0.32	0.27	1.54	0.61	0.98	2.11	1.01914	3.50429e-20	3.08166e-19
26030	PLEKHG3	mRNA	known	0.23	0.11	0.46	0.17	1.1	0.41	1.22298	5.11444e-20	4.46611e-19
4815	NINJ2	mRNA	known	3.6	2.44	0.63	1.42	0.5	1.12	-1.34135	5.69349e-20	4.95647e-19
27345	KCNMB4	mRNA	known	0.39	0.6	0.22	0.74	1.42	0.4	1.00712	9.55393e-20	8.23207e-19
5959	RDH5	mRNA	known	4.53	0.18	2.88	0.73	1.91	1	-1.11088	1.7896e-19	1.53141e-18
23554	TSPAN12	mRNA	known	0.17	0.35	0.24	0.99	0.74	0.77	1.5938	6.48051e-19	5.43801e-18
4824	NKX3-1	mRNA	known	0.11	0.67	1.22	0.59	1.31	1.48	1.03651	6.78119e-19	5.6842e-18
50512	PODXL2	mRNA	known	0.72	0.41	0.76	1.96	0.65	1.19	1.20975	1.36165e-18	1.13103e-17
3485	IGFBP2	mRNA	known	0.32	0.7	1.3	0.77	1.95	2.57	1.3384	2.31021e-18	1.90522e-17
55329	MNS1	mRNA	known	1.06	0.75	3.66	0.51	0.77	0.79	-1.14393	3.25772e-18	2.66756e-17
55786	ZNF415	mRNA	known	2.12	0.98	0.95	0.49	1.23	0.43	-1.03425	3.33893e-18	2.73191e-17
53826	FXYD6	mRNA	known	0.32	0.12	0.72	0.39	0.94	1.61	1.44135	1.94693e-17	1.54786e-16
55890	GPRC5C	mRNA	known	0.23	0.81	0.74	1.3	1.69	0.96	1.10389	2.55446e-17	2.02055e-16
26499	PLEK2	mRNA	known	0.5	0.56	0.58	1.53	0.92	1.62	1.33049	1.26008e-16	9.68198e-16
83593	RASSF5	mRNA	known	0.25	0.36	1.29	0.21	0.28	0.17	-1.34177	1.8388e-16	1.40662e-15
9104	RGN	mRNA	known	1.81	2.55	1.17	1.28	0.55	1.03	-1.03236	1.89593e-16	1.4496e-15
107986175	LOC107986175	mRNA	known	0.12	0.18	0.99	0.12	0.18	0.21	-1.0132	2.09164e-16	1.59572e-15
9627	SNCAIP	mRNA	known	0.13	0.39	0.41	0.65	0.73	0.69	1.18805	2.16802e-16	1.65237e-15
10203	CALCRL	mRNA	known	0.26	0.12	0.34	0.23	0.82	0.2	1.48337	2.34771e-16	1.78714e-15
2949	GSTM5	mRNA	known	2.67	0.2	0.41	0.36	0.57	0.59	-1.48325	3.05344e-16	2.30857e-15
3202	HOXA5	mRNA	known	0.3	1.51	0.87	0.22	0.26	0.36	-1.669	3.61707e-16	2.72215e-15
100652781	SNX29P1	mRNA	known	4.74	1.08	2.02	1.05	1.84	0.95	-1.00098	4.39612e-16	3.29651e-15
84707	BEX2	mRNA	known	0.2	0.54	0.5	2.49	1.2	0.66	1.84795	5.09656e-16	3.80617e-15
100506127	GVQW3	mRNA	known	0.61	0.5	0.83	0.45	0.33	0.59	-1.00225	7.20758e-16	5.3532e-15
80705	TSGA10	mRNA	known	1.97	0.97	1.63	0.67	1.04	0.83	-1.15347	9.88563e-16	7.29009e-15
55143	CDCA8	mRNA	known	0.14	0.38	4.44	0.27	0.53	1.07	-1.01302	1.0094e-15	7.44022e-15
8382	NME5	mRNA	known	1.82	1.84	0.9	0.72	0.67	0.59	-1.32971	1.52353e-15	1.11324e-14
51816	ADA2	mRNA	known	0.34	0.32	1.06	0.81	1.73	0.73	1.21672	1.54051e-15	1.12538e-14
83903	HASPIN	mRNA	known	0.1	0.28	2.63	0.12	0.25	0.67	-1.19886	2.09245e-15	1.52039e-14
100529215	ZNF559-ZNF177	mRNA	known	0.67	0.96	1.29	0.24	0.55	0.26	-1.42776	2.35843e-15	1.70729e-14
9088	PKMYT1	mRNA	known	0.28	0.27	2.84	0.18	0.19	0.67	-1.39196	5.76057e-15	4.11467e-14
161198	CLEC14A	mRNA	known	0.19	0.25	0.43	0.56	1.42	0.26	1.40039	6.23804e-15	4.4496e-14
5336	PLCG2	mRNA	known	0.69	0.32	0.1	0.59	0.76	0.67	1.00439	6.41245e-15	4.56878e-14
79973	ZNF442	mRNA	known	0.3	0.4	0.33	0.92	1.14	0.54	1.26978	7.35985e-15	5.23063e-14
151648	SGO1	mRNA	known	0.33	0.33	2.93	0.17	0.37	0.77	-1.08892	1.23052e-14	8.63889e-14
80323	CCDC68	mRNA	known	0.35	0.15	0.74	0.68	0.26	1.38	1.01784	2.1149e-14	1.47019e-13
59271	EVA1C	mRNA	known	1.49	0.63	1.63	0.4	0.38	0.93	-1.15269	3.03683e-14	2.10123e-13
5669	PSG1	mRNA	known	0.57	0.12	1.05	0.18	0.2	0.19	-1.8651	4.20963e-14	2.89535e-13
3426	CFI	mRNA	known	0.85	0.23	0.17	0.98	2.08	0.38	1.15071	4.63545e-14	3.18121e-13
400916	CHCHD10	mRNA	known	0.68	1.16	2.61	2.33	5.72	3.46	1.38833	8.16954e-14	5.54912e-13
10912	GADD45G	mRNA	known	0.6	1.22	0.13	2.26	1.67	1.26	1.29152	1.78017e-13	1.18743e-12
6696	SPP1	mRNA	known	0.15	0.11	0.1	0.72	0.62	0.21	2.07054	9.4436e-13	6.08173e-12
252884	ZNF396	mRNA	known	1.14	1.1	0.78	0.79	0.53	0.33	-1.01693	1.13676e-12	7.28763e-12
3200	HOXA3	mRNA	known	1.16	1.78	2.9	1.4	1.1	0.66	-1.11192	1.39189e-12	8.88309e-12
55203	LGI2	mRNA	known	0.63	0.19	0.81	0.11	0.4	0.12	-1.06836	2.6279e-12	1.65109e-11
8293	SERF1A	mRNA	known	0.14	0.36	0.76	0.45	3.12	2.87	1.23338	2.72104e-12	1.70754e-11
50804	MYEF2	mRNA	known	0.17	0.45	0.85	0.19	0.21	0.26	-1.03221	3.91588e-12	2.42945e-11
79656	BEND5	mRNA	known	0.72	1.5	0.37	0.45	0.63	0.24	-1.11466	8.17815e-12	4.99131e-11
285498	RNF212	mRNA	known	1.39	1.34	1.46	0.5	1.15	0.46	-1.08549	1.00287e-11	6.09802e-11
648791	PPP1R3G	mRNA	known	1.27	1.11	0.59	0.34	0.19	0.89	-1.1335	1.24148e-11	7.50065e-11
285533	RNF175	mRNA	known	1.74	1.01	0.15	0.8	0.16	0.19	-1.34757	1.4049e-11	8.46498e-11
1360	CPB1	mRNA	known	1.13	0.19	1.58	0.31	0.62	0.18	-2.35185	2.11761e-11	1.26516e-10
7849	PAX8	mRNA	known	0.48	0.57	3.89	0.74	1.49	0.77	-1.06292	2.90143e-11	1.71928e-10
729234	FAHD2CP	mRNA	known	0.84	0.98	1.83	0.25	0.41	0.5	-1.167	5.74855e-11	3.34218e-10
4542	MYO1F	mRNA	known	0.1	0.22	0.16	0.3	0.39	0.35	1.34696	6.5362e-11	3.78529e-10
3222	HOXC5	mRNA	known	0.35	0.15	2.23	0.23	0.45	0.18	-1.39644	9.2438e-11	5.2972e-10
340485	ACER2	mRNA	known	0.4	0.21	0.54	0.15	0.2	0.17	-1.34844	1.13296e-10	6.45806e-10
55336	FBXL8	mRNA	known	0.29	0.66	0.82	1.29	1	1.18	1.05225	1.33187e-10	7.54903e-10
11341	SCRG1	mRNA	known	0.31	0.75	0.75	1.44	3.86	0.61	1.3194	1.9166e-10	1.07887e-09
285905	INTS4P1	mRNA	known	0.22	0.41	1.91	0.19	0.66	0.23	-1.62475	2.02373e-10	1.13774e-09
440738	MAP1LC3C	mRNA	known	0.92	0.32	0.48	0.21	0.19	0.1	-1.79202	2.51421e-10	1.40461e-09
79845	RNF122	mRNA	known	0.18	0.63	0.58	0.49	1.73	0.64	1.07572	2.83573e-10	1.57942e-09
340351	AGBL3	mRNA	known	0.59	0.29	0.62	0.25	0.2	0.22	-1.15922	3.58168e-10	1.9839e-09
6623	SNCG	mRNA	known	3.91	0.41	0.78	0.68	1.38	0.48	-1.18477	4.41698e-10	2.43317e-09
151126	ZNF385B	mRNA	known	0.38	0.37	2.39	0.71	0.79	0.15	-1.34348	5.52627e-10	3.02074e-09
8808	IL1RL2	mRNA	known	1.16	0.32	0.3	0.23	0.31	0.45	-1.01693	7.27897e-10	3.94762e-09
55502	HES6	mRNA	known	0.28	0.6	0.35	1.05	0.55	1.17	1.19088	1.33381e-09	7.11844e-09
171425	CLYBL	mRNA	known	1.14	0.94	0.74	0.73	0.39	0.18	-1.14177	1.3697e-09	7.30122e-09
22844	FRMPD1	mRNA	known	0.16	0.4	1.85	0.18	0.39	0.43	-1.53718	1.50102e-09	7.97395e-09
2044	EPHA5	mRNA	known	0.42	0.26	0.9	0.29	0.47	0.58	-1.01372	1.82675e-09	9.64843e-09
55722	CEP72	mRNA	known	0.16	0.27	1.27	0.14	0.28	0.36	-1.07405	1.99587e-09	1.05239e-08
112268342	LOC112268342	mRNA	known	0.66	0.28	0.44	0.11	0.22	0.22	-1.21864	4.05706e-09	2.09663e-08
27111	SDCBP2	mRNA	known	1.21	0.72	0.39	0.44	0.33	0.3	-1.2231	4.66271e-09	2.39967e-08
1366	CLDN7	mRNA	known	0.86	0.46	0.26	0.26	0.3	0.14	-1.43647	1.2359e-08	6.16901e-08
7125	TNNC2	mRNA	known	2.74	0.26	0.43	0.76	0.3	0.23	-1.51443	2.01763e-08	9.92317e-08
84690	SPATA22	mRNA	known	0.3	0.6	0.17	0.58	0.15	1.57	1.07892	2.27192e-08	1.11387e-07
1780	DYNC1I1	mRNA	known	0.13	0.2	0.28	0.67	0.29	0.3	1.12443	3.04984e-08	1.48382e-07
207107	SFTA1P	mRNA	known	0.27	0.16	0.23	0.78	1.35	0.69	2.27853	3.52074e-08	1.70229e-07
105369140	LOC105369140	mRNA	known	0.56	0.84	1.42	0.19	0.31	0.26	-1.01778	4.72264e-08	2.26165e-07
100507334	LOC100507334	mRNA	known	0.43	0.41	0.59	0.34	0.81	1.59	1.3752	4.82124e-08	2.3071e-07
2042	EPHA3	mRNA	known	0.82	0.64	1.27	0.2	2.37	0.58	1.16059	7.631e-08	3.59805e-07
143282	FGFBP3	mRNA	known	0.1	0.27	0.1	0.55	0.22	0.39	1.18101	3.62743e-07	1.62036e-06
9547	CXCL14	mRNA	known	0.23	0.29	0.1	0.37	0.25	0.82	1.153	6.00589e-07	2.63705e-06
644619	INTS4P2	mRNA	known	0.59	0.46	0.99	0.17	0.52	0.29	-1.2332	2.27514e-06	9.44903e-06
27239	GPR162	mRNA	known	0.12	0.18	0.29	0.21	0.6	0.35	1.13508	5.19849e-06	2.08e-05
83895	KRTAP1-5	mRNA	known	1.13	0.12	1.05	0.32	0.55	0.19	-1.10439	5.95714e-06	2.37258e-05
6514	SLC2A2	mRNA	known	0.96	0.14	0.66	0.48	0.19	0.24	-1.26931	6.57924e-06	2.60784e-05
554282	FAM72C	mRNA	known	0.48	0.35	0.85	0.19	0.3	0.22	-1.0497	6.72012e-06	2.66081e-05
105369201	LOC105369201	mRNA	known	0.55	0.45	1.13	0.48	0.56	0.11	-1.08757	7.17709e-06	2.82987e-05
9028	RHBDL1	mRNA	known	0.79	0.37	0.23	0.35	0.17	0.15	-1.13511	1.53159e-05	5.81415e-05
169834	ZNF883	mRNA	known	0.52	0.21	0.28	0.21	0.19	0.21	-1.03128	2.03484e-05	7.62929e-05
107986596	LOC107986596	mRNA	known	0.49	0.17	0.39	0.16	0.13	0.11	-1.26747	3.25382e-05	0.000118899
7784	ZP3	mRNA	known	0.52	0.51	0.35	0.25	0.28	0.14	-1.13197	6.18135e-05	0.000218358
105372836	LOC105372836	mRNA	known	0.17	0.21	0.15	0.22	0.32	0.69	1.36124	0.000188996	0.000625445
102724995	LOC102724995	mRNA	known	0.79	0.9	1.85	0.22	1	0.48	-1.03552	0.000247569	0.000802488
