# Supplementary material for: The whole profiling and competing endogenous RNA network analyses of noncoding RNAs in adipose-derived stem cells from diabetic, old, and young patients
Source: Stem Cell Res Ther. 2021 May 29;12:313. doi: 10.1186/s13287-021-02388-5 (PMC8164820; doi:10.1186/s13287-021-02388-5)
Supplement: Supplementary file 6 — Additional file 6: Data S4. Differentially expressed circRNAs between O-ASCs and Y-ASCs. [file 13287_2021_2388_MOESM6_ESM.xls]

Gene ID	Gene Symbol	Type	Known/Novel Gene	p1_O_ASC1 Expression	p1_O_ASC2 Expression	p1_O_ASC3 Expression	p1_Y_ASC1 Expression	p1_Y_ASC2 Expression	p1_Y_ASC3 Expression	log2 (p1_Y_ASC/p1_O_ASC)	Pvalue(p1_O_ASC-vs-p1_Y_ASC)	Qvalue (p1_O_ASC-vs-p1_Y_ASC)
hsa_circ_0005338	hsa_circ_0005338	circRNA	known	0.416	0.472	0.153	0.218	0.198	0.149	-1.06556218908203	2.9179669048666402E-21	1.72183978225608E-19
hsa_circ_0067679	hsa_circ_0067679	circRNA	known	1.013	0.121	0.44	0.235	0.204	0.234	-1.3198044579154	8.97188168617268E-41	1.01075083806041E-38
hsa_circ_0064522	hsa_circ_0064522	circRNA	known	1.297	0.339	0.603	0.145	0.121	0.127	-2.59478213787619	1.98187204669337E-139	7.129850750380949E-137
hsa_circ_0026551	hsa_circ_0026551	circRNA	known	0.984	0.218	0.112	0.132	0.204	0.319	-1.34280888961181	5.549516713311579E-40	6.11160347755986E-38
hsa_circ_0026552	hsa_circ_0026552	circRNA	known	1.603	0.246	0.204	0.175	0.37	0.457	-1.39012975851106	2.2379924806233E-64	4.107781912648819E-62
hsa_circ_0026553	hsa_circ_0026553	circRNA	known	35.262	4.598	6.635	4.4	8.288	9.457	-1.37652841875947	0.0	0.0
hsa_circ_0026554	hsa_circ_0026554	circRNA	known	26.126	3.492	3.578	3.187	5.028	6.064	-1.54401229132054	0.0	0.0
hsa_circ_0129081	hsa_circ_0129081	circRNA	known	3.848	0.678	0.971	1.059	0.644	0.276	-1.61486896294463	2.28827099327478E-199	1.1704451906169401E-196
hsa_circ_0017549	hsa_circ_0017549	circRNA	known	5.137	0.61	1.217	1.521	0.427	0.467	-1.61354420080759	5.97447081270805E-253	3.98025146254524E-250
hsa_circ_0017550	hsa_circ_0017550	circRNA	known	2.134	0.238	0.532	0.649	0.204	0.191	-1.55937680174499	4.79669841758563E-101	1.297464845655E-98
hsa_circ_0017547	hsa_circ_0017547	circRNA	known	8.738	1.029	1.421	2.315	0.747	1.455	-1.47761445787443	0.0	0.0
hsa_circ_0017536	hsa_circ_0017536	circRNA	known	10.463	1.272	1.544	2.836	0.849	1.869	-1.43455543735306	0.0	0.0
hsa_circ_0017534	hsa_circ_0017534	circRNA	known	30.478	3.565	4.141	8.155	2.201	5.799	-1.42455528581223	0.0	0.0
hsa_circ_0017540	hsa_circ_0017540	circRNA	known	2.753	0.331	0.399	0.743	0.217	0.547	-1.39106442591799	4.12966766595424E-107	1.1853683843504701E-104
hsa_circ_0017548	hsa_circ_0017548	circRNA	known	7.098	0.977	1.227	1.948	0.561	1.598	-1.34734776921296	7.6450242682378E-266	5.35777200762229E-263
hsa_circ_0017538	hsa_circ_0017538	circRNA	known	7.901	1.187	1.554	2.379	0.453	2.082	-1.25466690931918	1.90994410540189E-269	1.3834404531517E-266
hsa_circ_0030145	hsa_circ_0030145	circRNA	known	0.803	0.392	0.573	0.201	0.53	0.127	-1.17877279953002	1.34902741543398E-36	1.37874178823984E-34
hsa_circ_0093509	hsa_circ_0093509	circRNA	known	0.324	0.194	0.276	0.107	0.172	0.112	-1.06918755895518	9.77392221657358E-15	3.87816297480118E-13
hsa_circ_0020010	hsa_circ_0020010	circRNA	known	3.118	0.727	1.973	0.696	0.97	0.595	-1.42367411460384	6.9449850260900606E-155	2.74558408031427E-152
hsa_circ_0020009	hsa_circ_0020009	circRNA	known	2.443	0.593	1.687	0.589	0.963	0.759	-1.08465487007762	8.32588155473764E-82	1.89974438198016E-79
hsa_circ_0092624	hsa_circ_0092624	circRNA	known	1.072	0.25	0.879	0.269	0.255	0.218	-1.51843609169717	1.47352917158267E-62	2.59856387863122E-60
hsa_circ_0092626	hsa_circ_0092626	circRNA	known	1.26	0.351	1.135	0.342	0.485	0.404	-1.12911856552738	4.2656869353212094E-49	5.887193455006101E-47
hsa_circ_0092630	hsa_circ_0092630	circRNA	known	3.442	0.884	3.394	0.953	1.2	0.935	-1.2493144861822	2.35527692533045E-154	9.243476997935051E-152
hsa_circ_0110692	hsa_circ_0110692	circRNA	known	3.321	0.876	3.139	0.453	1.391	0.409	-1.73957174108867	4.0547847062180103E-241	2.54428310583305E-238
hsa_circ_0013884	hsa_circ_0013884	circRNA	known	4.12	1.163	3.814	0.496	1.55	0.446	-1.91597187031626	0.0	0.0
hsa_circ_0020008	hsa_circ_0020008	circRNA	known	0.796	0.262	0.93	0.145	0.345	0.159	-1.56679972535031	1.04292527612945E-55	1.66015860400512E-53
hsa_circ_0013883	hsa_circ_0013883	circRNA	known	1.36	0.283	1.503	0.243	0.689	0.143	-1.52007831730521	5.18909739155196E-83	1.2043839249046E-80
hsa_circ_0080893	hsa_circ_0080893	circRNA	known	0.744	0.117	0.797	0.256	0.185	0.255	-1.08371490854797	4.39914275055886E-27	3.3294662026424703E-25
hsa_circ_0134769	hsa_circ_0134769	circRNA	known	0.719	0.137	0.9	0.243	0.102	0.25	-1.31173239813501	5.84094094739895E-37	6.03821257364923E-35
hsa_circ_0004365	hsa_circ_0004365	circRNA	known	2.016	0.541	2.403	0.756	0.447	0.664	-1.21032894059303	2.16903240826217E-91	5.41886554847461E-89
hsa_circ_0080901	hsa_circ_0080901	circRNA	known	1.614	0.339	1.82	0.487	0.389	0.329	-1.47275182653819	2.35568929940303E-94	6.09688545149571E-92
hsa_circ_0080907	hsa_circ_0080907	circRNA	known	7.271	1.574	7.729	2.956	1.818	1.8	-1.15520802724303	1.33523873413229E-284	1.02933554014259E-281
hsa_circ_0080906	hsa_circ_0080906	circRNA	known	6.343	1.401	6.584	2.533	1.601	1.726	-1.12436621220881	2.6495343986612004E-237	1.6064811770219598E-234
hsa_circ_0080897	hsa_circ_0080897	circRNA	known	6.641	1.554	6.789	2.396	1.397	1.588	-1.31205713805406	0.0	0.0
hsa_circ_0003634	hsa_circ_0003634	circRNA	known	1.216	0.279	1.278	0.414	0.287	0.26	-1.36627813710582	1.0756404931065E-63	1.9380563582472802E-61
hsa_circ_0134768	hsa_circ_0134768	circRNA	known	0.929	0.218	1.043	0.406	0.115	0.127	-1.48467722261509	2.0149391054746698E-56	3.2603346011613104E-54
hsa_circ_0080899	hsa_circ_0080899	circRNA	known	1.474	0.359	1.799	0.56	0.293	0.345	-1.36863125671808	1.53789381719237E-80	3.4578901690479897E-78
hsa_circ_0080898	hsa_circ_0080898	circRNA	known	1.603	0.384	1.912	0.666	0.319	0.382	-1.27717219958252	4.1078896788752996E-78	8.93846978794952E-76
hsa_circ_0002714	hsa_circ_0002714	circRNA	known	1.603	0.371	2.045	0.577	0.351	0.388	-1.37717652823141	1.08512989564984E-88	2.66167566177056E-86
hsa_circ_0080900	hsa_circ_0080900	circRNA	known	1.224	0.287	1.615	0.5	0.3	0.271	-1.29394807462345	9.60091590708246E-63	1.69588944384252E-60
hsa_circ_0137138	hsa_circ_0137138	circRNA	known	1.644	2.818	3.64	2.238	0.16	0.643	-1.07301346364223	1.1188456833336299E-122	3.5725603319368404E-120
hsa_circ_0137140	hsa_circ_0137140	circRNA	known	5.65	10.056	18.015	8.518	1.078	2.841	-1.01095993858545	0.0	0.0
hsa_circ_0024797	hsa_circ_0024797	circRNA	known	0.346	0.149	1.145	0.115	0.249	0.228	-1.06691214243297	3.84885790124411E-21	2.2575643361395203E-19
hsa_circ_0045510	hsa_circ_0045510	circRNA	known	0.932	0.747	2.904	0.504	0.804	0.483	-1.01812170514615	3.1160149244591898E-55	4.89518233969698E-53
hsa_circ_0013143	hsa_circ_0013143	circRNA	known	0.586	0.287	1.973	0.175	0.421	0.175	-1.5055147997791	1.30397406848827E-59	2.19894852055727E-57
hsa_circ_0108734	hsa_circ_0108734	circRNA	known	0.258	0.266	0.777	0.154	0.198	0.17	-1.00884779808771	3.80411685661364E-17	1.78428125105121E-15
hsa_circ_0134194	hsa_circ_0134194	circRNA	known	0.38	0.553	4.243	0.128	0.587	0.212	-1.92578505714431	2.63204553173976E-128	8.68703810576591E-126
hsa_circ_0134195	hsa_circ_0134195	circRNA	known	0.203	0.505	3.21	0.124	0.345	0.165	-2.02576118102406	8.22974956875336E-104	2.30104650766133E-101
hsa_circ_0005153	hsa_circ_0005153	circRNA	known	0.461	0.339	1.482	0.222	0.249	0.388	-1.02033750906903	4.72326150280402E-28	3.71006347126366E-26
hsa_circ_0077868	hsa_circ_0077868	circRNA	known	0.826	0.529	2.945	0.41	0.249	0.515	-1.38097789580449	5.51176450839061E-79	1.2189809351077101E-76
hsa_circ_0130728	hsa_circ_0130728	circRNA	known	1.235	0.868	4.836	0.607	0.396	0.945	-1.3314455653137	7.30756950892609E-118	2.2469422986334997E-115
hsa_circ_0079866	hsa_circ_0079866	circRNA	known	0.181	0.25	1.39	0.141	0.108	0.329	-1.05129627313119	5.44839485489105E-21	3.17678802327916E-19
hsa_circ_0006774	hsa_circ_0006774	circRNA	known	0.21	0.161	8.915	0.154	0.115	1.073	-1.8306368190192	1.68406594754278E-176	7.66896630609712E-174
hsa_circ_0056881	hsa_circ_0056881	circRNA	known	1.257	0.743	2.086	0.611	0.453	0.552	-1.1071760126467	1.16700917784133E-63	2.09917720879506E-61
hsa_circ_0045514	hsa_circ_0045514	circRNA	known	0.733	0.295	1.421	0.273	0.293	0.159	-1.46399553034084	1.09633166629551E-55	1.74260222999424E-53
hsa_circ_0070776	hsa_circ_0070776	circRNA	known	1.072	0.174	2.423	0.235	0.447	0.218	-1.69259146762004	3.3296683211877397E-94	8.5765580723749E-92
hsa_circ_0080904	hsa_circ_0080904	circRNA	known	0.461	0.113	1.002	0.201	0.153	0.133	-1.29686501683374	3.96726657071874E-29	3.22904383040264E-27
hsa_circ_0107581	hsa_circ_0107581	circRNA	known	1.194	0.404	1.707	0.342	0.408	0.308	-1.45908680102986	7.01841942709832E-79	1.54585701038574E-76
hsa_circ_0072503	hsa_circ_0072503	circRNA	known	0.914	0.279	1.401	0.299	0.504	0.265	-1.10020783035138	6.3248234216694E-40	6.93712289234849E-38
hsa_circ_0095314	hsa_circ_0095314	circRNA	known	0.623	0.133	1.186	0.201	0.185	0.324	-1.12513483592795	1.84636487269331E-29	1.52464250382783E-27
hsa_circ_0080892	hsa_circ_0080892	circRNA	known	1.025	0.262	1.799	0.38	0.287	0.366	-1.26453877477682	3.3485530126574896E-56	5.41011874916275E-54
hsa_circ_0080887	hsa_circ_0080887	circRNA	known	0.623	0.141	1.176	0.256	0.16	0.276	-1.12966449440846	9.955539480242229E-30	8.2970004165608E-28
hsa_circ_0080885	hsa_circ_0080885	circRNA	known	0.884	0.174	1.646	0.376	0.217	0.308	-1.21284673362455	2.20132498604156E-45	2.7917767384667597E-43
hsa_circ_0134770	hsa_circ_0134770	circRNA	known	0.708	0.137	0.961	0.256	0.166	0.265	-1.14474921724114	2.0142801807389197E-30	1.71310640493639E-28
hsa_circ_0080895	hsa_circ_0080895	circRNA	known	0.726	0.149	1.074	0.222	0.166	0.265	-1.31542542674046	1.43571411041264E-39	1.56358104016544E-37
hsa_circ_0080889	hsa_circ_0080889	circRNA	known	0.947	0.198	1.472	0.329	0.191	0.388	-1.23221205849148	4.32026818090825E-47	5.6654831554399E-45
hsa_circ_0134772	hsa_circ_0134772	circRNA	known	4.452	0.9	6.492	1.991	1.212	1.354	-1.09160125866713	6.52960499928591E-173	2.8646916632233E-170
hsa_circ_0080896	hsa_circ_0080896	circRNA	known	0.829	0.178	1.135	0.303	0.191	0.25	-1.27068620630612	6.291891639607289E-42	7.333247268858059E-40
hsa_circ_0080890	hsa_circ_0080890	circRNA	known	3.324	0.71	4.591	1.192	1.014	0.993	-1.19905593085152	7.5422120700875505E-149	2.85614308728515E-146
hsa_circ_0080883	hsa_circ_0080883	circRNA	known	0.486	0.153	0.746	0.167	0.115	0.149	-1.4257055310722	2.15279265452546E-32	1.9345736888619E-30
hsa_circ_0080911	hsa_circ_0080911	circRNA	known	0.604	0.153	0.971	0.243	0.179	0.175	-1.24196003504304	4.86550355081147E-32	4.3326265365089E-30
hsa_circ_0080909	hsa_circ_0080909	circRNA	known	4.898	1.138	7.361	2.076	1.206	1.418	-1.2174340031202	1.37220343897718E-231	8.09270100300829E-229
hsa_circ_0080910	hsa_circ_0080910	circRNA	known	3.236	0.852	5.0	1.452	0.798	1.025	-1.17222167988234	2.1573523456766E-148	8.112697186741901E-146
hsa_circ_0008350	hsa_circ_0008350	circRNA	known	0.203	0.137	0.133	0.406	0.376	0.446	1.31210845773233	6.98750191119404E-30	5.8596202895689795E-28
hsa_circ_0028876	hsa_circ_0028876	circRNA	known	0.162	0.242	0.143	0.47	0.185	0.451	1.01442790909164	3.02563366364435E-19	1.61815926056729E-17
hsa_circ_0108731	hsa_circ_0108731	circRNA	known	0.129	0.226	0.358	0.619	0.313	0.664	1.42984872666083	9.30870111558601E-45	1.1668419008138599E-42
hsa_circ_0062424	hsa_circ_0062424	circRNA	known	0.269	0.367	0.46	0.842	0.606	0.855	1.20572414436123	1.10265541404084E-48	1.4988058969240802E-46
hsa_circ_0059392	hsa_circ_0059392	circRNA	known	0.151	0.242	0.399	0.632	0.466	0.796	1.49570839607172	3.0700585283737097E-55	4.83001657045569E-53
hsa_circ_0086294	hsa_circ_0086294	circRNA	known	0.299	0.416	0.47	0.709	0.236	5.124	2.43405054433152	0.0	0.0
hsa_circ_0098509	hsa_circ_0098509	circRNA	known	0.214	0.359	0.787	0.312	0.498	1.434	1.00003753740467	5.7284725897736E-34	5.46158244455747E-32
hsa_circ_0007918	hsa_circ_0007918	circRNA	known	0.162	0.218	0.624	0.222	0.313	1.094	1.0389279264817	9.48051903012529E-27	7.09566225274135E-25
hsa_circ_0099216	hsa_circ_0099216	circRNA	known	0.133	0.113	0.47	0.329	0.185	0.552	1.02260184053734	2.31904373560631E-18	1.17836682772621E-16
hsa_circ_0050097	hsa_circ_0050097	circRNA	known	0.192	0.17	0.726	0.594	0.549	0.85	1.31210845773233	2.80206793104851E-47	3.69250285135948E-45
hsa_circ_0060979	hsa_circ_0060979	circRNA	known	0.107	0.234	0.378	0.406	0.274	0.643	1.15232801369556	1.07226327799899E-26	7.9975871832286805E-25
hsa_circ_0121385	hsa_circ_0121385	circRNA	known	0.192	0.965	2.576	1.717	0.249	3.234	1.041081261145	1.50831663473268E-87	3.64175796689393E-85
hsa_circ_0066711	hsa_circ_0066711	circRNA	known	1.058	4.001	7.331	6.429	1.168	14.045	1.20869352655804	0.0	0.0
hsa_circ_0121384	hsa_circ_0121384	circRNA	known	0.376	1.453	3.19	3.071	0.466	6.287	1.44189351183615	9.39113678860775E-271	6.84829614221135E-268
hsa_circ_0021784	hsa_circ_0021784	circRNA	known	0.107	0.133	0.542	0.521	0.242	0.329	1.03864185180161	8.82956224962444E-20	4.84709733139861E-18
hsa_circ_0022388	hsa_circ_0022388	circRNA	known	0.35	0.597	2.658	4.255	2.437	1.03	1.73368694884896	2.3277474505412502E-281	1.76918641793743E-278
hsa_circ_0022384	hsa_circ_0022384	circRNA	known	0.586	0.71	3.926	5.553	3.426	1.343	1.62915530292483	0.0	0.0
hsa_circ_0022382	hsa_circ_0022382	circRNA	known	0.538	0.743	3.865	5.929	3.548	1.11	1.69424309048012	0.0	0.0
hsa_circ_0073032	hsa_circ_0073032	circRNA	known	0.177	0.157	0.654	0.76	0.485	0.181	1.02123629851311	1.53732048568839E-24	1.05210431666712E-22
hsa_circ_0014540	hsa_circ_0014540	circRNA	known	0.361	0.319	1.401	1.645	1.091	0.526	1.15044638392906	1.04252822367012E-64	1.92994684507412E-62
hsa_circ_0022393	hsa_circ_0022393	circRNA	known	0.509	0.747	4.877	6.1	3.796	1.317	1.59497183732804	0.0	0.0
hsa_circ_0096042	hsa_circ_0096042	circRNA	known	0.328	0.436	2.74	3.447	1.984	0.706	1.51749520456631	1.28645948048857E-185	6.1434701721774E-183
hsa_circ_0014537	hsa_circ_0014537	circRNA	known	1.183	0.622	3.026	3.93	2.342	1.205	1.06327847646658	1.04142114225172E-129	3.45835132918952E-127
hsa_circ_0083081	hsa_circ_0083081	circRNA	known	0.538	0.234	1.881	2.905	1.665	0.446	1.49121138860156	1.2847952115015801E-148	4.84834992994822E-146
hsa_circ_0022392	hsa_circ_0022392	circRNA	known	0.129	0.198	1.902	1.709	1.206	0.35	1.36825153576986	2.71854939656158E-84	6.4201786033546E-82
hsa_circ_0022365	hsa_circ_0022365	circRNA	known	0.232	0.408	1.636	2.055	0.938	0.632	1.29483046630049	3.21240382799718E-88	7.84393428824488E-86
hsa_circ_0022378	hsa_circ_0022378	circRNA	known	0.192	0.279	1.288	1.482	0.549	0.388	1.12434237950551	1.21699775482098E-48	1.65007160410565E-46
hsa_circ_0133745	hsa_circ_0133745	circRNA	known	1.235	0.662	4.131	5.852	4.632	0.972	1.42531906818032	1.3290326862749399E-306	1.08664531590083E-303
hsa_circ_0133744	hsa_circ_0133744	circRNA	known	0.299	0.178	0.982	1.397	1.276	0.218	1.45156059650913	5.03012860459686E-80	1.1263104974683E-77
hsa_circ_0119219	hsa_circ_0119219	circRNA	known	0.604	0.549	1.738	1.956	1.984	0.722	1.03497307180145	5.20973338913424E-75	1.08545499180637E-72
hsa_circ_0000313	hsa_circ_0000313	circRNA	known	0.129	0.222	1.82	2.11	1.735	0.425	1.74814069905806	3.89692235357061E-154	1.5183366134709801E-151
hsa_circ_0019510	hsa_circ_0019510	circRNA	known	0.118	0.125	3.875	4.707	3.988	0.207	2.08808310465291	0.0	0.0
hsa_circ_0102307	hsa_circ_0102307	circRNA	known	0.1	0.113	0.133	0.295	0.242	0.143	1.06834238560331	4.59502693856658E-13	1.57836689169872E-11
hsa_circ_0125716	hsa_circ_0125716	circRNA	known	0.339	0.246	0.532	0.85	1.053	0.366	1.16845915161716	1.97503115553034E-44	2.4585606977135797E-42
hsa_circ_0135550	hsa_circ_0135550	circRNA	known	0.206	0.121	0.327	0.602	0.549	0.228	1.28388858408487	1.29612146265787E-32	1.1715678808945899E-30
hsa_circ_0037141	hsa_circ_0037141	circRNA	known	0.678	0.941	0.511	3.682	0.778	0.69	1.34397081402625	3.27080906753872E-138	1.16503412350886E-135
hsa_circ_0037140	hsa_circ_0037140	circRNA	known	1.876	2.386	1.206	10.632	2.386	2.326	1.52810504171208	0.0	0.0
hsa_circ_0018982	hsa_circ_0018982	circRNA	known	0.125	0.174	0.123	0.483	0.236	0.154	1.09779838269374	1.2208227547133101E-17	5.92972622075559E-16
hsa_circ_0037139	hsa_circ_0037139	circRNA	known	3.601	3.435	3.282	11.726	6.017	3.377	1.09841707670275	0.0	0.0
hsa_circ_0019068	hsa_circ_0019068	circRNA	known	0.862	0.505	1.442	2.405	1.321	1.423	1.14352248009168	1.74296916716819E-100	4.6793952819849305E-98
hsa_circ_0022376	hsa_circ_0022376	circRNA	known	0.335	0.396	1.38	2.7	0.983	0.754	1.60784702863883	3.31810889988503E-150	1.27441359832381E-147
hsa_circ_0040847	hsa_circ_0040847	circRNA	known	0.52	0.262	0.849	2.183	0.772	0.228	1.3135340458334	1.19080950953131E-81	2.71137778746153E-79
hsa_circ_0014539	hsa_circ_0014539	circRNA	known	0.405	0.157	0.573	1.175	0.651	0.345	1.19813849628187	4.3318946299851204E-47	5.67383567761861E-45
hsa_circ_0078553	hsa_circ_0078553	circRNA	known	0.52	0.428	0.726	1.743	0.861	0.632	1.14752048791874	4.0259217768183704E-65	7.5173293025069E-63
hsa_circ_0022370	hsa_circ_0022370	circRNA	known	0.147	0.129	0.47	1.034	0.459	0.202	1.66650460567134	4.00683903748983E-61	6.86416047555758E-59
hsa_circ_0040842	hsa_circ_0040842	circRNA	known	0.155	0.105	0.327	0.722	0.376	0.228	1.52800888797503	4.43683080852049E-42	5.1992334618934E-40
hsa_circ_0022964	hsa_circ_0022964	circRNA	known	0.107	0.254	0.225	0.423	0.53	0.457	1.32291521268891	7.67733477471148E-34	7.28745851271338E-32
hsa_circ_0022590	hsa_circ_0022590	circRNA	known	1.08	1.788	2.167	3.17	3.764	2.873	1.07210797174067	3.93348329115046E-162	1.64544619256087E-159
hsa_circ_0022591	hsa_circ_0022591	circRNA	known	0.756	1.296	1.851	2.238	2.763	2.05	1.01539322101392	4.92189678545138E-107	1.40902024526956E-104
hsa_circ_0097069	hsa_circ_0097069	circRNA	known	0.151	0.234	0.174	0.367	0.67	0.212	1.08348408268437	7.18094847140305E-22	4.36380092750363E-20
hsa_circ_0127097	hsa_circ_0127097	circRNA	known	0.155	0.246	0.184	0.308	0.619	0.313	1.00374281328603	2.9980716041507504E-19	1.60421356445004E-17
hsa_circ_0000398	hsa_circ_0000398	circRNA	known	0.103	0.226	0.286	0.308	0.702	0.313	1.19525045056824	2.3592979948233E-26	1.74165249924282E-24
hsa_circ_0081911	hsa_circ_0081911	circRNA	known	0.1	0.222	0.327	0.226	0.676	0.388	1.11480701735871	6.41600863427069E-23	4.11440373061378E-21
hsa_circ_0081916	hsa_circ_0081916	circRNA	known	0.114	0.279	0.337	0.316	0.715	0.404	1.06785660243214	4.7217168954455005E-24	3.16126561822488E-22
hsa_circ_0098199	hsa_circ_0098199	circRNA	known	0.254	1.304	2.127	1.828	3.611	1.428	1.16353626968755	3.2311089436839E-125	1.0503634453494799E-122
hsa_circ_0098631	hsa_circ_0098631	circRNA	known	0.118	0.363	0.378	0.461	0.772	0.377	1.00565177160741	6.75475664300366E-25	4.6701721041179603E-23
hsa_circ_0055281	hsa_circ_0055281	circRNA	known	0.114	0.65	0.613	0.799	1.608	0.478	1.15956002500999	2.95750062788196E-53	4.48302265119084E-51
hsa_circ_0059707	hsa_circ_0059707	circRNA	known	0.98	4.259	0.47	3.054	5.953	5.087	1.02053987735795	1.66571732223832E-207	8.98871038599463E-205
hsa_circ_0002364	hsa_circ_0002364	circRNA	known	0.516	0.295	0.409	0.406	2.775	2.968	2.19551070041848	1.8260066809970998E-266	1.28806272583852E-263
hsa_circ_0075045	hsa_circ_0075045	circRNA	known	0.387	0.238	0.982	0.273	5.104	3.547	2.64854880529238	0.0	0.0
hsa_circ_0006543	hsa_circ_0006543	circRNA	known	0.147	0.202	0.194	0.261	0.613	0.414	1.19804865818395	7.91756651407047E-26	5.7196203721390204E-24
hsa_circ_0021520	hsa_circ_0021520	circRNA	known	0.177	0.157	0.45	0.303	0.963	0.223	1.10068715421688	2.31048476076545E-25	1.6362295163410202E-23
hsa_circ_0057363	hsa_circ_0057363	circRNA	known	0.14	0.876	1.851	0.722	3.541	0.855	1.11106535658931	3.76903088238883E-82	8.67327136487626E-80
hsa_circ_0057358	hsa_circ_0057358	circRNA	known	1.294	5.187	11.645	6.091	25.458	5.809	1.31988580832405	0.0	0.0
hsa_circ_0066805	hsa_circ_0066805	circRNA	known	0.361	0.424	3.711	0.367	5.889	0.589	1.07434081050897	4.5230348129329504E-98	1.19352825237311E-95
hsa_circ_0021527	hsa_circ_0021527	circRNA	known	0.103	0.178	0.828	0.393	1.289	0.191	1.19865040794905	1.27562702000542E-35	1.2677101451298799E-33
hsa_circ_0057401	hsa_circ_0057401	circRNA	known	1.305	5.45	18.741	5.442	27.27	6.043	1.00833317231236	0.0	0.0
hsa_circ_0057378	hsa_circ_0057378	circRNA	known	0.321	1.679	4.325	1.649	7.031	1.901	1.08503449078142	6.27002891551205E-163	2.6537221205315797E-160
hsa_circ_0057416	hsa_circ_0057416	circRNA	known	0.21	1.033	2.863	1.004	4.543	1.158	1.06394198139152	2.3180364441902E-100	6.20785114827969E-98
hsa_circ_0057355	hsa_circ_0057355	circRNA	known	1.194	4.707	13.874	4.981	21.649	5.315	1.05535842626448	0.0	0.0
hsa_circ_0057396	hsa_circ_0057396	circRNA	known	0.722	2.83	8.823	3.029	14.062	3.048	1.07612697164792	7.39320820262222E-302	5.86705432703093E-299
hsa_circ_0057360	hsa_circ_0057360	circRNA	known	0.814	3.69	10.326	3.78	16.876	3.744	1.07110035822853	0.0	0.0
hsa_circ_0057408	hsa_circ_0057408	circRNA	known	1.703	7.537	21.286	7.958	33.376	7.524	1.03793892729918	0.0	0.0
hsa_circ_0057381	hsa_circ_0057381	circRNA	known	3.321	15.756	44.638	16.01	70.465	16.238	1.05064647171729	0.0	0.0
hsa_circ_0057382	hsa_circ_0057382	circRNA	known	2.746	13.079	35.968	12.892	56.147	12.972	1.01625172203804	0.0	0.0
hsa_circ_0057379	hsa_circ_0057379	circRNA	known	0.829	3.637	11.574	4.349	17.763	3.967	1.10021998491453	0.0	0.0
hsa_circ_0057364	hsa_circ_0057364	circRNA	known	0.413	1.821	6.554	2.268	10.17	2.113	1.15702085061248	6.757466619207909E-246	4.36710384637504E-243
hsa_circ_0057415	hsa_circ_0057415	circRNA	known	0.995	5.147	14.804	5.352	22.319	4.928	1.01376066932264	0.0	0.0
hsa_circ_0057420	hsa_circ_0057420	circRNA	known	0.446	2.269	6.676	2.174	10.183	2.421	1.0285032815193	1.48311173350718E-206	7.924075096559179E-204
hsa_circ_0006457	hsa_circ_0006457	circRNA	known	0.206	0.436	1.104	0.671	1.684	0.504	1.0134804505688	3.98220296283607E-42	4.68684009778676E-40
hsa_circ_0033185	hsa_circ_0033185	circRNA	known	0.111	0.194	0.583	0.32	0.925	0.303	1.12664260539424	1.7435532372194698E-27	1.34218777945897E-25
hsa_circ_0057372	hsa_circ_0057372	circRNA	known	0.652	3.076	6.41	3.366	11.115	2.894	1.0632182342188	2.66592412589504E-261	1.8326275618557198E-258
hsa_circ_0057377	hsa_circ_0057377	circRNA	known	0.579	3.076	6.779	3.422	11.351	2.682	1.05323692595987	3.61079661822025E-258	2.45093607432728E-255
hsa_circ_0057359	hsa_circ_0057359	circRNA	known	0.907	3.787	9.467	4.169	17.367	3.898	1.16043091885052	0.0	0.0
hsa_circ_0057411	hsa_circ_0057411	circRNA	known	4.522	20.257	53.032	21.439	92.452	20.412	1.12024610984274	0.0	0.0
hsa_circ_0057362	hsa_circ_0057362	circRNA	known	0.84	3.645	9.12	3.648	15.689	3.839	1.08614589094395	0.0	0.0
hsa_circ_0057351	hsa_circ_0057351	circRNA	known	0.999	4.36	11.226	4.583	18.95	4.683	1.097646987063	0.0	0.0
hsa_circ_0057353	hsa_circ_0057353	circRNA	known	0.627	2.446	7.372	2.828	12.41	2.862	1.16116048575315	7.96840548495682E-308	6.61537023361115E-305
hsa_circ_0057356	hsa_circ_0057356	circRNA	known	0.335	1.288	3.578	1.568	6.023	1.551	1.16641913821948	5.279182696433099E-159	2.15004177998203E-156
hsa_circ_0057352	hsa_circ_0057352	circRNA	known	0.49	2.362	6.216	2.597	10.304	2.554	1.11773041256548	2.76002192475019E-249	1.8053219772763E-246
hsa_circ_0081915	hsa_circ_0081915	circRNA	known	0.114	0.25	0.511	0.363	0.638	0.457	1.01199374097136	7.25347101996475E-23	4.64041560936998E-21
hsa_circ_0115968	hsa_circ_0115968	circRNA	known	0.1	0.129	0.296	0.252	0.447	0.25	1.08971603639588	3.50544333265265E-17	1.6470547545488502E-15
hsa_circ_0005022	hsa_circ_0005022	circRNA	known	0.254	0.61	1.615	1.072	2.52	1.174	1.28736179539664	3.4621634888922896E-101	9.41202661718362E-99
hsa_circ_0074035	hsa_circ_0074035	circRNA	known	0.103	0.363	1.053	0.282	2.061	0.972	1.46168481378284	2.13471114874049E-81	4.8401436016589496E-79
hsa_circ_0128030	hsa_circ_0128030	circRNA	known	0.829	3.9	12.115	3.157	20.704	8.491	1.32222175637542	0.0	0.0
hsa_circ_0074046	hsa_circ_0074046	circRNA	known	0.243	1.348	4.499	1.115	8.167	3.308	1.45495530255657	2.61578509420686E-300	2.04573349331427E-297
hsa_circ_0074042	hsa_circ_0074042	circRNA	known	0.225	1.53	6.206	1.128	8.786	3.505	1.22571557768916	9.2692719750539E-246	5.95473480464088E-243
hsa_circ_0074039	hsa_circ_0074039	circRNA	known	0.228	1.603	6.543	1.209	9.654	3.69	1.27024967168749	4.74899836068214E-281	3.58419858094392E-278
hsa_circ_0101001	hsa_circ_0101001	circRNA	known	0.118	0.222	0.685	0.265	1.136	0.398	1.12213751408826	7.725093430970499E-31	6.65393801780464E-29
hsa_circ_0033191	hsa_circ_0033191	circRNA	known	0.177	0.367	1.38	0.542	2.137	0.685	1.19869827361288	2.1100377673067597E-62	3.71497448734665E-60
hsa_circ_0081937	hsa_circ_0081937	circRNA	known	0.236	0.392	0.992	0.487	1.327	0.887	1.01217943592486	6.228496243468389E-40	6.83841999565178E-38
hsa_circ_0088200	hsa_circ_0088200	circRNA	known	0.107	1.659	3.405	1.205	4.639	2.851	1.08971603639588	1.00463545860672E-137	3.554960213298E-135
hsa_circ_0088195	hsa_circ_0088195	circRNA	known	0.42	5.01	10.388	3.738	13.507	10.254	1.14375811314874	0.0	0.0
hsa_circ_0088206	hsa_circ_0088206	circRNA	known	0.173	1.57	3.691	1.192	4.913	3.467	1.18429544409137	8.763181255141931E-173	3.82904898843096E-170
hsa_circ_0088199	hsa_circ_0088199	circRNA	known	0.133	2.576	5.869	2.174	6.789	5.268	1.12905692802805	2.0320592014338403E-240	1.26769954551415E-237
hsa_circ_0088192	hsa_circ_0088192	circRNA	known	0.181	2.6	6.083	1.935	6.572	5.023	1.00494593291713	9.43125098516952E-189	4.56447172119016E-186
hsa_circ_0137761	hsa_circ_0137761	circRNA	known	0.188	2.039	5.572	1.64	5.73	4.306	1.01647387908722	5.55089282778352E-166	2.38679545550344E-163
hsa_circ_0088565	hsa_circ_0088565	circRNA	known	0.192	0.436	1.114	0.555	1.238	1.046	1.04339323611776	1.6315324697268902E-44	2.03331147029727E-42
hsa_circ_0109099	hsa_circ_0109099	circRNA	known	0.111	0.339	1.309	0.496	1.263	1.067	1.17928142119187	2.93215730416329E-53	4.45085807607773E-51
hsa_circ_0020708	hsa_circ_0020708	circRNA	known	0.748	0.981	6.451	1.978	5.551	3.829	1.02113396816987	3.82512936334991E-164	1.62531854987757E-161
hsa_circ_0030839	hsa_circ_0030839	circRNA	known	0.107	1.284	5.777	1.213	6.865	3.048	1.17419810170798	1.98193725187612E-193	9.85726082239551E-191
hsa_circ_0079725	hsa_circ_0079725	circRNA	known	0.247	0.67	4.918	0.957	5.545	2.002	1.13153621209051	3.81230664742642E-139	1.36693357883769E-136
hsa_circ_0079723	hsa_circ_0079723	circRNA	known	0.262	0.933	5.102	0.965	6.202	1.986	1.06244310624578	1.97220249127234E-134	6.82217711772624E-132
hsa_circ_0079726	hsa_circ_0079726	circRNA	known	0.295	0.993	6.155	1.23	7.471	2.639	1.16542569622054	2.6345711915689497E-193	1.30430610284986E-190
hsa_circ_0079716	hsa_circ_0079716	circRNA	known	0.188	0.537	3.711	0.803	4.651	1.503	1.2231377040992	9.98511065393514E-129	3.3056842099282296E-126
hsa_circ_0094478	hsa_circ_0094478	circRNA	known	0.136	0.238	0.624	0.461	0.606	0.515	1.02391397800013	1.3462398667416701E-25	9.6412928903757E-24
hsa_circ_0080337	hsa_circ_0080337	circRNA	known	0.199	0.254	0.562	0.756	0.613	0.558	1.22569370591485	6.061734779350439E-42	7.0802899112140195E-40
hsa_circ_0115503	hsa_circ_0115503	circRNA	known	0.166	0.436	0.757	0.884	0.759	0.95	1.24330712674412	1.1739377971575299E-56	1.90810859481963E-54
hsa_circ_0115495	hsa_circ_0115495	circRNA	known	0.1	0.347	0.695	0.846	0.81	0.913	1.54697219087496	5.14517764163175E-77	1.0996008755460401E-74
hsa_circ_0082149	hsa_circ_0082149	circRNA	known	0.118	0.161	0.429	0.265	0.44	0.573	1.15769283021189	6.208338828104441E-25	4.3006493989858803E-23
hsa_circ_0023162	hsa_circ_0023162	circRNA	known	0.107	0.113	0.44	0.205	0.44	0.589	1.2787498607859	1.22673969583397E-27	9.51128652389205E-26
hsa_circ_0067284	hsa_circ_0067284	circRNA	known	0.111	0.234	0.358	0.363	0.485	0.441	1.07793886861953	7.82436773803671E-23	4.9967616123985205E-21
hsa_circ_0115893	hsa_circ_0115893	circRNA	known	0.254	0.997	1.38	1.384	2.31	2.74	1.50395359385169	4.14547264721873E-176	1.8719844390114203E-173
