# Supplementary material for: The whole profiling and competing endogenous RNA network analyses of noncoding RNAs in adipose-derived stem cells from diabetic, old, and young patients
Source: Stem Cell Res Ther. 2021 May 29;12:313. doi: 10.1186/s13287-021-02388-5 (PMC8164820; doi:10.1186/s13287-021-02388-5)
Supplement: Supplementary file 7 — Additional file 7: Data S5. Differentially expressed miRNAs between D-ASCs and O-ASCs. [file 13287_2021_2388_MOESM7_ESM.xlsx]

## Sheet: 1581082367279213249
Gene ID	Gene Symbol	Type	Known/Novel Gene	p2_D_ASC1 Expression	p2_D_ASC2 Expression	p2_D_ASC3 Expression	p2_O_ASC1 Expression	p2_O_ASC2 Expression	p2_O_ASC3 Expression	log2 (p2_D_ASC/p2_O_ASC)	Pvalue(p2_O_ASC-vs-p2_D_ASC)	Qvalue (p2_O_ASC-vs-p2_D_ASC)
hsa-miR-132-3p	hsa-miR-132-3p	miRNA	known	1.808	2.02	1.977	9.318	14.41	4.668	-2.36621	3.72082e-84	3.66582e-83
hsa-miR-193a-3p	hsa-miR-193a-3p	miRNA	known	19.303	11.936	17.981	55.952	29.395	113.781	-2.02657	0	0
hsa-miR-655-3p	hsa-miR-655-3p	miRNA	known	4.34	8.998	5.178	13.099	14.099	33.374	-1.72547	1.18494e-113	1.41319e-112
hsa-miR-296-5p	hsa-miR-296-5p	miRNA	known	11.889	15.792	24.853	44.204	48.549	64.265	-1.62396	1.57161e-271	2.87199e-270
hsa-miR-145-3p	hsa-miR-145-3p	miRNA	known	5.425	12.578	5.743	2.611	38.618	29.401	-1.61305	1.82703e-122	2.25002e-121
hsa-miR-3074-5p	hsa-miR-3074-5p	miRNA	known	235.16	631.755	521.582	1641.57	1048.93	988.814	-1.467	0	0
hsa-miR-374c-3p	hsa-miR-374c-3p	miRNA	known	50.811	0.321	115.086	84.446	90.448	257.906	-1.40242	0	0
hsa-miR-1908-5p	hsa-miR-1908-5p	miRNA	known	8.634	1.744	2.495	2.161	9.045	19.816	-1.26043	1.89436e-37	1.35843e-36
hsa-miR-1537-3p	hsa-miR-1537-3p	miRNA	known	3.255	2.708	2.118	5.762	5.143	7.897	-1.24868	1.70998e-23	1.03605e-22
hsa-miR-4466	hsa-miR-4466	miRNA	known	5.515	8.125	11.297	15.35	19.198	21.803	-1.22369	3.12785e-65	2.76863e-64
hsa-miR-625-3p	hsa-miR-625-3p	miRNA	known	1.582	2.158	2.542	5.357	3.68	5.016	-1.20918	3.04699e-17	1.65973e-16
hsa-miR-503-5p	hsa-miR-503-5p	miRNA	known	11.301	25.386	13.18	24.172	55.599	28.706	-1.18272	4.26744e-119	5.14362e-118
hsa-miR-502-3p	hsa-miR-502-3p	miRNA	known	4.34	3.672	4.189	12.604	3.192	9.933	-1.11215	1.54448e-26	9.77597e-26
hsa-miR-151a-3p	hsa-miR-151a-3p	miRNA	known	27.304	37.321	44.481	109.474	61.673	54.283	-1.11095	8.8533e-222	1.35551e-220
hsa-miR-874-3p	hsa-miR-874-3p	miRNA	known	2.26	1.194	1.836	4.997	1.818	4.321	-1.10885	2.59008e-12	1.21263e-11
hsa-miR-214-3p	hsa-miR-214-3p	miRNA	known	193.435	327.905	237.468	610.704	426.212	494.854	-1.06264	0	0
hsa-miR-494-3p	hsa-miR-494-3p	miRNA	known	4.204	4.086	2.965	7.517	5.453	9.784	-1.04461	1.79035e-21	1.04024e-20
hsa-miR-769-5p	hsa-miR-769-5p	miRNA	known	17.721	16.48	17.934	42.493	30.77	30.345	-1.04388	7.44341e-93	7.80869e-92
hsa-miR-34c-5p	hsa-miR-34c-5p	miRNA	known	7.685	7.666	6.449	18.096	12.858	11.323	-1.01022	4.29108e-37	3.03862e-36
hsa-miR-29b-1-5p	hsa-miR-29b-1-5p	miRNA	known	186.066	100.35	103.46	79.675	31.302	75.837	1.03291	0	0
hsa-miR-615-3p	hsa-miR-615-3p	miRNA	known	52.529	76.25	183.949	56.357	23.676	67.295	1.04613	5.97754e-265	1.05821e-263
hsa-miR-378a-5p	hsa-miR-378a-5p	miRNA	known	14.149	17.169	16.757	8.103	6.074	7.549	1.09961	4.19572e-46	3.27845e-45
hsa-miR-323a-3p	hsa-miR-323a-3p	miRNA	known	87.925	65.462	81.855	17.195	40.169	48.671	1.11843	1.54809e-224	2.4361e-223
hsa-let-7e-3p	hsa-let-7e-3p	miRNA	known	58.406	53.067	56.908	30.79	22.479	21.058	1.12565	6.18344e-163	8.34029e-162
hsa-miR-188-5p	hsa-miR-188-5p	miRNA	known	9.719	2.8	2.683	2.881	1.552	2.384	1.12623	2.18569e-16	1.14119e-15
hsa-miR-337-3p	hsa-miR-337-3p	miRNA	known	701.727	674.081	712.168	210.17	393.89	317.056	1.13177	0	0
hsa-miR-149-5p	hsa-miR-149-5p	miRNA	known	134.848	79.509	153.683	76.569	42.83	41.519	1.13433	0	0
hsa-miR-328-3p	hsa-miR-328-3p	miRNA	known	277.11	194.136	212.144	111.95	96.921	91.283	1.13759	0	0
hsa-miR-576-5p	hsa-miR-576-5p	miRNA	known	43.443	54.215	50.788	19.806	21.282	19.866	1.2335	5.81237e-166	7.93424e-165
hsa-miR-320b	hsa-miR-320b	miRNA	known	10.985	16.113	16.71	10.668	2.217	4.768	1.25559	1.35288e-51	1.12707e-50
hsa-miR-139-5p	hsa-miR-139-5p	miRNA	known	3.3	6.014	5.319	1.395	1.552	2.831	1.31235	1.57488e-19	8.96652e-19
hsa-miR-543	hsa-miR-543	miRNA	known	48.822	50.313	69.758	25.208	22.39	17.233	1.31984	6.92053e-209	1.04546e-207
hsa-miR-485-3p	hsa-miR-485-3p	miRNA	known	15.053	28.737	28.76	6.482	11.661	9.486	1.33908	8.68466e-93	9.02726e-92
hsa-miR-3529-3p	hsa-miR-3529-3p	miRNA	known	612.943	634.648	7.908	4.186	2.394	502.353	1.37137	0	0
hsa-miR-130b-5p	hsa-miR-130b-5p	miRNA	known	45.658	33.511	62.368	31.555	13.212	6.456	1.38737	4.09464e-189	5.94773e-188
hsa-miR-12136	hsa-miR-12136	miRNA	known	85.755	37	3.389	14.179	8.646	22.895	1.46147	3.17921e-185	4.50255e-184
hsa-miR-1303	hsa-miR-1303	miRNA	known	8.906	3.122	9.555	1.621	3.724	2.036	1.48598	1.56164e-33	1.08548e-32
hsa-miR-126-3p	hsa-miR-126-3p	miRNA	known	391.888	1312.54	855.778	86.787	169.368	620.803	1.54977	0	0
hsa-let-7a-2-3p	hsa-let-7a-2-3p	miRNA	known	28.48	25.34	34.032	8.103	5.409	14.75	1.61569	9.86547e-148	1.28478e-146
hsa-let-7i-3p	hsa-let-7i-3p	miRNA	known	306.042	430.229	265.945	72.968	138.553	79.314	1.72709	0	0
hsa-miR-26a-2-3p	hsa-miR-26a-2-3p	miRNA	known	16.816	9.916	20.052	4.231	2.882	5.91	1.81343	3.11253e-93	3.2958e-92
hsa-miR-302a-3p	hsa-miR-302a-3p	miRNA	known	68.667	65.645	74.465	0.045	0	0	12.0921	0	0
hsa-miR-302b-3p	hsa-miR-302b-3p	miRNA	known	69.21	65.508	74.323	0	0	0	13.0941	0	0
