# Supplementary material for: The whole profiling and competing endogenous RNA network analyses of noncoding RNAs in adipose-derived stem cells from diabetic, old, and young patients
Source: Stem Cell Res Ther. 2021 May 29;12:313. doi: 10.1186/s13287-021-02388-5 (PMC8164820; doi:10.1186/s13287-021-02388-5)
Supplement: Supplementary file 8 — Additional file 8: Data S6. Differentially expressed mRNAs between D-ASCs and O-ASCs. [file 13287_2021_2388_MOESM8_ESM.xls]

Gene ID	Gene Symbol	Type	Known/Novel Gene	p1_D_ASC1 Expression	p1_D_ASC2 Expression	p1_D_ASC3 Expression	p1_O_ASC1 Expression	p1_O_ASC2 Expression	p1_O_ASC3 Expression	log2 (p1_D_ASC/p1_O_ASC)	Pvalue(p1_O_ASC-vs-p1_D_ASC)	Qvalue (p1_O_ASC-vs-p1_D_ASC)
8331	HIST1H2AJ	mRNA	known	179.51	545.32	241.07	35.48	45.75	99.6	2.654355283	0	0
8357	HIST1H3H	mRNA	known	216.1	737.97	296.05	71.42	70.42	116.39	2.448667433	0	0
8091	HMGA2	mRNA	known	31.11	32.32	45.89	3.99	3.03	34.87	1.388153865	0	0
1879	EBF1	mRNA	known	18.93	17.12	33.75	6.4	3.5	23	1.29374202	0	0
54532	USP53	mRNA	known	171.54	29.72	55.39	48.48	9.87	52.37	1.084025628	0	0
7168	TPM1	mRNA	known	74.26	213.76	59.42	38.72	445.66	287.43	-1.046991024	0	0
284	ANGPT1	mRNA	known	25.73	15.76	17.73	1.76	109.69	30.72	-1.320712934	0	0
6659	SOX4	mRNA	known	2.71	10.8	2.51	9.61	30.23	21.3	-1.432474948	0	0
3488	IGFBP5	mRNA	known	54.3	64.27	27.42	15.96	31.99	470.95	-1.445474303	0	0
6303	SAT1	mRNA	known	24.6	16.32	15.37	35.73	79.18	38.98	-1.477198054	0	0
3569	IL6	mRNA	known	23.33	13.04	7.8	0.49	29.64	136.09	-1.478492852	0	0
1634	DCN	mRNA	known	250.29	182.44	225.31	1203.81	687.25	1135.37	-2.033323773	0	0
7474	WNT5A	mRNA	known	8.92	5.85	3.78	0.51	58.25	46.36	-2.411788343	0	0
1513	CTSK	mRNA	known	226.19	62.4	101.38	1522.85	153.42	212.54	-2.433925867	0	0
10750	GRAP	mRNA	known	106.79	123.71	116.07	823.03	709.77	236.64	-2.72084254	0	0
7980	TFPI2	mRNA	known	37.14	19.74	6.72	1.11	59.51	767.2	-3.311720034	0	0
1805	DPT	mRNA	known	0.4	2.43	0.27	11.05	40.62	3.35	-4.162812425	0	0
3009	HIST1H1B	mRNA	known	286.77	894.58	415.91	66.83	77.48	238.15	2.30754793	0	0
8370	HIST2H4A	mRNA	known	365.55	1040.98	536.83	176.8	148.11	163.09	2.099358377	0	0
4856	NOV	mRNA	known	10.53	13.7	10.65	3.87	1.94	3.54	1.937751314	0	0
22807	IKZF2	mRNA	known	3.37	5.59	4.8	1.25	2.43	2.84	1.253960219	3.47E-279	1.53E-277
332	BIRC5	mRNA	known	12.39	15.96	20.69	3.66	4.42	10.76	1.520888557	0	0
6526	SLC5A3	mRNA	known	28.63	25.02	28.39	8.72	6.26	16.45	1.484644856	0	0
79026	AHNAK	mRNA	known	275.9	289.28	375.31	128.82	65.52	234.87	1.32874065	0	0
57535	KIAA1324	mRNA	known	1733.92	1764.59	1253.26	968.63	700.3	143.82	1.319616992	0	0
7402	UTRN	mRNA	known	72.82	52.27	52.23	12.06	12.08	43.68	1.319083254	0	0
10204	NUTF2	mRNA	known	29.15	32.01	30.26	13.88	11.26	11.66	1.313080044	0	0
1984	EIF5A	mRNA	known	125.03	151.46	136.53	42.06	67.43	113.04	1.021698231	0	0
5420	PODXL	mRNA	known	0.61	5.77	3.36	0.56	0.13	1.13	2.61770266	0	0
8358	HIST1H3B	mRNA	known	257.19	846.69	414.24	53.15	57.05	195.56	2.593476878	0	0
152110	NEK10	mRNA	known	9.48	4.09	11.27	1.15	0.49	3.21	2.562130586	0	0
8356	HIST1H3J	mRNA	known	56.86	212.64	79.41	13.81	13.23	45.25	2.553653312	0	0
8354	HIST1H3I	mRNA	known	51.37	163.86	72.34	9.93	12.48	42.14	2.44972321	0	0
333932	HIST2H3A	mRNA	known	216.83	696.49	304.47	45.97	64.36	166.44	2.396937676	0	0
126961	HIST2H3C	mRNA	known	216.83	696.49	304.47	45.97	64.36	166.44	2.396937676	0	0
8355	HIST1H3G	mRNA	known	159.79	430.38	187.2	46.86	37.24	85.37	2.394764351	0	0
8969	HIST1H2AG	mRNA	known	295.43	841.46	416.38	113.18	66.77	149.46	2.392280042	0	0
8342	HIST1H2BM	mRNA	known	43.86	142.67	58.23	6.66	6.57	50.66	2.330633856	0	0
8359	HIST1H4A	mRNA	known	111.9	358.96	165.58	45.59	36.47	61.35	2.320228303	0	0
7056	THBD	mRNA	known	0.75	10.49	6.54	1.13	0.56	2.64	2.239024961	0	0
653604	HIST2H3D	mRNA	known	105.67	309.88	138.85	40.26	32.23	60.49	2.229314415	0	0
8348	HIST1H2BO	mRNA	known	90.12	289.32	128.21	28.31	27.76	72.1	2.222759559	0	0
3018	HIST1H2BB	mRNA	known	65.41	214.7	101.85	24.23	27.4	41.06	2.213686024	0	0
8346	HIST1H2BI	mRNA	known	104.45	271.99	123.47	30.29	30.67	63.56	2.212503264	0	0
8352	HIST1H3C	mRNA	known	133.04	408.58	197.2	35.24	33.82	130.01	2.182980634	0	0
317772	HIST2H2AB	mRNA	known	104.46	208.69	115.39	34.67	26.45	42.21	2.182637201	0	0
8350	HIST1H3A	mRNA	known	94.95	222.22	117.54	31.1	29.27	46.09	2.178211336	0	0
8330	HIST1H2AK	mRNA	known	60.05	124.95	75.85	17.52	21.55	26.78	2.117334057	0	0
8340	HIST1H2BL	mRNA	known	130.35	357.75	172.26	56.09	49.37	61.18	2.103602862	0	0
554313	HIST2H4B	mRNA	known	365.55	1040.98	536.83	176.8	148.11	163.09	2.099358377	0	0
8335	HIST1H2AB	mRNA	known	67.05	194.73	107.64	24.94	23.06	51.25	2.093017511	0	0
8332	HIST1H2AL	mRNA	known	68.61	233.28	103.48	15.5	18.76	85.95	2.089519454	0	0
440689	HIST2H2BF	mRNA	known	178.87	432.59	199.27	44.08	42.47	144.17	2.076667753	0	0
4071	TM4SF1	mRNA	known	8.47	68.96	22.33	9.04	4.78	12.93	2.057416455	0	0
79689	STEAP4	mRNA	known	43.24	21.43	86.55	23.53	1.34	9.68	2.020884444	0	0
85236	HIST1H2BK	mRNA	known	242.65	628.94	363.8	80.3	81.93	185.95	1.990387901	0	0
8347	HIST1H2BC	mRNA	known	255.72	698.79	408.18	135.75	112.43	122.05	1.969563015	0	0
8336	HIST1H2AM	mRNA	known	93.24	254.08	145.16	33.78	35.68	82.61	1.90662375	0	0
85235	HIST1H2AH	mRNA	known	157.36	488.72	207.35	76.02	73.79	108.97	1.873028774	0	0
3759	KCNJ2	mRNA	known	34.84	17.33	23.42	1.38	8.41	13.26	1.853563639	0	0
3017	HIST1H2BD	mRNA	known	159.98	424.07	218.93	77.01	60.39	111.48	1.832064908	0	0
8329	HIST1H2AI	mRNA	known	122.36	374.68	192.79	42.81	40.04	163.32	1.779919923	0	0
8349	HIST2H2BE	mRNA	known	61.47	112.33	80.64	25.89	14.31	40.29	1.778504324	0	0
8351	HIST1H3D	mRNA	known	142	207.93	96.48	40.58	44.22	53.76	1.776868249	0	0
8364	HIST1H4C	mRNA	known	191.57	505.15	219.02	88.5	106.58	95.19	1.772729922	0	0
8337	HIST2H2AA3	mRNA	known	373.1	779.02	548.82	170.82	165.39	196.33	1.766005576	0	0
723790	HIST2H2AA4	mRNA	known	373.1	779.02	548.82	170.82	165.39	196.33	1.766005576	0	0
3008	HIST1H1E	mRNA	known	174.69	295.26	184.8	57.13	42.72	125.49	1.720342133	0	0
8970	HIST1H2BJ	mRNA	known	166.55	479.37	210.69	109.95	72.89	96.55	1.716678869	0	0
8368	HIST1H4L	mRNA	known	70.33	283.93	101.73	40.23	64.06	47.53	1.715941601	0	0
8339	HIST1H2BG	mRNA	known	109.29	126.31	66.3	25.12	32.05	49	1.670925254	0	0
9863	MAGI2	mRNA	known	6.52	2.54	4.03	0.89	0.58	3.36	1.578704359	0	0
868	CBLB	mRNA	known	45.96	24.56	27.27	5.03	6.22	25.39	1.571894706	0	0
64388	GREM2	mRNA	known	10.71	32.97	27.6	1.76	3.29	22.95	1.571624241	0	0
57730	ANKRD36B	mRNA	known	75.05	31.05	42.98	15.08	7.35	25.52	1.525620071	0	0
8365	HIST1H4H	mRNA	known	146.26	439.95	211.43	130.71	77.31	86.89	1.521641074	0	0
8334	HIST1H2AC	mRNA	known	350.67	618.15	450.95	261.86	118.73	126.68	1.493140793	0	0
3751	KCND2	mRNA	known	24.02	45.51	66.17	20.37	3.87	21.79	1.469891128	0	0
27	ABL2	mRNA	known	91.04	50.2	73.36	12.63	12.7	45.85	1.46345855	0	0
3012	HIST1H2AE	mRNA	known	136.88	181.13	83.81	48.83	41.72	71.67	1.444235297	0	0
10082	GPC6	mRNA	known	17.53	14.24	29.38	4.53	6.38	13.58	1.440978493	0	0
4008	LMO7	mRNA	known	31.45	64.79	42.77	3.72	9.9	46.01	1.417423552	0	0
4731	NDUFV3	mRNA	known	19.24	16.22	20.25	9.7	2.23	12.22	1.410277549	0	0
8362	HIST1H4K	mRNA	known	608.69	1183.85	751.33	413.68	352.57	223.71	1.405192084	0	0
22943	DKK1	mRNA	known	114.54	96.5	52.74	36.58	27.91	39.14	1.395045926	0	0
7325	UBE2E2	mRNA	known	14.94	12.06	12.48	3.91	5.9	15.41	1.348191455	0	0
259266	ASPM	mRNA	known	9.84	19.51	21.47	2.72	2.81	17.91	1.344915511	0	0
220441	RNF152	mRNA	known	7.96	42.33	8.25	0.67	9.64	12.53	1.33129606	0	0
653513	LOC653513	mRNA	known	91.77	33.97	53.61	16.58	16.14	37.07	1.329601591	0	0
23483	TGDS	mRNA	known	36.65	25.32	42.76	7	12.75	32.29	1.32088885	0	0
667	DST	mRNA	known	110.04	66.21	121.61	36.11	21.32	69.79	1.309867457	0	0
2149	F2R	mRNA	known	12.3	12.41	15.48	4.74	2.78	10.28	1.308225193	0	0
152579	SCFD2	mRNA	known	15.45	25.26	20.48	6.3	6.41	12.42	1.265549997	0	0
50937	CDON	mRNA	known	18.31	8.34	52.21	12.74	3.26	16.36	1.264570631	0	0
3006	HIST1H1C	mRNA	known	370.55	673.25	480.96	217.94	185.34	273.89	1.262891043	0	0
166378	SPATA5	mRNA	known	12.33	18.6	15.67	4.45	6.21	12.22	1.255171936	0	0
8338	HIST2H2AC	mRNA	known	395.92	503.04	542.44	303.1	179.73	112.01	1.251312444	0	0
10468	FST	mRNA	known	64.18	39.03	51.54	12.57	7.27	55.39	1.235489439	0	0
7358	UGDH	mRNA	known	58.11	73.37	71.62	25.99	24.72	41.01	1.231566835	0	0
100996717	NOTCH2NLC	mRNA	known	42.94	19.53	38.01	13.49	7.49	30.36	1.211877924	0	0
29127	RACGAP1	mRNA	known	18.52	32.38	27.53	8.67	8.63	20.07	1.206408322	0	0
57205	ATP10D	mRNA	known	7.7	13.3	10.63	3.16	4.05	6.82	1.200898913	0	0
8366	HIST1H4B	mRNA	known	126.41	370.59	158.07	120.39	91.83	96.25	1.195115861	0	0
1843	DUSP1	mRNA	known	34.64	48.46	32.14	16.29	13.08	24.76	1.186946138	0	0
254225	RNF169	mRNA	known	12.15	10.45	11.64	3.7	3.93	9.23	1.18463457	0	0
6546	SLC8A1	mRNA	known	16.57	53.91	11.37	3.88	24.78	7.07	1.183227892	0	0
9262	STK17B	mRNA	known	25.01	32.37	28.5	8.88	14.35	14.89	1.18205085	0	0
8322	FZD4	mRNA	known	8.84	16.09	13.15	4.67	4.59	8.88	1.175384754	0	0
2597	GAPDH	mRNA	known	2303.65	2516.14	3148.35	1152.17	1381.1	954.17	1.175045781	0	0
57448	BIRC6	mRNA	known	52.19	45.56	61.18	12.41	20.17	31.66	1.171589226	0	0
2195	FAT1	mRNA	known	82.45	57.15	70.68	7.24	18.68	85.67	1.167431348	0	0
7404	UTY	mRNA	known	12.17	9.55	13.04	4.2	4.53	8.15	1.154099257	0	0
57082	KNL1	mRNA	known	6.64	11.12	10.59	1.75	1.92	10.93	1.154034172	0	0
157680	VPS13B	mRNA	known	33.45	35.58	38.99	9.09	9.59	27.32	1.147819085	0	0
9497	SLC4A7	mRNA	known	52.27	34.75	61.53	20.52	12.68	30.29	1.145719721	0	0
80255	SLC35F5	mRNA	known	44.64	43.1	57.88	16.11	20.87	25.15	1.14194526	0	0
116496	FAM129A	mRNA	known	31.98	24.5	25.73	14.16	4.81	20.87	1.137982363	0	0
490	ATP2B1	mRNA	known	108.19	68.8	56.79	20.86	23.79	105.45	1.134393084	0	0
891	CCNB1	mRNA	known	21.74	35.28	39.98	10.95	13.79	22.09	1.132148928	0	0
4883	NPR3	mRNA	known	12.76	18.82	33.21	14.05	6.58	4.71	1.122616811	0	0
6781	STC1	mRNA	known	30.53	74.91	8.93	0.8	23.29	38.69	1.121449874	0	0
595	CCND1	mRNA	known	120.9	108.91	103.28	32.46	23.55	121.11	1.119272349	0	0
857	CAV1	mRNA	known	232.85	185.91	463.05	191.61	42.68	184.7	1.115664351	0	0
117583	PARD3B	mRNA	known	12.94	5.32	9.24	3.72	2.35	8.49	1.115561773	0	0
54443	ANLN	mRNA	known	25.75	36.17	41.85	6.55	8.34	41.84	1.11513331	0	0
7078	TIMP3	mRNA	known	5.11	39.69	11.98	5.05	2.18	25.88	1.114612394	0	0
400986	ANKRD36C	mRNA	known	32.53	32.69	45	15.04	7.37	21.43	1.110369309	0	0
64750	SMURF2	mRNA	known	70.09	55.29	53.72	21.8	12.46	54.52	1.108610202	0	0
113146	AHNAK2	mRNA	known	32.32	19.71	29.72	16.31	2.38	21.42	1.10652954	0	0
79613	TANGO6	mRNA	known	12.45	18.31	18.06	4.74	5.66	12.39	1.101451073	0	0
23228	PLCL2	mRNA	known	17.33	14.41	19.36	10.16	9.2	10.28	1.094122235	0	0
641298	SMG1P1	mRNA	known	23.05	20.1	27.06	2.72	6.65	32.32	1.087515529	0	0
388677	NOTCH2NLA	mRNA	known	24.65	12.76	22.04	6.6	6.16	17.73	1.086095606	0	0
51101	ZC2HC1A	mRNA	known	16.82	21.41	20.47	9.13	10.78	13.74	1.078141273	0	0
4012	LNPEP	mRNA	known	20.86	22.62	29.3	7.65	7.82	16.07	1.075367999	0	0
100132406	NBPF10	mRNA	known	144.23	42.98	83.31	24.04	23.82	80.44	1.074988831	0	0
4643	MYO1E	mRNA	known	18.68	24.26	34.81	5.8	4.96	33.55	1.072318923	0	0
84162	KIAA1109	mRNA	known	33.28	24.56	43.47	11.06	10.55	24.03	1.069616964	0	0
5205	ATP8B1	mRNA	known	37.62	28.62	35.33	10.57	12.35	30.37	1.068947428	0	0
114801	TMEM200A	mRNA	known	8.82	49.92	18.92	11.22	11.74	20.18	1.053331381	0	0
83478	ARHGAP24	mRNA	known	18.84	19.76	36.51	16.93	9.51	11.36	1.046051965	0	0
65065	NBEAL1	mRNA	known	22.04	27.44	25.98	6.85	8.01	19.27	1.042596002	0	0
23077	MYCBP2	mRNA	known	23.67	26.09	28.44	9.95	10.97	19.62	1.039020174	0	0
9749	PHACTR2	mRNA	known	8.58	15.8	19.14	3.01	5.31	15.93	1.038483031	0	0
92949	ADAMTSL1	mRNA	known	42.55	71.52	104.76	22.46	5.09	54.28	1.033720226	0	0
89795	NAV3	mRNA	known	25.61	22.11	19.78	11.42	6.73	20.8	1.032908032	0	0
26511	CHIC2	mRNA	known	24.68	28.67	29.06	16.12	27.77	19.81	1.024408403	0	0
54453	RIN2	mRNA	known	21.72	27.71	38.08	13.05	9.86	23.24	1.022317276	0	0
253260	RICTOR	mRNA	known	12.62	12.46	15.38	4.69	5.32	11.64	1.014580281	0	0
57224	NHSL1	mRNA	known	4.96	4.75	5.63	1.94	1.75	8.19	1.014557719	0	0
27063	ANKRD1	mRNA	known	29.5	22.33	32.75	2.61	6.81	41.94	1.011486834	0	0
51747	LUC7L3	mRNA	known	14.07	10.41	17.61	32.14	34.32	22.83	-1.003324582	0	0
25891	PAMR1	mRNA	known	52.22	20.6	38.37	115.85	44.86	50.48	-1.006958701	0	0
3107	HLA-C	mRNA	known	34.61	29.69	54.08	48.81	98.15	101.58	-1.011743055	0	0
57007	ACKR3	mRNA	known	31.52	21.88	17.26	42.38	59.04	38.53	-1.0192549	0	0
8804	CREG1	mRNA	known	40.38	33.72	22.79	48.13	81.88	72.34	-1.021118194	0	0
11117	EMILIN1	mRNA	known	15.43	18.35	22.64	31.11	35.46	52.82	-1.021827059	0	0
112268284	LOC112268284	mRNA	known	150.17	239.66	146.57	326.6	532.84	341.02	-1.022875573	0	0
117248	GALNT15	mRNA	known	10.54	9.96	23.73	56.4	13.91	10.85	-1.0251544	0	0
2615	LRRC32	mRNA	known	21.37	16.93	21.35	5.2	24.62	136.27	-1.033333566	0	0
3489	IGFBP6	mRNA	known	118.85	194.51	183.24	757.52	106.7	84.86	-1.057726617	0	0
6430	SRSF5	mRNA	known	47.57	29.06	76.85	116.11	109.3	65.3	-1.061073952	0	0
60	ACTB	mRNA	known	153.84	253.8	203.07	38.99	143.77	1458.54	-1.061204866	0	0
1047	CLGN	mRNA	known	23.58	7.34	7.03	37.57	18.81	20.19	-1.067832421	0	0
6319	SCD	mRNA	known	42.9	7.91	7.32	7.13	8.71	143.13	-1.076077686	0	0
2192	FBLN1	mRNA	known	19.78	19.41	18.21	20.97	21.84	97.95	-1.077608414	0	0
9644	SH3PXD2A	mRNA	known	7.57	7.81	6.84	1.44	7.49	42.37	-1.079756635	0	0
27122	DKK3	mRNA	known	3.28	22.81	17.09	28.23	38.01	25.31	-1.086740821	0	0
5352	PLOD2	mRNA	known	19.71	14.15	21.1	4.63	62.98	55.81	-1.098720213	0	0
1284	COL4A2	mRNA	known	18.82	37.15	17.54	8.59	37.77	140.67	-1.099899303	0	0
22801	ITGA11	mRNA	known	1.25	14.98	1.22	0.66	4.44	46.08	-1.100903349	0	0
975	CD81	mRNA	known	51.13	61.11	68.86	87.63	63.31	323.06	-1.109815059	0	0
9902	MRC2	mRNA	known	12.68	24.54	25.13	22.1	30.74	88.24	-1.129672476	0	0
1306	COL15A1	mRNA	known	15.84	26.99	15.72	3.17	24.19	136.83	-1.130176536	0	0
10169	SERF2	mRNA	known	65.02	70.49	54.89	165.56	164.07	71	-1.140039805	0	0
1195	CLK1	mRNA	known	11.88	16.15	22.09	56.2	38.06	21.53	-1.14224977	0	0
25960	ADGRA2	mRNA	known	3.99	3.62	5.7	3.93	6.1	24.22	-1.15316149	0	0
27286	SRPX2	mRNA	known	13.55	9.57	14.73	20.65	32.63	32.57	-1.155921588	0	0
567	B2M	mRNA	known	992.91	961.79	1308.91	3308.67	2114.79	1755	-1.170187312	0	0
1281	COL3A1	mRNA	known	292.41	257.06	324.18	176.05	769.35	1337.83	-1.170520671	0	0
23524	SRRM2	mRNA	known	4.01	4.22	6.54	0.76	2	39.88	-1.188008804	0	0
84904	ARHGEF39	mRNA	known	34768.11	39131.13	35982.71	127270.8	95417.71	25628.96	-1.189474185	0	0
1368	CPM	mRNA	known	5.1	14.79	9.16	0.77	42.18	24	-1.199708461	0	0
8406	SRPX	mRNA	known	36.47	21.51	24.12	57.43	53.6	86.89	-1.210778225	0	0
27129	HSPB7	mRNA	known	6.75	25.37	18.76	1.38	14.4	143.65	-1.213907435	0	0
5627	PROS1	mRNA	known	11.44	12.15	11.02	37.04	17.32	10.56	-1.243229342	0	0
2217	FCGRT	mRNA	known	17.79	16.64	15.43	40.77	43.06	37.57	-1.246995178	0	0
3106	HLA-B	mRNA	known	88.05	33.4	65.8	96	136.86	248.87	-1.272584909	0	0
2619	GAS1	mRNA	known	12.41	11.63	10.03	10.22	39.19	38.34	-1.279166631	0	0
2683	B4GALT1	mRNA	known	8.09	13.67	8.86	1.35	13.68	79.48	-1.281746932	0	0
5768	QSOX1	mRNA	known	10.11	8.56	11.07	7.64	12.23	67.03	-1.289112266	0	0
5493	PPL	mRNA	known	8.76	2.56	12.6	42.42	0.71	9.31	-1.292276495	0	0
1490	CTGF	mRNA	known	7.08	52.31	6.69	2.56	37.89	173.55	-1.303900466	0	0
3916	LAMP1	mRNA	known	52.83	46.53	50.78	111.56	115.77	132.6	-1.310467825	0	0
6414	SELENOP	mRNA	known	33.68	25.29	28.23	160.52	23.89	17.54	-1.36596405	0	0
7130	TNFAIP6	mRNA	known	66.96	6.42	18.87	44.29	101.18	102.24	-1.390269743	0	0
6387	CXCL12	mRNA	known	49.16	20.19	83.07	194.94	75.84	140.36	-1.447394912	0	0
5054	SERPINE1	mRNA	known	11.53	27.19	20.36	1.1	18.09	192.31	-1.452457596	0	0
59286	UBL5	mRNA	known	49.28	52.26	54.67	182.83	179.91	62.41	-1.483428441	0	0
3073	HEXA	mRNA	known	17.49	17.33	13.94	49.71	46.13	40.55	-1.500287168	0	0
1278	COL1A2	mRNA	known	77.54	178.11	131.39	20.51	203.64	1437.11	-1.503603584	0	0
80781	COL18A1	mRNA	known	1.81	2.12	3.78	3.84	4.48	16.35	-1.525452889	0	0
165	AEBP1	mRNA	known	3.03	5.93	7.04	1.08	4.13	54.56	-1.535012586	0	0
9553	MRPL33	mRNA	known	29.81	29.83	35.34	111.67	134.83	41.78	-1.554289957	0	0
10457	GPNMB	mRNA	known	62.18	39.51	28.36	195.83	83.47	91.04	-1.563481402	0	0
59342	SCPEP1	mRNA	known	16.31	16.43	15.04	61.84	48.08	29.2	-1.592684577	0	0
5176	SERPINF1	mRNA	known	47.67	31.27	39.6	163.37	78.4	123.24	-1.631174051	0	0
1307	COL16A1	mRNA	known	18.03	40.18	25.42	24.95	120.76	130.63	-1.640825238	0	0
115908	CTHRC1	mRNA	known	44.92	55.33	25.39	49.97	254.03	93.2	-1.648978657	0	0
2194	FASN	mRNA	known	1.94	1.33	1.68	0.21	0.5	19.84	-1.670225207	0	0
3371	TNC	mRNA	known	56.69	65.04	49.13	19.89	227.85	345.41	-1.67169206	0	0
715	C1R	mRNA	known	63.91	40.23	66.81	271.71	119.39	132.42	-1.694750402	0	0
51339	DACT1	mRNA	known	0.99	6.46	2.09	0.96	20.15	13.61	-1.710314948	0	0
8722	CTSF	mRNA	known	6.82	8.86	6.44	25.86	24.37	25.67	-1.71178586	0	0
50854	C6orf48	mRNA	known	67.78	67.42	46.99	250.69	247.85	78.92	-1.725958047	0	0
3576	CXCL8	mRNA	known	288.23	13.85	14.86	2.98	446.75	494.85	-1.742077122	0	0
1646	AKR1C2	mRNA	known	32.29	13.82	27.17	172.58	7.86	6.56	-1.747919915	0	0
2719	GPC3	mRNA	known	7.81	12.33	7.78	6.7	65.12	18.53	-1.792878266	0	0
629	CFB	mRNA	known	15.5	1.97	3.75	21.67	20.1	35.52	-1.818810812	0	0
716	C1S	mRNA	known	137.2	101.64	119.01	611.1	347.95	234.85	-1.819084108	0	0
1295	COL8A1	mRNA	known	32.84	11.24	8.66	3.18	117.4	74.76	-1.863069628	0	0
4314	MMP3	mRNA	known	20.78	4.59	7.67	0.37	16.83	135.12	-1.872109063	0	0
1277	COL1A1	mRNA	known	6.72	23.46	10.58	1.28	20.51	172.27	-1.872565568	0	0
7077	TIMP2	mRNA	known	13.23	14.38	18.33	9.17	14.3	196.33	-1.916739719	0	0
718	C3	mRNA	known	10.35	1.44	4.14	0.96	6.82	71.37	-1.938004727	0	0
6347	CCL2	mRNA	known	172.07	63.18	40.4	11.52	733.19	356.4	-1.942052465	0	0
6320	CLEC11A	mRNA	known	5.7	5.14	4.66	17.68	29.18	11.9	-1.964464428	0	0
4060	LUM	mRNA	known	16.4	35.1	12.12	95.83	84.8	75.58	-1.975461296	0	0
5654	HTRA1	mRNA	known	43.35	67.83	76.81	325.81	226.18	167.14	-1.983880083	0	0
2495	FTH1	mRNA	known	270.05	240.03	200.76	108.72	433.12	3047.6	-1.991983061	0	0
1294	COL7A1	mRNA	known	0.98	0.47	1.52	0.68	4.36	7.76	-2.281249157	0	0
84624	FNDC1	mRNA	known	3.43	7.69	5.32	0.35	13.53	85.52	-2.334706027	0	0
7373	COL14A1	mRNA	known	0.87	1.59	0.44	10.29	1.41	2.74	-2.364469074	0	0
283208	P4HA3	mRNA	known	2.24	5.65	1.33	1.04	35.02	18.59	-2.49495944	0	0
7123	CLEC3B	mRNA	known	2	6.82	10.74	106.46	0.31	1.64	-2.650282754	0	0
125	ADH1B	mRNA	known	30.51	1.7	8.17	200.46	11.88	5.27	-2.657642898	0	0
6374	CXCL5	mRNA	known	24.96	1.82	4.66	0.31	97.97	118.74	-2.674161545	0	0
1675	CFD	mRNA	known	4.35	8.31	7.41	103.58	21.24	5.8	-2.845053007	0	0
54972	TMEM132A	mRNA	known	1.12	0.86	0.68	0.2	7.03	14.69	-2.940871412	0	0
6372	CXCL6	mRNA	known	3.82	1.77	1.26	0.61	23.83	43.48	-3.102497068	0	0
2919	CXCL1	mRNA	known	14.78	3.41	2.61	0.49	54.38	284.12	-3.582085476	0	0
2947	GSTM3	mRNA	known	7.72	6.1	8.84	22.31	16.42	4.86	-1.073498889	1.89E-305	9.07E-304
23321	TRIM2	mRNA	known	6.33	9.44	12.6	4.08	3.39	8.02	1.040816825	5.04E-305	2.40E-303
10112	KIF20A	mRNA	known	10.64	12.62	20.57	3.93	4.65	10.08	1.307422989	5.36E-302	2.54E-300
5764	PTN	mRNA	known	1.57	0.71	0.8	18.21	2.8	3.93	-3.136631815	4.17E-297	1.96E-295
22974	TPX2	mRNA	known	13.07	23.11	23.69	4.49	5.3	25.54	1.008770018	5.40E-296	2.52E-294
8916	HERC3	mRNA	known	12.44	6	11.64	3.99	1.33	6.3	1.371681259	5.38E-294	2.50E-292
9462	RASAL2	mRNA	known	5.8	5.8	7.21	1.24	1.7	8.43	1.012492906	2.15E-292	9.93E-291
13	AADAC	mRNA	known	1.56	0.42	0.25	20.63	1.5	0.17	-3.520323839	7.73E-286	3.47E-284
26960	NBEA	mRNA	known	9.58	6.78	4.11	0.88	3.13	5.61	1.095510132	8.76E-285	3.92E-283
9720	CCDC144A	mRNA	known	0.95	4.46	2.06	0.45	0.64	0.6	2.230272993	9.31E-280	4.11E-278
7042	TGFB2	mRNA	known	0.37	0.48	0.69	7.08	0.24	0.68	-2.531434921	3.67E-276	1.60E-274
2331	FMOD	mRNA	known	3.3	12.06	4.92	3.57	22.77	28.01	-1.207787612	1.04E-274	4.48E-273
6038	RNASE4	mRNA	known	10.74	9.73	8.49	42.39	14.91	12.38	-1.315535121	3.86E-274	1.66E-272
56898	BDH2	mRNA	known	8.7	7.48	7.9	24.62	17.54	8.25	-1.160677484	1.40E-273	6.02E-272
140885	SIRPA	mRNA	known	7.73	5.15	4.62	1.15	4.96	42.56	-1.191391226	5.16E-273	2.21E-271
3429	IFI27	mRNA	known	20.47	42.77	19.85	120.76	39.2	51.27	-1.362492675	9.03E-273	3.86E-271
170622	COMMD6	mRNA	known	12.93	15.05	13.08	38.47	35.8	12.83	-1.169841918	6.15E-267	2.57E-265
5919	RARRES2	mRNA	known	2.92	10.72	1.82	0.25	66.82	13.96	-2.346142294	3.45E-266	1.44E-264
3490	IGFBP7	mRNA	known	8.91	58.58	17.41	22.85	80.16	88.9	-1.000708904	3.96E-266	1.65E-264
5558	PRIM2	mRNA	known	27.82	27.45	25.13	8.28	8.47	25.92	1.054272531	1.29E-264	5.35E-263
22921	MSRB2	mRNA	known	5.73	5.7	5.62	14.67	25.05	12.45	-1.601526221	1.81E-259	7.34E-258
105379045	105379045	mRNA	known	5.25	3.86	6.51	0.71	1.33	4.88	1.389637164	1.80E-257	7.23E-256
57600	FNIP2	mRNA	known	8.67	9.8	9.25	2.71	2.57	8.47	1.103254487	2.03E-257	8.17E-256
2074	ERCC6	mRNA	known	8.09	7.59	15.07	3.15	3.56	9.33	1.036996308	3.56E-256	1.42E-254
147841	SPC24	mRNA	known	8.1	17.56	15.59	2.21	1.94	9.46	1.80877629	2.82E-253	1.12E-251
30844	EHD4	mRNA	known	16.09	14.8	18.38	5.18	5.23	13.64	1.166943172	6.16E-249	2.41E-247
8294	HIST1H4I	mRNA	known	63.21	129.09	75.98	35.64	23.4	33.37	1.65216825	1.27E-247	4.95E-246
10964	IFI44L	mRNA	known	2.15	0.59	0.63	1.06	9.05	4.28	-2.039672648	1.41E-242	5.45E-241
442213	PTCHD4	mRNA	known	12.84	1.31	3.17	1.1	1.19	4.79	1.462031519	8.50E-241	3.27E-239
1311	COMP	mRNA	known	0.25	37.99	0.86	3.05	8.78	4.71	1.363748634	2.63E-236	9.96E-235
9242	MSC	mRNA	known	8.85	4.43	3.11	1.19	15.19	36.94	-1.467666014	6.32E-234	2.37E-232
9324	HMGN3	mRNA	known	7.4	10.13	8.62	38.93	21.58	15.7	-1.674833928	2.64E-231	9.82E-230
10437	IFI30	mRNA	known	20.56	21.48	61.6	9.17	9.43	24.31	1.392282657	4.44E-231	1.65E-229
10630	PDPN	mRNA	known	2.76	1.72	3.16	2.76	2.35	25.84	-1.787905179	9.61E-230	3.54E-228
222256	CDHR3	mRNA	known	13.04	7	26.3	4.92	4.15	9.19	1.513714418	1.20E-229	4.42E-228
64839	FBXL17	mRNA	known	13.43	11.57	17.48	2.12	4.35	13.72	1.046407426	5.41E-227	1.97E-225
401898	ZNF833P	mRNA	known	3.12	2.26	3.53	0.36	0.51	3.13	1.553859614	5.47E-226	1.98E-224
101928941	RHOXF1P1	mRNA	known	11.66	7.3	12.42	1.2	2.15	10.81	1.396719616	9.12E-224	3.26E-222
8839	WISP2	mRNA	known	7.01	4.62	15.28	43.56	2.59	20.28	-1.319408749	1.02E-223	3.64E-222
130872	AHSA2P	mRNA	known	6.46	4.78	7.92	12.91	12.08	14.63	-1.085063254	7.86E-221	2.77E-219
10276	NET1	mRNA	known	8.64	25.63	16.44	3.99	5.55	9.16	1.139138569	4.46E-219	1.55E-217
440686	HIST2H3PS2	mRNA	known	8.04	19.36	10.04	2.66	3.35	11.52	1.327591836	8.27E-219	2.88E-217
10330	CNPY2	mRNA	known	14.29	16.66	14.45	24.92	45.24	20.99	-1.032833295	2.36E-217	8.10E-216
8360	HIST1H4D	mRNA	known	153.44	166.13	85.73	63.12	75.9	51.19	1.161289406	1.31E-216	4.51E-215
56776	FMN2	mRNA	known	2.97	8.54	4.65	1.19	1.57	3.11	1.559340171	1.78E-214	6.08E-213
51334	PRR16	mRNA	known	4.28	6.46	7.2	0.71	1.43	3.12	1.91441542	5.04E-211	1.70E-209
23081	KDM4C	mRNA	known	10.64	7.54	12.12	3.63	4.88	7.49	1.023716273	7.37E-211	2.48E-209
140733	MACROD2	mRNA	known	5.11	0.8	3.18	0.46	0.61	6.27	1.497548911	8.32E-211	2.80E-209
9223	MAGI1	mRNA	known	7.08	6.36	10.7	0.57	2.11	10.04	1.09866242	3.87E-210	1.30E-208
2903	GRIN2A	mRNA	known	1.87	0.7	2.15	0.22	0.16	1.23	1.949118068	1.03E-209	3.45E-208
51150	SDF4	mRNA	known	6.18	6.02	6.26	9.3	9.76	34.46	-1.331875496	9.96E-208	3.31E-206
26053	AUTS2	mRNA	known	9.8	6.16	6.81	1.36	2.27	4.61	1.16494492	1.39E-204	4.55E-203
440270	GOLGA8B	mRNA	known	1.66	2.34	1.22	0.5	3.43	8.05	-2.014644352	1.07E-203	3.47E-202
57630	SH3RF1	mRNA	known	8.97	8.81	9.97	1.22	1.58	10.47	1.189248234	1.17E-201	3.76E-200
81606	LBH	mRNA	known	6.29	20.71	13.73	5.11	9.51	4.23	1.106175679	2.19E-200	7.05E-199
4171	MCM2	mRNA	known	9.77	17.18	9.58	2.92	3.86	13.82	1.059941726	2.12E-199	6.79E-198
26020	LRP10	mRNA	known	1.8	2.65	3.33	0.55	1.1	18.94	-1.166523165	6.18E-199	1.97E-197
1066	CES1	mRNA	known	1.34	1.12	0.51	3.11	5.63	11.89	-2.618450584	7.97E-199	2.54E-197
56265	CPXM1	mRNA	known	0.48	0.86	1.94	9.3	2.77	4.38	-2.40244795	1.13E-198	3.60E-197
9843	HEPH	mRNA	known	4.32	6.12	4.32	10.55	17.73	14.66	-1.043333059	5.12E-197	1.62E-195
79968	WDR76	mRNA	known	6.43	11.26	6.85	2.04	2.2	7.08	1.29785259	1.53E-195	4.81E-194
5118	PCOLCE	mRNA	known	4.4	5.59	9.42	5.7	6.67	50.63	-1.417537352	1.59E-195	4.99E-194
56271	BEX4	mRNA	known	7.39	4.34	2.62	14.23	23.18	9.36	-1.743218052	2.90E-194	9.07E-193
5468	PPARG	mRNA	known	23.27	7.72	20.13	11.66	6.47	11.19	1.077921784	3.48E-194	1.09E-192
51363	CHST15	mRNA	known	2.43	6.82	4.16	0.38	1.08	2.56	1.813562154	1.41E-193	4.37E-192
259289	TAS2R43	mRNA	known	11.61	5.64	10.12	0.79	2.22	6.61	1.664763056	1.16E-192	3.60E-191
1038	CDR1	mRNA	known	0.54	0.53	0.53	0.18	0.68	22.26	-3.703176325	3.49E-191	1.08E-189
57115	PGLYRP4	mRNA	known	1.5	0.83	1.61	0.12	0.21	1.38	1.461788256	9.56E-188	2.90E-186
710	SERPING1	mRNA	known	1.96	3.24	3.9	4.72	4.03	27.9	-1.7703789	3.35E-187	1.01E-185
435	ASL	mRNA	known	16.64	18.92	23.69	8.71	8.08	11.54	1.10405694	1.88E-185	5.67E-184
5874	RAB27B	mRNA	known	8.2	1.94	2.71	1.62	0.26	3.42	1.377926583	1.02E-184	3.07E-183
7430	EZR	mRNA	known	9.24	11.22	9.26	2.74	2.48	9.15	1.245752114	2.01E-184	6.02E-183
284443	ZNF493	mRNA	known	1.2	1.21	1.67	0.53	0.85	1.7	1.094991893	6.99E-181	2.06E-179
7128	TNFAIP3	mRNA	known	3.19	0.63	0.7	0.12	1.46	16.77	-1.386977762	9.46E-181	2.78E-179
57650	CIP2A	mRNA	known	6.16	9.81	8.65	2.65	3.3	8.02	1.012605389	1.32E-180	3.87E-179
5733	PTGER3	mRNA	known	8.47	1.14	6.06	2.91	0.7	3.92	1.305835549	6.04E-180	1.77E-178
699	BUB1	mRNA	known	7.31	10.89	10.57	1.74	2.65	11.12	1.133044331	6.34E-180	1.85E-178
10129	FRY	mRNA	known	3.2	5.7	4.82	1.05	1.1	5.36	1.059776821	3.19E-178	9.27E-177
5999	RGS4	mRNA	known	8.99	8.97	8.91	1.94	5.46	4.37	1.237301271	1.11E-176	3.19E-175
654463	FER1L6	mRNA	known	1.37	0.12	0.99	6.53	0.1	1.03	-1.866602664	1.61E-176	4.62E-175
9919	SEC16A	mRNA	known	1.65	2.42	2.46	0.39	1.71	14.86	-1.037163172	2.26E-175	6.44E-174
10961	ERP29	mRNA	known	3.92	5.06	4.67	11.47	12.99	25.58	-1.643576998	2.91E-175	8.30E-174
387758	FIBIN	mRNA	known	4.9	4.23	7.38	13	12.92	7.82	-1.096278251	1.24E-169	3.44E-168
80727	TTYH3	mRNA	known	1.02	2.84	2.15	0.31	2.52	15.14	-1.4382166	1.30E-167	3.59E-166
8793	TNFRSF10D	mRNA	known	4.35	6.49	4.53	2.79	18	12.08	-1.032759344	4.16E-166	1.14E-164
85439	STON2	mRNA	known	7.72	0.79	2.49	2.71	0.16	0.86	1.242854424	8.32E-166	2.26E-164
7272	TTK	mRNA	known	6.05	11.91	11.06	2.18	3.62	8.39	1.204145143	9.15E-166	2.49E-164
3976	LIF	mRNA	known	4.12	1.85	0.32	0.21	1.37	20.48	-1.41863908	3.57E-164	9.67E-163
2159	F10	mRNA	known	3.06	3.27	2.74	20.66	5.4	2.77	-1.81508292	1.20E-162	3.21E-161
100132288	TEKT4P2	mRNA	known	2.24	2.58	10.42	1.03	1.31	4.62	1.410421795	1.81E-162	4.84E-161
4223	MEOX2	mRNA	known	0.58	7.56	5.78	1.27	0.41	1.24	2.333764873	4.52E-160	1.19E-158
652	BMP4	mRNA	known	2.67	0.5	0.89	15.11	0.57	1.5	-2.27799998	2.82E-159	7.40E-158
1612	DAPK1	mRNA	known	7.43	3.02	4.17	0.96	1.33	2.74	1.466268469	3.12E-159	8.18E-158
7916	PRRC2A	mRNA	known	0.82	1.6	1.99	0.12	0.44	13.57	-1.286609953	7.75E-158	2.02E-156
1010	CDH12	mRNA	known	22.17	14.12	41.59	2.78	3.77	21.65	1.827639971	1.03E-156	2.67E-155
11279	KLF8	mRNA	known	4.17	2.98	5.24	1.3	1.11	3.08	1.442488517	6.66E-156	1.72E-154
3400	ID4	mRNA	known	0.42	9.25	1.65	0.84	1.62	1.14	1.751370495	3.57E-155	9.17E-154
8344	HIST1H2BE	mRNA	known	38.66	66.59	28.86	9.96	12.38	27.55	1.657842443	1.08E-153	2.76E-152
6653	SORL1	mRNA	known	8.55	3.98	9.03	0.78	1.05	6.61	1.587872148	1.12E-152	2.82E-151
157313	CDCA2	mRNA	known	5.7	9.65	10.47	1.85	2.15	10.74	1.001222751	1.33E-152	3.36E-151
2890	GRIA1	mRNA	known	2.46	1.05	0.66	0.14	7.63	3.04	-1.418295466	4.36E-152	1.09E-150
9788	MTSS1	mRNA	known	3.99	2.64	3.9	1.51	0.37	3.27	1.309543049	2.94E-151	7.34E-150
57190	SELENON	mRNA	known	1.4	1.64	1.67	0.42	0.78	16.18	-1.519444469	1.20E-150	2.99E-149
26230	TIAM2	mRNA	known	1.98	4.22	6.51	1.37	1.27	3.06	1.250124917	9.71E-150	2.40E-148
10154	PLXNC1	mRNA	known	4.05	2.58	1.42	3.49	2.49	12.63	-1.01803958	3.33E-149	8.21E-148
633	BGN	mRNA	known	0.45	3.51	3.5	0.13	4.39	29.45	-1.583076434	3.46E-148	8.49E-147
11185	INMT	mRNA	known	1.83	3.12	7.46	1.38	0.19	0.86	2.322550528	2.28E-147	5.55E-146
195828	ZNF367	mRNA	known	5.81	9.48	4.19	1.59	1	7.44	1.25058262	2.92E-147	7.11E-146
54498	SMOX	mRNA	known	4.07	7.41	4.06	1.85	19.1	18.32	-1.188329398	4.65E-147	1.13E-145
6721	SREBF2	mRNA	known	2.84	1.97	2.59	0.93	1.9	20.29	-1.19997972	1.28E-146	3.10E-145
22898	DENND3	mRNA	known	5.92	3.22	7.19	1.76	0.51	5.43	1.248707178	2.32E-144	5.54E-143
6769	STAC	mRNA	known	2.96	2.93	3.23	13.86	3.89	1.91	-1.374187356	8.44E-144	2.01E-142
30061	SLC40A1	mRNA	known	11.33	23.71	7.63	8.15	2.84	2.93	1.090660189	4.36E-143	1.03E-141
55859	BEX1	mRNA	known	5.95	0.86	0.12	0.24	28.71	6.74	-2.389808337	1.02E-142	2.40E-141
320	APBA1	mRNA	known	10.68	6.45	13.16	1.12	2.02	13.83	1.094285412	5.37E-142	1.26E-140
150678	COPS9	mRNA	known	17.12	17.1	19.27	61.48	61.68	23.39	-1.43916832	2.06E-141	4.84E-140
29923	HILPDA	mRNA	known	2.82	3.7	3.41	6.13	21.57	3.06	-1.712138006	5.29E-141	1.24E-139
79823	CAMKMT	mRNA	known	6.83	5.11	5.86	0.94	1.41	5.48	1.588890584	1.10E-140	2.58E-139
64123	ADGRL4	mRNA	known	4.69	3.97	4.3	0.67	4.78	27.38	-1.029277265	2.03E-140	4.73E-139
8483	CILP	mRNA	known	0.15	0.21	0.25	3.9	0.28	0.21	-2.992399057	3.65E-140	8.51E-139
55604	CARMIL1	mRNA	known	7.87	7.65	8.44	1.78	1.06	7.23	1.118536947	1.58E-139	3.67E-138
64129	TINAGL1	mRNA	known	0.2	14.18	2.81	0.17	0.51	6.2	1.843275761	2.38E-139	5.52E-138
22999	RIMS1	mRNA	known	1.13	3.42	0.76	0.16	0.27	0.7	2.336942381	9.40E-139	2.17E-137
1893	ECM1	mRNA	known	1.87	1.73	2.2	1.1	1.78	22.07	-1.764780814	9.40E-139	2.17E-137
5122	PCSK1	mRNA	known	1.31	6.79	0.56	0.19	1.51	1.68	1.592754875	1.19E-137	2.73E-136
8710	SERPINB7	mRNA	known	1.36	9.04	9.08	0.81	3.91	1.22	1.700209963	5.80E-137	1.32E-135
10542	LAMTOR5	mRNA	known	20.75	17.93	18.01	45.36	45.07	22.5	-1.038287725	6.20E-137	1.41E-135
9855	FARP2	mRNA	known	13.3	13.35	22.45	4.47	7.58	11.37	1.020397412	5.61E-136	1.27E-134
28984	RGCC	mRNA	known	2.86	5	11.42	5.41	29.33	21.02	-1.36485361	1.82E-135	4.09E-134
100129940	LOC100129940	mRNA	known	11.03	2.37	12.6	6.03	0.84	3.79	1.168529	2.24E-135	5.03E-134
8343	HIST1H2BF	mRNA	known	36.06	44.79	20.85	6.08	6.89	20.4	1.868115889	3.31E-135	7.41E-134
11041	B4GAT1	mRNA	known	6.77	4.89	7.19	17.22	12.24	9.51	-1.105238793	5.50E-135	1.23E-133
23089	PEG10	mRNA	known	2.09	1.52	1.85	1.12	1.59	11.79	-1.128320654	1.62E-134	3.62E-133
5157	PDGFRL	mRNA	known	2.03	2.61	1.64	12.74	3.9	3.53	-1.754019031	2.90E-133	6.41E-132
64641	EBF2	mRNA	known	4.71	5.68	14.87	1.37	0.5	10.35	1.110135845	1.45E-132	3.21E-131
358	AQP1	mRNA	known	1.06	10.19	7.73	3.74	2.1	1.4	1.38001762	1.08E-131	2.38E-130
7791	ZYX	mRNA	known	2.39	5.89	7.93	0.88	1.46	43.56	-1.121028156	1.69E-131	3.72E-130
6660	SOX5	mRNA	known	4.53	6.97	5.97	1.4	0.82	3.37	1.409171252	5.38E-131	1.18E-129
101060254	LOC101060254	mRNA	known	11.3	11.9	8.22	0.93	2.35	12.44	1.281769716	4.17E-130	9.10E-129
114902	C1QTNF5	mRNA	known	14.05	12.34	6.91	10.45	33.73	26.55	-1.017714317	5.57E-130	1.21E-128
22837	COBLL1	mRNA	known	1.75	6.04	1.69	0.44	0.37	2.9	1.507898324	1.97E-129	4.29E-128
8482	SEMA7A	mRNA	known	1.96	9.8	5.8	1.22	1.47	5.47	1.318887328	1.46E-128	3.16E-127
3024	HIST1H1A	mRNA	known	6.76	18.27	11.36	1.42	2	5.06	2.321684943	9.18E-128	1.97E-126
283788	LOC283788	mRNA	known	4.91	3.56	6.46	1.84	1.87	1.96	1.387206503	2.59E-127	5.55E-126
100532731	COMMD3-BMI1	mRNA	known	0.87	2.03	0.62	1.98	6.02	3.91	-1.688000469	2.40E-125	5.08E-124
161725	OTUD7A	mRNA	known	1.2	0.63	1.38	0.17	0.18	1.03	1.624721872	3.33E-125	7.05E-124
56849	TCEAL7	mRNA	known	8.11	7.14	4.03	25.36	13.48	9.09	-1.347234012	1.35E-124	2.84E-123
497661	C18orf32	mRNA	known	8.1	7.65	8.14	17.61	23.11	7.66	-1.099622568	2.75E-124	5.75E-123
9414	TJP2	mRNA	known	5.19	2.74	8.09	2.9	0.78	3.55	1.157137649	8.20E-124	1.71E-122
375612	LHFPL3	mRNA	known	34.08	24.52	38.08	2.46	6.25	51.3	1.017777299	9.18E-124	1.92E-122
56477	CCL28	mRNA	known	3.18	2.06	3	0.94	1.12	3.15	1.077801302	2.70E-123	5.62E-122
145864	HAPLN3	mRNA	known	0.65	11.39	0.87	0.17	0.85	2.34	2.181683175	4.83E-123	1.00E-121
9423	NTN1	mRNA	known	0.62	0.37	0.24	0.27	0.47	5.92	-2.287234742	2.56E-122	5.29E-121
4239	MFAP4	mRNA	known	1.1	0.83	0.73	4.22	3.23	7.23	-2.363972785	4.65E-122	9.57E-121
4091	SMAD6	mRNA	known	2.35	9.98	5.39	4.45	2	2.07	1.173773457	4.93E-122	1.01E-120
10085	EDIL3	mRNA	known	4.57	2.34	1.55	2.27	6.67	9.86	-1.036472215	8.29E-122	1.70E-120
9768	PCLAF	mRNA	known	10.06	9.78	15.52	3.97	3.12	7.28	1.39332	1.63E-120	3.29E-119
2907	GRINA	mRNA	known	3.43	3.73	5.18	0.88	2.63	35.31	-1.303175851	2.02E-118	4.01E-117
11039	SMA4	mRNA	known	9.65	10.69	15.82	3.77	6.23	7.38	1.43974601	2.65E-118	5.25E-117
283431	GAS2L3	mRNA	known	5.77	5.78	6.35	1.69	1.13	4.49	1.201376366	3.76E-118	7.42E-117
7273	TTN	mRNA	known	8.35	8.72	12.98	3.98	4.6	9.43	1.134563977	5.18E-118	1.02E-116
8341	HIST1H2BN	mRNA	known	24.9	64	42.54	11.96	8.87	41.56	1.358848808	2.94E-116	5.75E-115
200810	ALG1L	mRNA	known	2.56	1.68	3.1	0.59	0.97	2.91	1.064691921	3.95E-116	7.70E-115
1117	CHI3L2	mRNA	known	0.92	0.1	0.39	9.27	1.22	0.48	-3.156158857	1.07E-115	2.08E-114
79772	MCTP1	mRNA	known	4.98	0.16	0.59	0.13	0.17	0.87	2.520202564	1.08E-115	2.09E-114
57569	ARHGAP20	mRNA	known	4.29	4.62	7.09	1.98	1.01	6.07	1.064857147	1.54E-115	2.99E-114
8968	HIST1H3F	mRNA	known	82.49	32.79	15.69	14.63	13.71	30.44	1.327478952	2.25E-115	4.34E-114
27257	LSM1	mRNA	known	9.83	12.26	10.57	21.73	33.91	11.8	-1.065776576	3.51E-115	6.77E-114
2177	FANCD2	mRNA	known	3.53	5.46	4.96	1.08	1.48	5.13	1.071213781	3.90E-115	7.52E-114
285313	IGSF10	mRNA	known	0.76	0.48	0.52	4.76	0.71	0.19	-1.959357835	1.20E-114	2.29E-113
160419	C12orf50	mRNA	known	4.27	2.5	4.83	0.48	0.68	3.76	1.467757503	1.75E-113	3.33E-112
8748	ADAM20	mRNA	known	13.23	5.04	9.08	0.63	0.74	7.3	1.445428967	1.21E-112	2.27E-111
100131801	PET100	mRNA	known	27.77	23.59	28.58	68.36	97.44	26.21	-1.296498149	7.54E-112	1.41E-110
2920	CXCL2	mRNA	known	5.87	0.71	0.58	0.14	6.37	22.23	-1.666127278	1.20E-111	2.24E-110
64798	DEPTOR	mRNA	known	4.47	10.36	2.58	1.91	2.39	4.37	1.198835095	4.38E-111	8.10E-110
55049	REX1BD	mRNA	known	14.47	12.09	14.36	32.07	30.22	17.87	-1.070179203	1.25E-110	2.30E-109
8642	DCHS1	mRNA	known	0.32	1.03	0.57	0.1	0.47	5.33	-1.325782323	5.10E-110	9.36E-109
51661	FKBP7	mRNA	known	3.38	4.74	3.82	7.86	11.16	4.97	-1.048801187	1.00E-108	1.82E-107
2941	GSTA4	mRNA	known	5.75	6.28	11.61	18.88	21.32	7.85	-1.110717159	1.27E-108	2.31E-107
26151	NAT9	mRNA	known	5.43	5.51	4.38	6.81	16.81	9.22	-1.118192497	4.57E-108	8.25E-107
57484	RNF150	mRNA	known	2.64	2.29	1.21	0.11	3.52	7.55	-1.136260474	6.22E-108	1.12E-106
185	AGTR1	mRNA	known	1.07	1.24	2.11	10.38	0.99	1.93	-1.750295525	9.51E-108	1.71E-106
2491	CENPI	mRNA	known	4.82	8.25	5.76	2.29	1.5	5.8	1.02139961	1.23E-107	2.21E-106
3858	KRT10	mRNA	known	0.37	0.65	0.46	1.12	5.68	2.36	-2.62065545	3.57E-107	6.38E-106
51057	WDPCP	mRNA	known	5.82	5.27	6.79	1.6	2.09	6.45	1.097071092	1.78E-106	3.17E-105
7423	VEGFB	mRNA	known	2.59	3.26	0.97	2.49	4.3	34.05	-2.229230508	2.03E-106	3.62E-105
6518	SLC2A5	mRNA	known	4.18	1.49	4.98	0.13	0.96	1.4	2.214003883	1.01E-105	1.80E-104
8708	B3GALT1	mRNA	known	1.57	0.3	1.81	0.45	0.21	0.6	1.93135461	1.54E-105	2.74E-104
1033	CDKN3	mRNA	known	15.32	21.14	26.52	9.5	7.6	10.1	1.241032831	2.15E-104	3.78E-103
728340	GTF2H2C	mRNA	known	7.7	5.92	6.84	2.68	2.92	2.41	1.315826924	3.00E-104	5.26E-103
64283	ARHGEF28	mRNA	known	3.97	1.48	0.81	0.14	0.59	2.09	1.481190175	2.60E-103	4.52E-102
51523	CXXC5	mRNA	known	5.86	10.38	14.35	4.59	3.33	8.87	1.009858202	5.19E-103	9.00E-102
196951	FAM227B	mRNA	known	19.1	14.7	23.47	1.66	3.39	10.58	1.737884349	7.48E-103	1.30E-101
6720	SREBF1	mRNA	known	2.82	2.18	3.02	1.17	1.37	18.96	-1.12137842	1.84E-102	3.18E-101
1842	ECM2	mRNA	known	2.24	6.58	3.38	9.18	5.4	6.13	-1.101275711	2.72E-102	4.68E-101
3054	HCFC1	mRNA	known	0.8	1.24	1.26	0.16	0.35	8.8	-1.057632291	1.47E-101	2.52E-100
8361	HIST1H4F	mRNA	known	134.34	25.18	17.09	21.85	30.05	29.21	1.216751723	4.38E-101	7.49E-100
55357	TBC1D2	mRNA	known	2.04	3.24	4.42	0.84	0.2	2.25	1.735966936	5.62E-100	9.54E-99
217	ALDH2	mRNA	known	2.33	4.41	1.5	2.59	11.86	7.59	-1.33859213	7.48E-98	1.25E-96
4919	ROR1	mRNA	known	4.12	4.39	5.7	2.11	0.53	3.36	1.130281589	2.06E-97	3.44E-96
28978	TMEM14A	mRNA	known	7.11	8.98	12.03	28.2	20.56	8.49	-1.112294054	5.39E-97	8.96E-96
375757	SWI5	mRNA	known	5.74	6.01	5.49	14.65	22.68	8.56	-1.455080924	7.78E-97	1.29E-95
53373	TPCN1	mRNA	known	1.33	1.28	1.44	0.37	0.59	11.56	-1.33038446	1.39E-95	2.29E-94
55692	LUC7L	mRNA	known	4.5	4.91	4.21	5.59	11	16.48	-1.094709609	2.62E-95	4.32E-94
1363	CPE	mRNA	known	1.62	4.9	3.45	7.8	8.3	5.13	-1.102462427	6.72E-95	1.10E-93
91304	TMEM259	mRNA	known	2.52	2.78	2.5	2.37	4.81	13.82	-1.222743902	1.52E-94	2.49E-93
284391	ZNF844	mRNA	known	3.31	4.41	5.13	2.49	2.09	1.4	1.115542084	3.88E-94	6.34E-93
23475	QPRT	mRNA	known	3.88	0.89	1	7.52	2.93	4.98	-1.453402633	3.06E-92	4.92E-91
4751	NEK2	mRNA	known	5.05	9.52	10.01	2.42	3.22	6.16	1.170077905	3.85E-92	6.18E-91
4616	GADD45B	mRNA	known	2.48	11.51	3.81	3.46	26.88	9.86	-1.119108372	3.20E-91	5.12E-90
259293	TAS2R30	mRNA	known	12.23	5.37	7.5	0.52	1.26	5.65	2.027638902	5.87E-91	9.36E-90
10451	VAV3	mRNA	known	3.33	0.64	3.02	0.55	0.35	1.75	1.60754219	3.90E-89	6.14E-88
152100	CMC1	mRNA	known	1.52	2.1	2.39	1.45	2.19	3.31	1.381676163	9.47E-89	1.49E-87
9156	EXO1	mRNA	known	3.2	7.54	3.26	0.72	1.64	5.19	1.168982369	2.21E-88	3.46E-87
6991	TCTE3	mRNA	known	2.14	1.56	2.3	0.75	1.52	2.29	1.028577113	7.19E-88	1.12E-86
991	CDC20	mRNA	known	8.59	13.16	10.3	1.61	2.98	13.52	1.102693962	1.15E-87	1.79E-86
255928	SYT14	mRNA	known	1.15	2.07	0.4	0.31	6.25	1.48	-1.077836596	1.88E-87	2.92E-86
56171	DNAH7	mRNA	known	1.93	0.7	1.34	0.29	0.18	1.12	1.656170572	4.37E-87	6.79E-86
10752	CHL1	mRNA	known	0.73	1.25	1.2	4	1.39	0.9	-1.12840568	6.57E-87	1.02E-85
140578	CHODL	mRNA	known	19.79	0.81	1.15	0.55	2.4	8.96	1.098794922	1.07E-86	1.65E-85
339804	C2orf74	mRNA	known	2.93	2.22	3.69	12.16	12.82	3.05	-1.842314349	1.18E-86	1.82E-85
22877	MLXIP	mRNA	known	0.73	1.23	1.17	0.16	0.81	7.39	-1.050318887	6.81E-85	1.04E-83
4832	NME3	mRNA	known	7.75	6.9	6.44	20.47	17.48	7.25	-1.176286636	2.60E-84	3.94E-83
2990	GUSB	mRNA	known	3.87	3.89	5.96	12.06	6.14	9.77	-1.003619281	4.22E-84	6.38E-83
55885	LMO3	mRNA	known	2	0.87	1.99	2.83	2.95	0.72	-1.739699282	5.94E-84	8.98E-83
729162	FAM239B	mRNA	known	6.15	0.6	1.1	0.15	0.17	1.28	2.429578308	1.72E-83	2.58E-82
3752	KCND3	mRNA	known	1.66	3.8	1.6	0.36	1.7	2.16	1.14070194	1.78E-83	2.68E-82
130497	OSR1	mRNA	known	3.57	5.81	13.57	2.29	1.51	6.09	1.281145576	2.09E-83	3.15E-82
3013	HIST1H2AD	mRNA	known	35.13	45.32	22.27	12.09	14.22	25.84	1.153624626	1.51E-82	2.25E-81
9582	APOBEC3B	mRNA	known	5.44	5.55	3.27	0.55	1.07	2.69	1.933079439	2.14E-82	3.18E-81
3014	H2AFX	mRNA	known	6.04	18.22	10.37	1.68	2.88	16.73	1.026714473	2.48E-81	3.65E-80
1191	CLU	mRNA	known	5.29	1.26	4.33	12.96	1.53	8.29	-1.132175461	5.42E-80	7.90E-79
51285	RASL12	mRNA	known	0.36	0.61	0.38	5.63	0.29	0.36	-2.328465338	7.19E-80	1.05E-78
102723390	FRG1EP	mRNA	known	2.14	0.96	2.96	0.3	0.48	1.04	1.955422212	7.36E-80	1.07E-78
6423	SFRP2	mRNA	known	2.2	8.4	1.47	2.72	3.6	25.89	-1.046430898	2.48E-78	3.58E-77
8654	PDE5A	mRNA	known	1.76	6.21	4.39	2.13	1.99	3.13	1.024618859	4.05E-78	5.83E-77
7472	WNT2	mRNA	known	0.73	0.94	2.14	3.04	4.21	3.05	-1.469620221	7.32E-78	1.05E-76
55228	PNMA8A	mRNA	known	2.25	0.45	0.38	4.74	0.55	2.96	-1.443134018	2.61E-77	3.73E-76
8743	TNFSF10	mRNA	known	2.61	1.14	1.99	10.17	2.29	1.79	-1.467109116	1.08E-76	1.53E-75
643719	SCGB1B2P	mRNA	known	5.8	3.75	4.65	0.5	1.27	6.54	1.139681897	1.53E-76	2.16E-75
29887	SNX10	mRNA	known	0.31	0.17	0.36	4.25	0.12	0.2	-2.689888983	1.78E-75	2.50E-74
58528	RRAGD	mRNA	known	5.31	1.05	0.7	1.48	0.33	1.05	1.292469344	1.34E-74	1.87E-73
54438	GFOD1	mRNA	known	1.87	1.3	2.27	0.58	0.21	1.14	1.607625914	2.53E-74	3.50E-73
410	ARSA	mRNA	known	1.24	0.68	1.17	0.78	2.12	12.11	-1.474278284	3.70E-74	5.12E-73
22839	DLGAP4	mRNA	known	0.82	0.77	1.47	0.22	0.48	10.72	-1.517778022	5.88E-74	8.11E-73
79944	L2HGDH	mRNA	known	2.31	1.95	2.61	0.61	0.77	2.31	1.190412074	1.03E-73	1.41E-72
54986	ULK4	mRNA	known	4.36	4.3	4.37	1.57	1.44	3.34	1.012749063	2.14E-73	2.92E-72
344875	COL6A4P1	mRNA	known	3.78	2.02	3.7	0.18	0.39	3.35	1.576812718	7.12E-73	9.66E-72
101928436	LOC101928436	mRNA	known	0.46	0.44	0.71	0.24	0.15	0.54	1.274369583	1.03E-71	1.39E-70
148206	ZNF714	mRNA	known	1.15	2.28	3.21	0.57	0.75	2.12	1.305128821	1.46E-71	1.97E-70
8870	IER3	mRNA	known	2.93	2.64	1.14	1.12	8.38	13.86	-1.591069059	1.76E-71	2.37E-70
55785	FGD6	mRNA	known	4.44	2.75	4.85	0.51	0.79	3.62	1.148425176	2.14E-71	2.88E-70
389831	LOC389831	mRNA	known	0.75	1.59	1.6	1.38	6.34	2.02	-1.393443998	2.70E-71	3.61E-70
653080	LOC653080	mRNA	known	10	6.51	17.18	2.32	2.36	14.27	1.040924359	3.24E-71	4.34E-70
54674	LRRN3	mRNA	known	2.4	0.76	0.16	0.59	2.39	7.06	-1.357245097	3.73E-71	4.98E-70
645513	LOC645513	mRNA	known	12.14	12.17	13.76	3.84	4.94	17.2	1.024028829	4.06E-71	5.42E-70
1536	CYBB	mRNA	known	7.21	3.68	7.26	0.31	0.45	6.02	1.926939787	5.87E-71	7.83E-70
3788	KCNS2	mRNA	known	1	4.04	3.46	1.86	0.52	0.57	1.462089913	1.64E-70	2.17E-69
440533	PSG8	mRNA	known	5.56	0.52	1.11	0.42	0.16	1.98	1.965532597	3.48E-70	4.59E-69
9766	SUSD6	mRNA	known	1.23	1.01	1.43	0.1	0.49	6.81	-1.494711332	6.70E-70	8.81E-69
1382	CRABP2	mRNA	known	10.22	6.98	5.34	4.47	4.81	49	-1.035412375	9.36E-70	1.23E-68
220047	CCDC83	mRNA	known	3.53	2.43	3.75	0.32	0.72	3.61	1.37924179	1.86E-69	2.44E-68
83442	SH3BGRL3	mRNA	known	3.43	5.43	5.52	3.68	2.92	35.44	-1.211566754	1.06E-68	1.38E-67
8110	DPF3	mRNA	known	9.12	6.02	11.25	0.92	1.12	11.78	1.123689232	1.74E-68	2.25E-67
651746	ANKRD33B	mRNA	known	0.94	1.99	3.69	0.81	0.3	1.88	1.169910815	1.89E-68	2.44E-67
10846	PDE10A	mRNA	known	0.53	1.92	0.13	0.12	4.9	4.81	-1.238192189	2.85E-68	3.67E-67
4208	MEF2C	mRNA	known	1.34	3.17	2.53	0.85	0.77	1.65	1.130665437	4.08E-68	5.25E-67
717	C2	mRNA	known	2.73	1.23	3.62	8.17	1.85	5.34	-1.095402642	1.14E-67	1.46E-66
140862	ISM1	mRNA	known	5.56	7.79	3.76	2.73	1.58	4.69	1.045924062	1.21E-67	1.55E-66
50861	STMN3	mRNA	known	2.6	6.69	6.07	3.31	1.06	2.72	1.15378203	2.54E-67	3.24E-66
58494	JAM2	mRNA	known	0.54	0.98	0.59	0.51	2.23	4.5	-1.58815281	8.93E-67	1.13E-65
3007	HIST1H1D	mRNA	known	50.06	5.24	5.8	4.1	5.66	25.06	1.053887285	1.19E-66	1.51E-65
30811	HUNK	mRNA	known	0.55	0.42	0.3	1.88	0.74	1.69	-1.670146639	1.24E-66	1.56E-65
55924	INKA2	mRNA	known	1.13	2.24	3.49	0.54	1.02	2.16	1.072659834	1.20E-65	1.50E-64
414899	BLID	mRNA	known	6.34	7.42	7.68	0.13	0.89	6.37	1.89569495	1.63E-64	2.01E-63
23476	BRD4	mRNA	known	1.09	1.67	1.56	0.33	0.87	10.34	-1.136630934	2.96E-64	3.65E-63
79682	CENPU	mRNA	known	6.47	5.19	6.36	1.12	2.35	6.73	1.006480981	6.56E-64	8.06E-63
51196	PLCE1	mRNA	known	0.57	1.92	1.03	0.57	0.19	0.71	1.359776142	1.24E-63	1.52E-62
10438	C1D	mRNA	known	3.09	1.19	2.05	5.04	7.83	6.18	-1.581792342	1.72E-63	2.11E-62
151230	KLHL23	mRNA	known	0.7	0.58	0.13	0.15	3.77	0.57	-1.715001785	5.61E-63	6.82E-62
114905	C1QTNF7	mRNA	known	19.11	8.37	17.56	1.97	2.11	14.9	1.119696369	1.27E-62	1.54E-61
27242	TNFRSF21	mRNA	known	2.92	2.93	0.69	1.44	4.32	4.74	-1.18195825	1.36E-62	1.65E-61
22809	ATF5	mRNA	known	1.62	1.49	0.53	0.27	1.6	11.98	-1.518884456	2.34E-62	2.83E-61
54458	PRR13	mRNA	known	1.63	1.47	2.06	2.21	3.43	16.51	-1.737419116	1.01E-61	1.20E-60
5106	PCK2	mRNA	known	1.28	1.93	0.98	0.45	2.42	10.49	-1.368251052	1.29E-59	1.51E-58
389177	TMEM212	mRNA	known	5.13	3.01	5.01	0.35	1.04	4.5	1.412557364	4.74E-59	5.52E-58
51778	MYOZ2	mRNA	known	6.91	1.88	3.93	0.19	0.24	2.76	2.442609444	7.88E-59	9.15E-58
729920	ISPD	mRNA	known	1.46	3.17	2.11	0.65	1.38	1.91	1.208759637	2.81E-57	3.21E-56
8771	TNFRSF6B	mRNA	known	2.77	3.53	5.34	1.68	0.22	0.58	2.156612804	1.26E-56	1.43E-55
374393	FAM111B	mRNA	known	2.76	5.37	2.29	0.74	0.81	4.68	1.027344214	1.52E-56	1.72E-55
9134	CCNE2	mRNA	known	2.83	6.36	1.94	0.52	1.35	3.94	1.174167076	1.88E-56	2.13E-55
100462981	MTRNR2L2	mRNA	known	5.44	1.88	2.15	0.41	0.36	0.5	2.908224925	2.12E-56	2.41E-55
112483	SAT2	mRNA	known	2.37	2.03	2.97	5.32	6.64	11.09	-1.616530502	2.67E-56	3.03E-55
8224	SYN3	mRNA	known	0.85	1.24	1.49	0.34	0.19	1.21	1.523886715	3.47E-56	3.92E-55
1767	DNAH5	mRNA	known	2.07	0.32	1.06	0.21	0.29	1.24	1.209699656	8.25E-56	9.28E-55
158584	FAAH2	mRNA	known	0.92	0.98	1.16	0.12	0.24	2.13	1.045226884	2.79E-55	3.12E-54
1822	ATN1	mRNA	known	0.35	0.88	0.75	0.21	0.49	5.84	-1.454297063	2.90E-55	3.25E-54
2946	GSTM2	mRNA	known	2.78	4.08	4.76	12.82	6.63	5.76	-1.167842984	4.08E-55	4.56E-54
3682	ITGAE	mRNA	known	0.62	0.49	0.52	1.26	2.49	1.1	-1.520168735	4.19E-55	4.67E-54
259291	TAS2R45	mRNA	known	4.49	3.15	4.5	0.68	1.19	2.95	1.374860141	2.11E-54	2.33E-53
50515	CHST11	mRNA	known	1.02	2.06	3	0.82	0.64	1.9	1.105934826	2.14E-54	2.37E-53
100529097	RPL36A-HNRNPH2	mRNA	known	1.96	2.59	0.97	0.54	0.69	0.29	1.852993659	2.39E-54	2.65E-53
204010	RPSAP52	mRNA	known	5.93	7.84	6.89	3	1.48	4.15	1.34750828	3.25E-54	3.59E-53
97	ACYP1	mRNA	known	2.64	1.9	2.12	15.01	5.68	3.55	-1.781908503	6.31E-54	6.94E-53
645784	ANKRD36BP2	mRNA	known	3.14	3.33	4.53	1.56	0.62	1.77	1.539503159	1.94E-53	2.12E-52
153571	C5orf38	mRNA	known	1.31	1.02	1.38	7.6	7.07	2.8	-1.900729759	2.98E-53	3.25E-52
284018	C17orf58	mRNA	known	1.62	1.19	1.14	5.85	2.93	3.13	-1.614292948	1.30E-52	1.41E-51
342035	GLDN	mRNA	known	1.17	0.84	1.8	1.94	4.4	0.55	-1.129201689	1.67E-52	1.80E-51
8797	TNFRSF10A	mRNA	known	4.25	3.12	2.38	1.68	0.23	1.24	1.658294763	1.89E-52	2.04E-51
54065	SMIM11A	mRNA	known	0.62	1.64	0.54	6.12	5.09	0.76	-1.985831425	3.80E-52	4.07E-51
259295	TAS2R20	mRNA	known	4.27	2.52	3.45	0.72	1.19	2.63	1.312255327	4.70E-52	5.02E-51
23284	ADGRL3	mRNA	known	5.64	4.15	5.5	0.41	0.99	7.71	1.032453715	1.36E-51	1.44E-50
5303	PIN4	mRNA	known	4.92	4.11	6.38	10.66	10.34	5.24	-1.034693371	4.86E-51	5.11E-50
3675	ITGA3	mRNA	known	1.44	2.13	4.97	0.21	0.19	3.97	1.043515783	2.83E-50	2.94E-49
5607	MAP2K5	mRNA	known	3.74	3	7.06	1.05	1.39	7.12	1.040761953	9.39E-50	9.69E-49
339883	C3orf35	mRNA	known	3.38	1.79	3.27	0.26	0.75	2.44	1.260535757	1.96E-49	2.02E-48
5970	RELA	mRNA	known	1.33	1.8	2.27	0.74	1.56	12.7	-1.143073864	3.38E-49	3.46E-48
2257	FGF12	mRNA	known	15.9	12.5	18.13	1.62	2.84	19.82	1.24212958	6.94E-49	7.08E-48
51466	EVL	mRNA	known	1.67	2.52	2.91	0.86	2.64	13.26	-1.075555693	1.95E-48	1.98E-47
440519	ZNF724	mRNA	known	1	3.72	1.74	0.48	0.67	1.9	1.452885842	3.28E-48	3.33E-47
653188	GUSBP3	mRNA	known	3.78	3.09	7.07	0.93	1.45	5.23	1.189206128	3.77E-48	3.81E-47
347902	AMIGO2	mRNA	known	1.08	1.79	0.29	0.25	4.59	3.15	-1.184227014	6.45E-48	6.51E-47
6857	SYT1	mRNA	known	3.34	2.12	2.86	0.25	0.49	2.72	1.579275571	7.88E-48	7.95E-47
7216	TRO	mRNA	known	0.69	1.49	1.07	1.65	2.78	2.79	-1.121053655	1.07E-47	1.08E-46
84141	EVA1A	mRNA	known	1.96	7.62	3.45	0.86	1.9	4.08	1.238580776	1.50E-47	1.51E-46
5971	RELB	mRNA	known	2.12	0.45	1.15	0.46	1.81	9.04	-1.339654498	3.00E-47	3.00E-46
128312	HIST3H2BB	mRNA	known	22.14	17.73	7.42	7.51	2.63	9.3	1.436424595	6.62E-47	6.60E-46
66004	LYNX1	mRNA	known	1.5	0.74	1.11	1.88	1.77	3.51	-1.027969195	8.12E-47	8.09E-46
7041	TGFB1I1	mRNA	known	0.98	1.33	1.69	0.24	1.58	12.13	-1.419265047	1.15E-46	1.15E-45
340061	TMEM173	mRNA	known	3.88	5.7	7.4	1.31	1.36	6.18	1.100242517	2.12E-46	2.10E-45
259294	TAS2R19	mRNA	known	8.39	6.09	6.38	1.25	1.8	6.45	1.361168116	2.85E-46	2.82E-45
6447	SCG5	mRNA	known	1.32	3.74	2.49	2.45	9.83	6.41	-1.237085389	4.46E-46	4.40E-45
54821	ERCC6L	mRNA	known	1.11	3.29	1.91	0.35	0.53	2.78	1.084603655	1.80E-45	1.76E-44
375790	AGRN	mRNA	known	0.56	0.48	0.63	0.13	0.47	3.96	-1.105331205	5.18E-45	5.04E-44
2564	GABRE	mRNA	known	0.55	0.96	0.95	0.41	2.06	3.19	-1.106239814	5.44E-45	5.29E-44
26052	DNM3	mRNA	known	4.06	5.36	5.88	1.08	0.44	5.16	1.130493681	1.69E-43	1.61E-42
134187	POU5F2	mRNA	known	3.3	2.7	3.79	0.69	0.48	1.97	1.810897605	3.46E-43	3.28E-42
548644	POLR2J3	mRNA	known	7.25	5.6	9.31	1.77	1.63	5.15	1.204418912	3.61E-43	3.42E-42
259290	TAS2R31	mRNA	known	6.26	4.17	5.07	0.35	1.34	4.66	1.547655163	1.63E-42	1.53E-41
64097	EPB41L4A	mRNA	known	1.84	2.25	3.2	0.94	0.67	1.76	1.101644127	1.97E-42	1.85E-41
3680	ITGA9	mRNA	known	0.54	1.61	1.6	0.3	0.27	1.04	1.449084746	3.52E-42	3.28E-41
4192	MDK	mRNA	known	1.11	1.47	1.14	1.45	4.48	9.21	-1.840552733	7.34E-42	6.81E-41
55273	TMEM100	mRNA	known	0.49	0.8	0.76	4.91	0.86	0.31	-1.818398244	1.06E-41	9.79E-41
374666	WASH3P	mRNA	known	1.49	1.29	1.54	2.53	2.05	5.19	-1.254290483	1.41E-41	1.30E-40
216	ALDH1A1	mRNA	known	0.4	5.72	0.34	1.52	0.6	0.26	1.422465982	2.75E-41	2.53E-40
29057	FAM156A	mRNA	known	0.55	1.68	1.44	2.02	4.26	3.62	-1.406077244	3.94E-41	3.62E-40
81572	PDRG1	mRNA	known	3.61	3.55	2.56	6.37	7.83	5.89	-1.036281096	7.13E-41	6.51E-40
100289187	TMEM225B	mRNA	known	1.6	0.96	3.17	1.22	0.85	1.43	1.03702073	8.12E-41	7.41E-40
5179	PENK	mRNA	known	1.71	6.72	1.12	8.96	7.89	2.39	-1.028880418	1.74E-40	1.58E-39
684	BST2	mRNA	known	2.88	1.52	3.97	9.33	5.18	4.77	-1.270835308	2.13E-40	1.93E-39
374864	CCDC178	mRNA	known	7.3	4.21	9.05	0.37	0.92	3.15	2.030428789	2.15E-40	1.95E-39
440248	HERC2P9	mRNA	known	1.72	0.49	1.42	1.33	1.92	5.55	-1.128487899	4.04E-40	3.64E-39
5210	PFKFB4	mRNA	known	0.39	0.65	0.16	0.57	2.14	0.85	-1.581732248	4.51E-40	4.06E-39
1466	CSRP2	mRNA	known	2.15	4.94	1.09	2.47	12.79	5.88	-1.30279068	7.91E-40	7.10E-39
51659	GINS2	mRNA	known	4.27	7.65	4.85	1.18	1.56	5.63	1.248405706	7.95E-40	7.13E-39
4998	ORC1	mRNA	known	1.31	2.88	1.37	0.15	0.37	2.35	1.299384676	9.79E-40	8.76E-39
783	CACNB2	mRNA	known	19.28	12.94	24.73	2.26	3.58	15.41	1.657897104	5.10E-39	4.51E-38
2948	GSTM4	mRNA	known	2.82	1.61	1.68	6.94	3.59	3.16	-1.224315834	8.37E-39	7.38E-38
5322	PLA2G5	mRNA	known	2.71	0.63	1.12	9.2	1.21	0.72	-1.278633541	1.20E-38	1.05E-37
5732	PTGER2	mRNA	known	2.13	3.73	3.43	1.65	1.41	1.32	1.068435744	2.70E-38	2.36E-37
57412	AS3MT	mRNA	known	1.78	0.28	0.57	2.27	2.82	1.25	-1.35846072	2.91E-38	2.54E-37
4321	MMP12	mRNA	known	0.28	0.16	0.28	0.15	3.01	0.67	-2.450877543	3.17E-38	2.77E-37
9794	MAML1	mRNA	known	0.54	0.71	0.97	0.13	0.54	4.99	-1.011459644	3.47E-38	3.03E-37
527	ATP6V0C	mRNA	known	0.82	0.83	0.86	0.31	0.95	11.69	-1.879701278	3.73E-38	3.26E-37
8844	KSR1	mRNA	known	0.54	0.57	0.44	0.22	0.41	3.36	-1.348306368	1.05E-37	9.13E-37
10401	PIAS3	mRNA	known	0.86	1.38	1.66	0.56	1.11	8.43	-1.059053434	1.74E-37	1.50E-36
54039	PCBP3	mRNA	known	6.52	4.54	6.7	1.88	1.5	7.89	1.040549705	2.38E-37	2.05E-36
728448	PPIEL	mRNA	known	1.21	1.19	0.89	1.95	3.04	5.45	-1.489213382	2.82E-37	2.42E-36
79143	MBOAT7	mRNA	known	0.73	0.76	0.97	0.61	0.84	6.21	-1.451129784	6.83E-37	5.84E-36
3601	IL15RA	mRNA	known	3.48	1.38	2.71	4.82	1.92	10.36	-1.018230513	7.83E-37	6.68E-36
641	BLM	mRNA	known	1.09	2.39	1.51	0.23	0.53	2.21	1.054044156	8.65E-37	7.38E-36
1901	S1PR1	mRNA	known	0.49	0.33	0.94	3.01	1	0.6	-1.440249289	1.94E-36	1.64E-35
5175	PECAM1	mRNA	known	0.33	2.29	1.73	0.31	0.24	1.42	1.307368971	2.24E-36	1.89E-35
83895	KRTAP1-5	mRNA	known	1.87	2.06	4.49	1.13	0.12	1.05	1.917671714	3.85E-36	3.24E-35
65009	NDRG4	mRNA	known	0.73	0.24	0.99	1.13	2.36	1.03	-1.405662288	4.17E-36	3.52E-35
3625	INHBB	mRNA	known	0.24	0.4	0.22	2.4	0.14	0.22	-1.817010773	9.16E-36	7.65E-35
81794	ADAMTS10	mRNA	known	0.47	0.59	0.94	0.45	0.95	3.94	-1.285180521	1.10E-35	9.17E-35
107984974	LOC107984974	mRNA	known	4.2	2.28	4.1	1.51	0.66	3.56	1.172841103	1.54E-35	1.28E-34
4298	MLLT1	mRNA	known	0.68	0.99	0.95	0.41	0.88	7.67	-1.011873676	3.24E-35	2.69E-34
112609	MRAP2	mRNA	known	1.28	1.03	2.1	0.57	0.13	0.44	1.871159843	6.47E-35	5.32E-34
2070	EYA4	mRNA	known	2	0.6	1.02	0.17	0.54	0.86	1.201452172	6.81E-35	5.60E-34
8646	CHRD	mRNA	known	0.47	0.45	0.55	1.21	0.8	2.36	-1.444305292	7.48E-35	6.14E-34
101059918	GOLGA8R	mRNA	known	0.6	0.48	0.6	0.77	0.9	2.38	-1.285858735	1.12E-34	9.15E-34
3984	LIMK1	mRNA	known	0.9	1.24	1.16	0.46	0.71	7.32	-1.031532202	1.98E-34	1.61E-33
59353	TMEM35A	mRNA	known	0.39	0.43	0.46	3.43	0.16	0.6	-1.829935745	3.62E-34	2.94E-33
55286	C4orf19	mRNA	known	3.94	2.86	3.9	0.24	0.77	3.46	1.420611493	4.40E-34	3.56E-33
57555	NLGN2	mRNA	known	0.34	0.6	0.84	0.19	0.43	4.55	-1.183443153	5.20E-34	4.20E-33
100288332	NPIPA5	mRNA	known	0.74	1.04	0.85	0.73	0.78	10.06	-1.65089457	1.79E-33	1.43E-32
1620	BRINP1	mRNA	known	2.45	3.23	1.75	0.82	0.6	1.91	1.214959716	2.04E-33	1.63E-32
348751	FTCDNL1	mRNA	known	3.43	0.35	1.65	0.6	0.46	1.32	1.411597048	2.51E-33	2.01E-32
64856	VWA1	mRNA	known	0.32	0.28	0.32	0.53	1.08	1.07	-1.484044407	4.74E-33	3.78E-32
100528064	NEDD8-MDP1	mRNA	known	0.73	0.49	1	4.79	4.2	0.78	-2.343016641	5.04E-33	4.01E-32
79090	TRAPPC6A	mRNA	known	6.21	3.21	4.54	12.22	12.19	3.45	-1.044956294	6.10E-33	4.84E-32
440400	RNASEK	mRNA	known	2.35	1.79	1.98	1.09	3.18	16.33	-1.441377622	1.53E-32	1.21E-31
349152	DPY19L2P2	mRNA	known	2.72	1.3	1.98	0.28	0.65	2.16	1.215348995	1.70E-32	1.34E-31
7852	CXCR4	mRNA	known	0.32	2.1	0.95	0.13	0.19	0.32	2.571238029	3.74E-32	2.93E-31
392617	ELFN1	mRNA	known	0.63	1.13	1.16	0.28	0.18	0.63	1.522619323	9.01E-32	6.98E-31
576	ADGRB2	mRNA	known	0.14	0.2	0.17	0.17	0.33	1.8	-1.776777809	9.49E-32	7.35E-31
124872	B4GALNT2	mRNA	known	3.71	2.46	4.16	0.27	0.72	3.98	1.340593632	3.98E-31	3.06E-30
58525	WIZ	mRNA	known	0.31	0.32	0.36	0.1	0.31	3.1	-1.294528142	7.30E-31	5.56E-30
1375	CPT1B	mRNA	known	1.06	0.85	0.97	0.78	4.1	1.18	-1.139150858	7.73E-31	5.88E-30
23553	HYAL4	mRNA	known	1.13	1.01	0.88	0.13	0.15	0.58	2.07084354	1.13E-30	8.59E-30
80774	LIMD2	mRNA	known	0.65	1.39	0.77	1.05	4.1	4.16	-1.380614817	1.33E-30	1.01E-29
3791	KDR	mRNA	known	1.15	1.67	1.48	0.1	0.33	1.98	1.364407177	1.74E-30	1.32E-29
51655	RASD1	mRNA	known	0.4	0.81	0.49	1.18	0.84	4.36	-1.665605986	2.55E-30	1.92E-29
155400	NSUN5P1	mRNA	known	0.84	0.46	0.96	2.36	2.2	4.1	-1.536970337	3.54E-30	2.65E-29
993	CDC25A	mRNA	known	1.1	2.36	0.92	0.21	0.58	1.65	1.11909811	8.97E-30	6.66E-29
1	A1BG	mRNA	known	0.29	0.47	0.68	1.23	2.63	1.11	-1.646942141	1.68E-29	1.24E-28
3221	HOXC4	mRNA	known	0.46	0.64	1.08	0.55	0.56	5.63	-1.290971704	2.16E-29	1.59E-28
100874392	ANKRD20A12P	mRNA	known	2.46	7.59	24.09	1.94	1.81	15.37	1.145219594	2.18E-29	1.60E-28
50940	PDE11A	mRNA	known	10.46	5.36	9.81	0.36	2.22	6.22	1.988695207	2.35E-29	1.73E-28
200150	PLD5	mRNA	known	4.1	2.26	3.98	0.1	0.68	2.97	1.9963753	2.62E-29	1.92E-28
100288778	WASH8P	mRNA	known	1.24	1.1	1.52	2.64	2.18	4.24	-1.155727938	2.91E-29	2.13E-28
51293	CD320	mRNA	known	1.74	1.51	1.58	1.37	2.85	9.29	-1.259118719	3.06E-29	2.24E-28
126	ADH1C	mRNA	known	0.33	0.15	0.62	3.04	0.49	0.17	-1.973173074	3.45E-29	2.53E-28
728780	ANKDD1B	mRNA	known	3.43	1.89	3.81	0.17	0.62	2.82	1.539366265	8.07E-29	5.85E-28
100134938	UPK3BL1	mRNA	known	3.16	2.42	6.43	1.36	1.12	3.33	1.167883121	9.16E-29	6.63E-28
56654	NPDC1	mRNA	known	0.54	0.91	0.35	0.89	1.24	4.76	-1.672720583	1.44E-28	1.04E-27
343505	NBPF7	mRNA	known	3.21	0.96	2.35	0.24	0.24	2.3	1.508525388	3.61E-28	2.58E-27
57716	PRX	mRNA	known	0.42	0.51	0.66	1.71	0.61	0.96	-1.086863572	3.75E-28	2.68E-27
8408	ULK1	mRNA	known	0.21	0.26	0.45	0.16	0.27	2.49	-1.360125683	3.78E-28	2.70E-27
2648	KAT2A	mRNA	known	0.46	0.65	0.74	0.51	0.75	4	-1.223981568	5.98E-28	4.25E-27
51149	MRNIP	mRNA	known	1.75	1.1	2.67	6.73	3	2.05	-1.189861302	9.89E-28	7.00E-27
51303	FKBP11	mRNA	known	2.88	2.82	2.69	0.66	6.38	18.87	-1.283976532	1.07E-27	7.58E-27
2681	GGTA1P	mRNA	known	3.67	2.07	3.3	0.36	0.46	2.27	1.77164202	1.17E-27	8.24E-27
2994	GYPB	mRNA	known	1.04	1.26	1.61	0.33	0.45	0.62	1.487635845	1.32E-27	9.33E-27
154075	SAMD3	mRNA	known	0.59	4.08	1.64	0.92	0.54	1.38	1.353844883	1.40E-27	9.87E-27
4327	MMP19	mRNA	known	0.96	0.97	1.06	1.03	2.19	3.48	-1.19589754	1.54E-27	1.08E-26
6094	ROM1	mRNA	known	0.57	0.72	1.32	3.92	1.31	0.69	-1.324583241	1.84E-27	1.29E-26
9498	SLC4A8	mRNA	known	0.68	0.61	0.91	0.24	0.28	0.84	1.086663206	1.89E-27	1.33E-26
5260	PHKG1	mRNA	known	1.08	0.53	1.06	4.81	0.17	0.37	-1.223177838	2.29E-27	1.60E-26
728392	LOC728392	mRNA	known	0.13	0.42	0.33	1.28	1.61	1.1	-2.169287967	4.65E-27	3.23E-26
80347	COASY	mRNA	known	0.39	0.75	0.85	0.27	0.7	5.24	-1.351051071	7.50E-27	5.18E-26
84765	ZNF577	mRNA	known	2.13	1.75	1.99	3.66	3.54	3.16	-1.015491398	9.73E-27	6.71E-26
401233	HTATSF1P2	mRNA	known	1.02	0.48	2.72	1.13	0.4	0.42	1.002990763	1.20E-26	8.25E-26
79750	ZNF385D	mRNA	known	0.92	1.08	1.4	0.94	0.18	0.75	1.059382523	2.06E-26	1.41E-25
285555	STPG2	mRNA	known	5.67	3.73	5.09	0.61	0.73	6.22	1.299627194	2.26E-26	1.54E-25
9052	GPRC5A	mRNA	known	1.3	2.13	1.29	0.31	0.18	1.44	1.387486231	4.33E-26	2.93E-25
100996741	100996741	mRNA	known	0.72	0.45	0.52	0.12	0.67	4.01	-1.201129389	4.51E-26	3.05E-25
400464	LOC400464	mRNA	known	3.93	4.25	6.17	1.84	2.51	2.39	1.12841308	4.82E-26	3.26E-25
493911	PHOSPHO2	mRNA	known	2.25	1.65	1.65	1.49	8.88	1.45	-1.152817657	5.60E-26	3.78E-25
100289574	HERC2P4	mRNA	known	0.92	1.27	3.22	0.16	0.27	2.42	1.416616667	7.98E-26	5.36E-25
3321	IGSF3	mRNA	known	0.2	0.33	0.45	0.18	0.9	1.16	-1.095642034	1.51E-25	1.01E-24
113115	MTFR2	mRNA	known	1.07	1.56	1.54	0.42	0.47	1.17	1.099229744	1.68E-25	1.12E-24
203328	SUSD3	mRNA	known	2.27	2.44	4.03	0.65	1.24	1.79	1.36562132	1.90E-25	1.27E-24
93185	IGSF8	mRNA	known	0.61	0.84	0.39	0.3	0.83	4.82	-1.306143905	2.57E-25	1.71E-24
7225	TRPC6	mRNA	known	2.26	1.64	1.18	0.4	0.44	1.07	1.161868562	2.64E-25	1.75E-24
10008	KCNE3	mRNA	known	0.68	0.26	0.14	0.78	1.43	0.62	-1.663268969	2.92E-25	1.94E-24
285533	RNF175	mRNA	known	0.26	0.11	0.12	1.74	1.01	0.15	-2.803801403	5.11E-25	3.37E-24
2949	GSTM5	mRNA	known	0.39	0.35	0.12	2.67	0.2	0.41	-2.261651986	7.35E-25	4.83E-24
92960	PEX11G	mRNA	known	2.84	0.82	2.63	4.35	5.81	2.32	-1.163717231	8.23E-25	5.40E-24
80039	FAM106A	mRNA	known	3	3.59	2.52	0.77	0.97	1.25	1.486772162	9.22E-25	6.04E-24
58506	SCAF1	mRNA	known	0.37	0.56	0.67	0.12	0.21	4.05	-1.069299217	1.08E-24	7.04E-24
2122	MECOM	mRNA	known	0.18	0.36	1.11	0.13	3.23	19.88	-1.408439495	3.08E-24	1.99E-23
3929	LBP	mRNA	known	0.9	0.7	0.36	0.15	1.62	4.39	-1.389808337	3.11E-24	2.00E-23
4884	NPTX1	mRNA	known	0.1	1.25	0.53	0.33	0.12	0.4	1.301383402	3.61E-24	2.32E-23
4081	MAB21L1	mRNA	known	0.41	3.12	0.53	0.68	0.57	0.69	1.171307422	4.67E-24	3.00E-23
79774	GRTP1	mRNA	known	1.09	1.09	0.32	2.15	2.37	2.1	-1.316357878	5.45E-24	3.49E-23
259292	TAS2R46	mRNA	known	6.05	1.52	2.49	0.39	0.64	3.28	1.483181852	6.31E-24	4.04E-23
55351	STK32B	mRNA	known	1.78	2.83	2.45	0.42	0.62	2.78	1.024813514	7.76E-24	4.95E-23
64102	TNMD	mRNA	known	0.1	0.25	0.26	2.37	0.42	0.3	-2.437501821	9.40E-24	5.98E-23
53827	FXYD5	mRNA	known	1.42	1.27	1.84	0.5	1.14	14.39	-1.255310459	1.47E-23	9.33E-23
3875	KRT18	mRNA	known	2.23	5.25	2.85	0.27	2.58	2.85	1.025594893	2.98E-23	1.87E-22
55048	VPS37C	mRNA	known	0.34	0.17	0.31	0.16	0.19	2.97	-1.676689485	4.49E-23	2.81E-22
3620	IDO1	mRNA	known	0.67	0.15	0.48	1.07	2.01	0.61	-1.612433507	4.50E-23	2.82E-22
51294	PCDH12	mRNA	known	1.14	0.76	0.93	0.14	0.22	1.14	1.224820652	5.01E-23	3.13E-22
2272	FHIT	mRNA	known	4.96	1.78	2.52	0.44	0.91	2.88	1.4002341	5.62E-23	3.51E-22
54852	PAQR5	mRNA	known	1.16	0.45	1.58	0.27	0.21	1.35	1.208130853	7.48E-23	4.65E-22
102724200	LOC102724200	mRNA	known	0.15	0.57	0.22	0.91	0.66	1.17	-1.444896846	9.72E-23	6.04E-22
107986838	LOC107986838	mRNA	known	3.18	2.13	2.75	0.93	0.39	3.17	1.029550336	2.31E-22	1.42E-21
642236	FRG1JP	mRNA	known	5.86	2.5	5.91	2.16	2.02	2.13	1.210123987	2.91E-22	1.78E-21
23057	NMNAT2	mRNA	known	0.78	0.79	1.25	0.3	0.43	0.82	1.074686552	3.45E-22	2.12E-21
4741	NEFM	mRNA	known	0.95	1.25	2.29	0.1	0.26	2.45	1.00560524	6.96E-22	4.23E-21
259296	TAS2R50	mRNA	known	4.18	2.34	3.81	0.27	1.04	3.72	1.291994975	8.61E-22	5.23E-21
196549	EEF1DP3	mRNA	known	2.41	3.13	3.18	0.17	0.36	3.6	1.20940606	9.54E-22	5.78E-21
22844	FRMPD1	mRNA	known	2.16	1.46	3.24	0.16	0.4	1.85	1.515128122	1.16E-21	7.03E-21
23373	CRTC1	mRNA	known	0.4	0.42	0.59	0.31	0.48	2.29	-1.052556387	1.76E-21	1.06E-20
653145	ANXA8	mRNA	known	2.83	1.46	2.8	0.52	1.06	2.54	1.059566413	2.71E-21	1.63E-20
79656	BEND5	mRNA	known	0.19	0.25	0.2	0.72	1.5	0.37	-1.843467931	4.41E-21	2.63E-20
57473	ZNF512B	mRNA	known	0.23	0.32	0.47	0.11	0.32	2.2	-1.055747687	5.88E-21	3.49E-20
101241902	LOC101241902	mRNA	known	0.95	2.84	2.33	0.61	0.79	0.94	1.650521029	6.05E-21	3.59E-20
58480	RHOU	mRNA	known	1.07	0.5	0.77	1.49	1.04	1.14	-1.14272612	6.08E-21	3.61E-20
57125	PLXDC1	mRNA	known	0.18	0.31	0.81	0.26	0.13	1.26	-1.475010945	1.03E-20	6.08E-20
9687	GREB1	mRNA	known	1.07	0.71	1.29	2.3	2.24	1.9	1.045214466	1.56E-20	9.16E-20
338376	IFNE	mRNA	known	1.19	3.45	2.96	0.72	0.65	2.67	1.134623451	2.04E-20	1.20E-19
7442	TRPV1	mRNA	known	0.4	0.17	0.36	0.23	0.38	2	-1.481932958	2.55E-20	1.49E-19
374378	GALNT18	mRNA	known	0.65	1.33	0.39	0.22	0.44	0.67	1.249230608	3.62E-20	2.10E-19
1945	EFNA4	mRNA	known	0.54	1.1	0.31	2.15	2.26	1.54	-1.522655856	5.08E-20	2.93E-19
728743	LOC728743	mRNA	known	0.21	0.28	0.17	0.22	0.45	1.64	-1.551158603	6.27E-20	3.62E-19
84541	KBTBD8	mRNA	known	1.67	0.9	0.35	0.25	0.49	0.82	1.011554225	7.39E-20	4.25E-19
157657	C8orf37	mRNA	known	0.87	1.03	1.11	0.11	0.45	0.97	1.132633164	8.50E-20	4.88E-19
284013	VMO1	mRNA	known	0.44	2.41	0.83	1.11	6.11	3.13	-1.496710819	1.10E-19	6.29E-19
55530	SVOP	mRNA	known	10.68	4.01	6.74	1.53	0.51	5.03	1.754912226	1.15E-19	6.59E-19
441869	ANKRD65	mRNA	known	0.39	0.86	0.61	2.51	1.07	0.53	-1.326357675	1.29E-19	7.35E-19
145957	NRG4	mRNA	known	1.39	0.86	1.1	0.19	0.18	0.96	1.423930799	1.31E-19	7.47E-19
9068	ANGPTL1	mRNA	known	0.9	1.42	0.72	3.25	1.23	0.99	-1.039259564	1.32E-19	7.53E-19
55789	DEPDC1B	mRNA	known	1.11	2.25	1.56	0.13	0.42	2.27	1.057818366	1.36E-19	7.78E-19
285500	LOC285500	mRNA	known	1.14	1.2	1.94	0.49	0.62	1.13	1.331800182	3.10E-19	1.75E-18
441518	RTL8B	mRNA	known	0.71	0.83	0.73	0.5	1.38	4.04	-1.174400792	4.68E-19	2.62E-18
3212	HOXB2	mRNA	known	0.88	0.37	1.33	1.49	2.21	2.54	-1.35476139	5.16E-19	2.89E-18
645638	WFDC21P	mRNA	known	0.13	0.17	0.92	0.81	4.68	0.91	-2.526794054	7.07E-19	3.94E-18
8131	NPRL3	mRNA	known	0.44	0.78	0.83	0.28	0.38	4.31	-1.13650081	7.26E-19	4.04E-18
57701	NCKAP5L	mRNA	known	0.2	0.47	0.35	0.1	0.22	2.36	-1.111999379	9.50E-19	5.28E-18
23641	LDOC1	mRNA	known	0.2	0.11	0.36	0.1	0.27	3.22	-2.040437755	1.24E-18	6.86E-18
112268398	LOC112268398	mRNA	known	0.1	0.32	0.11	0.98	0.82	0.71	-2.198229606	3.47E-18	1.89E-17
10687	PNMA2	mRNA	known	1.19	0.89	0.29	0.39	0.35	0.82	1.086737144	4.54E-18	2.46E-17
5554	PRH1	mRNA	known	1.91	2.79	3.31	0.84	1.32	1.5	1.188907471	5.15E-18	2.79E-17
653162	RPSAP9	mRNA	known	0.26	15.8	0.38	0.13	0.2	1	1.736623746	5.46E-18	2.96E-17
79973	ZNF442	mRNA	known	0.72	1.17	0.85	0.3	0.4	0.33	1.441005558	8.04E-18	4.34E-17
129303	TMEM150A	mRNA	known	0.43	0.41	0.42	0.31	0.87	3.34	-1.571507248	9.18E-18	4.95E-17
5360	PLTP	mRNA	known	0.62	0.84	0.92	0.55	0.93	4.2	-1.12087333	9.35E-18	5.03E-17
57687	VAT1L	mRNA	known	1.25	0.1	0.12	1.4	1	0.28	-1.022333649	1.36E-17	7.30E-17
8092	ALX1	mRNA	known	1.27	0.31	0.55	3.6	0.91	0.47	-1.389976082	1.48E-17	7.95E-17
64221	ROBO3	mRNA	known	0.11	0.23	0.29	0.4	0.7	2.24	-2.034241489	1.70E-17	9.07E-17
1734	DIO2	mRNA	known	0.43	0.21	0.2	1.14	0.23	0.23	-1.029262897	1.73E-17	9.22E-17
8906	AP1G2	mRNA	known	0.58	0.44	0.92	0.8	0.82	2.77	-1.045375678	1.98E-17	1.05E-16
90990	KIFC2	mRNA	known	0.29	0.47	0.21	0.57	0.6	1.09	-1.378404232	2.08E-17	1.11E-16
613227	HIGD1C	mRNA	known	2.87	3.43	4.28	0.35	0.48	3.69	1.458368274	2.18E-17	1.16E-16
9619	ABCG1	mRNA	known	1.04	0.47	0.5	0.21	0.14	0.49	1.277485507	2.24E-17	1.19E-16
949	SCARB1	mRNA	known	1.03	1	0.48	0.13	0.42	4.85	-1.044644468	2.26E-17	1.20E-16
11135	CDC42EP1	mRNA	known	0.3	0.55	0.9	0.11	0.55	4.27	-1.220458781	3.11E-17	1.64E-16
29970	SCHIP1	mRNA	known	0.59	0.98	0.78	0.29	0.43	0.96	1.066424018	3.97E-17	2.10E-16
11172	INSL6	mRNA	known	1.66	1.34	2.79	0.27	0.23	2.99	1.232946488	4.57E-17	2.41E-16
53833	IL20RB	mRNA	known	0.66	0.62	0.66	2.06	0.88	1.47	-1.132258464	6.56E-17	3.44E-16
4485	MST1	mRNA	known	0.36	0.25	0.39	0.62	0.96	1.21	-1.501316582	8.86E-17	4.63E-16
55311	ZNF444	mRNA	known	0.69	0.68	0.98	1.15	0.99	3.13	-1.005087075	1.04E-16	5.45E-16
643707	GOLGA6L4	mRNA	known	0.12	0.16	0.34	0.27	0.31	0.98	-1.472545462	1.48E-16	7.68E-16
285386	TPRG1	mRNA	known	1.48	1.42	0.61	0.55	0.34	0.53	1.104368694	2.39E-16	1.23E-15
54985	HCFC1R1	mRNA	known	0.45	0.66	0.46	2.06	1.28	3.61	-1.766124568	2.87E-16	1.48E-15
8436	CAVIN2	mRNA	known	0.19	1.54	0.31	0.12	0.26	0.69	1.298435847	2.92E-16	1.50E-15
54433	GAR1	mRNA	known	1.82	1.48	1.37	1.65	4.37	3.88	-1.00361249	3.13E-16	1.61E-15
27111	SDCBP2	mRNA	known	0.37	0.1	0.13	1.21	0.72	0.39	-2.092390079	3.55E-16	1.82E-15
199786	FAM129C	mRNA	known	1.07	0.36	0.65	0.15	0.15	0.98	1.361622742	5.77E-16	2.93E-15
151126	ZNF385B	mRNA	known	3.18	1.42	3.07	0.38	0.37	2.39	1.191073392	7.08E-16	3.59E-15
5608	MAP2K6	mRNA	known	0.24	0.16	0.1	1.18	0.2	0.16	-1.142132561	7.37E-16	3.74E-15
6236	RRAD	mRNA	known	1.15	0.19	0.7	0.38	1.81	3.28	-1.276918742	9.58E-16	4.84E-15
55657	ZNF692	mRNA	known	0.79	0.96	0.59	1.49	1.42	2.05	-1.031532202	1.14E-15	5.74E-15
93210	PGAP3	mRNA	known	0.47	0.38	0.82	0.8	0.51	2.36	-1.089072531	1.51E-15	7.57E-15
8999	CDKL2	mRNA	known	1.56	0.93	0.66	0.12	0.11	0.93	1.5165753	2.84E-15	1.41E-14
57106	NAT14	mRNA	known	1.12	0.76	0.82	1.26	2.1	3.06	-1.154098844	2.91E-15	1.45E-14
3226	HOXC10	mRNA	known	0.43	0.46	1.24	0.35	0.24	5.08	-1.089012599	3.09E-15	1.53E-14
79608	RIC3	mRNA	known	2.38	2.1	2.1	0.23	0.35	2.62	1.143129645	4.76E-15	2.34E-14
124944	C17orf49	mRNA	known	0.36	1.14	1.16	0.82	1.52	6.03	-1.36782405	6.09E-15	2.98E-14
55335	NIPSNAP3B	mRNA	known	0.78	0.4	0.53	0.82	1.39	0.99	-1.079378592	7.55E-15	3.69E-14
116835	HSPA12B	mRNA	known	0.17	0.38	1.11	2.08	0.14	0.37	-1.046578618	7.56E-15	3.69E-14
152189	CMTM8	mRNA	known	1.14	0.98	1.51	0.16	0.19	1.65	1.152136031	9.99E-15	4.85E-14
132332	TMEM155	mRNA	known	0.23	0.6	0.76	0.74	2.1	0.33	-1.152717614	1.63E-14	7.88E-14
112268342	LOC112268342	mRNA	known	0.16	0.18	0.11	0.66	0.28	0.44	-1.880659917	1.95E-14	9.39E-14
440295	GOLGA6L9	mRNA	known	0.13	0.16	0.17	0.13	0.22	1.11	-1.446912931	3.22E-14	1.54E-13
90529	STPG1	mRNA	known	0.98	1	1.35	0.34	0.33	1.22	1.043202596	3.56E-14	1.70E-13
6844	VAMP2	mRNA	known	0.29	0.46	0.77	0.22	0.38	3.76	-1.116601653	4.16E-14	1.98E-13
1740	DLG2	mRNA	known	1.55	1.83	1.73	0.41	0.38	2.59	1.043028422	4.56E-14	2.16E-13
825	CAPN3	mRNA	known	0.43	0.59	0.34	0.71	0.93	2.1	-1.043471815	6.49E-14	3.06E-13
337875	HIST2H2BA	mRNA	known	4.28	2.82	3.23	0.68	0.88	2.67	1.514578112	7.33E-14	3.45E-13
664618	HSP90AB4P	mRNA	known	1.13	0.63	1.04	0.17	0.27	1.19	1.001029763	1.31E-13	6.09E-13
100129250	SMIM27	mRNA	known	2.45	1.85	3.4	7.72	6.63	1.08	-1.000633925	1.36E-13	6.32E-13
1555	CYP2B6	mRNA	known	1.68	0.82	1.74	0.17	0.37	1.62	1.218238783	1.37E-13	6.39E-13
54923	LIME1	mRNA	known	0.14	0.4	0.18	0.67	1.09	0.88	-1.767327907	1.56E-13	7.24E-13
80237	ELL3	mRNA	known	0.28	0.33	0.34	1.85	0.2	0.17	-1.373762352	1.79E-13	8.31E-13
50840	TAS2R14	mRNA	known	3.15	1.97	2.82	0.23	0.68	3.56	1.124179049	1.94E-13	8.98E-13
3292	HSD17B1	mRNA	known	1.69	0.73	0.94	0.46	0.5	0.26	1.366123599	2.28E-13	1.05E-12
1427	CRYGS	mRNA	known	0.14	0.16	0.23	1.03	0.86	0.92	-2.399155509	2.43E-13	1.12E-12
79661	NEIL1	mRNA	known	0.28	0.61	0.16	0.74	1.16	0.52	-1.35120226	2.45E-13	1.13E-12
283011	FLJ37201	mRNA	known	0.33	0.82	1.43	0.43	0.27	0.18	1.157471644	2.77E-13	1.27E-12
390927	ZNF793	mRNA	known	0.28	0.35	0.38	0.11	0.11	0.36	1.188804033	2.82E-13	1.29E-12
219855	SLC37A2	mRNA	known	0.91	1.05	1.27	0.12	0.29	1.31	1.015320154	3.74E-13	1.71E-12
643866	CBLN3	mRNA	known	0.6	0.26	0.51	0.39	0.49	2.65	-1.125996886	3.94E-13	1.80E-12
10203	CALCRL	mRNA	known	0.4	0.69	0.69	0.26	0.12	0.34	1.383606566	1.15E-12	5.13E-12
7703	PCGF2	mRNA	known	0.42	0.34	0.44	0.13	0.27	3.16	-1.01494575	2.98E-12	1.31E-11
80336	PABPC1L	mRNA	known	0.23	0.39	0.27	0.16	0.32	2.27	-1.311775465	3.50E-12	1.53E-11
340595	RTL4	mRNA	known	2.11	1.49	2.55	0.3	0.4	1.72	1.586204383	3.54E-12	1.55E-11
4326	MMP17	mRNA	known	0.39	0.32	0.29	0.19	0.2	2.35	-1.353282461	3.69E-12	1.61E-11
10003	NAALAD2	mRNA	known	0.34	0.15	0.32	0.84	0.61	0.33	-1.141925809	3.87E-12	1.69E-11
51171	HSD17B14	mRNA	known	1.53	0.46	0.46	2.37	1.23	1.54	-1.146174768	4.07E-12	1.77E-11
5348	FXYD1	mRNA	known	1.78	1.23	0.75	4.92	1.96	4.45	-1.195654427	4.32E-12	1.88E-11
644444	TMEM30CP	mRNA	known	2.51	0.9	2.09	0.13	0.22	1.05	1.986571579	4.49E-12	1.95E-11
10677	AVIL	mRNA	known	0.69	0.67	0.84	1.07	1.55	1.99	-1.03302761	4.53E-12	1.97E-11
115572	TENT5B	mRNA	known	0.65	0.8	0.81	0.27	0.18	0.61	1.243583323	4.65E-12	2.02E-11
101060376	TBC1D3L	mRNA	known	0.12	0.35	0.47	0.29	0.33	2.01	-1.140420727	5.36E-12	2.32E-11
401115	C4orf48	mRNA	known	2.52	2.2	1.85	2.91	8.46	4.18	-1.188588523	8.21E-12	3.52E-11
6662	SOX9	mRNA	known	0.2	0.3	0.29	0.25	0.29	1.42	-1.069006908	8.94E-12	3.83E-11
120406	NXPE2	mRNA	known	0.63	0.52	0.9	0.19	0.12	0.46	1.187248966	1.20E-11	5.11E-11
6514	SLC2A2	mRNA	known	3.12	0.3	2.52	0.96	0.14	0.66	1.28724126	1.68E-11	7.10E-11
8637	EIF4EBP3	mRNA	known	0.92	0.73	1	4.01	1.39	1.12	-1.37599469	1.78E-11	7.52E-11
57501	KIAA1257	mRNA	known	0.45	0.33	0.71	0.15	0.1	0.61	1.420686989	1.80E-11	7.60E-11
9369	NRXN3	mRNA	known	3.39	2.01	1	0.27	0.65	2.25	1.346162027	1.99E-11	8.40E-11
8681	JMJD7-PLA2G4B	mRNA	known	0.11	0.13	0.16	0.19	0.3	0.77	-1.524762505	2.06E-11	8.67E-11
80162	PGGHG	mRNA	known	0.42	0.25	0.4	0.27	0.86	1.04	-1.016381859	2.08E-11	8.76E-11
10748	KLRA1P	mRNA	known	0.3	0.4	0.56	0.49	0.79	1.74	-1.11140935	2.32E-11	9.76E-11
7125	TNNC2	mRNA	known	0.34	0.22	0.31	2.74	0.26	0.43	-2.091726984	3.34E-11	1.39E-10
100130301	C8orf89	mRNA	known	1.5	0.85	1.96	0.12	0.24	1.58	1.454816247	3.94E-11	1.64E-10
1241	LTB4R	mRNA	known	0.17	0.13	0.23	0.27	0.55	0.69	-1.284742915	4.01E-11	1.67E-10
196541	METTL21C	mRNA	known	1.29	1.2	1.3	0.23	0.49	0.56	1.576076586	4.10E-11	1.70E-10
135250	RAET1E	mRNA	known	1.02	0.55	0.35	0.14	0.39	0.17	1.381387186	4.78E-11	1.98E-10
8382	NME5	mRNA	known	1.71	0.33	0.2	1.82	1.84	0.9	-1.116389038	5.02E-11	2.07E-10
134	ADORA1	mRNA	known	0.2	1.08	0.92	0.29	0.11	0.87	1.035652322	5.08E-11	2.10E-10
153562	MARVELD2	mRNA	known	0.6	0.38	0.77	0.23	0.25	0.37	1.075394437	5.72E-11	2.36E-10
9077	DIRAS3	mRNA	known	0.22	0.41	0.3	0.42	1.46	0.3	-1.277333608	9.61E-11	3.92E-10
285498	RNF212	mRNA	known	0.69	0.72	0.81	1.39	1.34	1.46	-1.089699303	1.07E-10	4.35E-10
57512	GPR158	mRNA	known	1.47	1.63	2.11	0.23	0.3	1.65	1.04640531	1.26E-10	5.10E-10
554282	FAM72C	mRNA	known	0.94	1.73	1.62	0.48	0.35	0.85	1.092420102	1.34E-10	5.41E-10
127943	FCRLB	mRNA	known	0.37	0.89	0.77	0.26	0.24	0.29	1.43481883	1.55E-10	6.25E-10
10485	C1orf61	mRNA	known	1.92	0.64	1.22	0.62	0.34	0.63	1.464513227	1.84E-10	7.41E-10
440051	KRTAP5-11	mRNA	known	1.43	1.32	1.7	0.16	0.17	1.83	1.345336822	1.94E-10	7.78E-10
51208	CLDN18	mRNA	known	1.01	1.33	2.02	0.14	0.35	1.8	1.215057625	2.12E-10	8.51E-10
64067	NPAS3	mRNA	known	0.35	0.28	0.81	0.32	0.14	0.47	1.089638169	2.47E-10	9.86E-10
107984124	LOC107984124	mRNA	known	0.82	0.39	0.13	0.12	0.39	0.13	2.393945179	2.88E-10	1.15E-09
55937	APOM	mRNA	known	0.61	0.89	0.45	2.15	2.21	0.81	-1.440249289	2.91E-10	1.16E-09
221421	RSPH9	mRNA	known	0.37	0.31	0.61	2.27	0.69	0.4	-1.505577568	3.73E-10	1.48E-09
283554	GPR137C	mRNA	known	2.45	2.06	2.88	0.36	0.38	1.79	1.007035511	7.50E-10	2.91E-09
222950	NYAP1	mRNA	known	0.1	0.1	0.16	0.33	0.1	0.41	-1.811483288	7.63E-10	2.96E-09
100130451	LOC100130451	mRNA	known	0.87	0.55	1.01	0.15	0.28	0.95	1.109137458	9.82E-10	3.79E-09
9088	PKMYT1	mRNA	known	0.53	0.45	0.36	0.28	0.27	2.84	-1.094007925	9.85E-10	3.80E-09
54956	PARP16	mRNA	known	0.35	0.34	0.61	2.21	0.59	1.43	-1.061638542	1.21E-09	4.63E-09
6676	SPAG4	mRNA	known	0.32	0.39	0.34	0.22	2.28	0.31	-1.462184973	1.55E-09	5.93E-09
100129405	MSTO2P	mRNA	known	0.6	0.29	0.2	0.42	0.67	1.64	-1.237792657	1.56E-09	5.94E-09
112267983	LOC112267983	mRNA	known	0.45	0.36	0.74	0.2	0.23	0.29	1.119296623	1.68E-09	6.39E-09
6666	SOX12	mRNA	known	0.31	0.26	0.22	0.13	0.15	1.35	-1.027504541	1.71E-09	6.51E-09
90342	FER1L5	mRNA	known	2.58	1.02	2.47	0.29	0.38	1.81	1.374781733	2.94E-09	1.10E-08
79400	NOX5	mRNA	known	6.04	6.28	11.28	0.66	1.14	8.87	1.113173511	2.97E-09	1.11E-08
85397	RGS8	mRNA	known	1.82	0.81	1.43	0.12	0.2	1.63	1.378090331	3.07E-09	1.15E-08
65061	CDK15	mRNA	known	0.56	0.2	0.86	0.15	0.1	0.12	1.376749774	3.32E-09	1.24E-08
202151	RANBP3L	mRNA	known	0.42	0.28	1.27	0.12	0.12	0.41	1.441147005	3.73E-09	1.39E-08
2644	GCHFR	mRNA	known	1.06	0.93	0.8	1.72	3.24	0.94	-1.180580375	4.03E-09	1.50E-08
2323	FLT3LG	mRNA	known	0.46	0.35	0.49	1.18	0.26	2.3	-1.496117239	4.13E-09	1.53E-08
730098	LOC730098	mRNA	known	0.8	0.54	0.24	1.5	1.04	0.86	-1.152422916	4.81E-09	1.78E-08
83401	ELOVL3	mRNA	known	0.49	0.32	0.24	1.01	0.96	0.47	-1.291399329	5.91E-09	2.18E-08
645166	LSP1P5	mRNA	known	0.18	0.76	1.27	3.67	1.07	0.56	-1.520712369	6.11E-09	2.25E-08
84217	ZMYND12	mRNA	known	0.26	0.11	0.14	0.76	0.38	0.27	-1.60830251	9.34E-09	3.41E-08
196792	FAM24B	mRNA	known	1.07	0.75	1.5	2.21	2.88	1.85	-1.064655109	1.18E-08	4.28E-08
80108	ZFP2	mRNA	known	0.26	0.21	0.19	0.62	0.34	0.5	-1.241888731	2.07E-08	7.39E-08
51157	ZNF580	mRNA	known	0.14	0.26	0.27	0.17	0.45	1.7	-1.511265876	2.23E-08	7.95E-08
55016	1-Mar	mRNA	known	1.35	1.07	1.95	0.25	0.67	1.44	1.138885944	2.33E-08	8.29E-08
130612	TMEM198	mRNA	known	0.24	0.15	0.36	0.4	0.41	1.03	-1.188588523	2.40E-08	8.52E-08
53342	IL17D	mRNA	known	0.81	0.39	0.78	1.04	0.54	1.39	-1.037091727	2.82E-08	9.97E-08
140691	TRIM69	mRNA	known	0.25	0.16	0.13	0.99	0.13	0.38	-1.497719344	3.21E-08	1.13E-07
2051	EPHB6	mRNA	known	0.42	0.2	0.26	0.42	0.47	1.6	-1.106197467	4.10E-08	1.44E-07
388886	LRRC75B	mRNA	known	0.11	0.2	0.33	0.27	0.52	1.3	-1.426711232	4.84E-08	1.68E-07
1780	DYNC1I1	mRNA	known	0.6	0.39	0.33	0.13	0.2	0.28	1.154710911	6.40E-08	2.21E-07
7869	SEMA3B	mRNA	known	0.12	0.42	0.27	0.49	0.45	0.64	-1.088815389	7.29E-08	2.51E-07
11341	SCRG1	mRNA	known	0.77	1.94	0.78	0.31	0.75	0.75	1.198295388	8.52E-08	2.92E-07
10912	GADD45G	mRNA	known	0.4	0.11	0.19	0.6	1.22	0.13	-1.579392283	2.23E-07	7.42E-07
84824	FCRLA	mRNA	known	0.27	0.43	1.12	0.16	0.45	0.21	1.030757022	3.54E-07	1.16E-06
9535	GMFG	mRNA	known	0.52	0.91	1.77	0.22	0.59	0.22	1.669085352	3.85E-07	1.26E-06
100302652	GPR75-ASB3	mRNA	known	0.28	0.57	0.93	0.36	0.36	0.1	1.240136315	4.25E-07	1.38E-06
100526761	CCDC169-SOHLH2	mRNA	known	1.05	0.36	0.57	0.18	0.31	0.12	1.250850385	5.21E-07	1.69E-06
3931	LCAT	mRNA	known	0.24	0.19	0.35	0.24	0.26	1.83	-1.317122412	7.45E-07	2.39E-06
140685	ZBTB46	mRNA	known	0.18	0.6	0.43	0.13	0.11	0.23	1.425672233	7.51E-07	2.41E-06
440097	DBX2	mRNA	known	0.47	0.98	1.13	0.28	0.24	0.67	1.210543741	7.65E-07	2.45E-06
260293	CYP4X1	mRNA	known	1.85	1.37	1.43	0.22	0.15	2.09	1.355570879	9.54E-07	3.03E-06
283726	SAXO2	mRNA	known	0.21	0.24	0.24	0.5	0.22	0.43	-1.484044407	1.01E-06	3.21E-06
137835	TMEM71	mRNA	known	1.24	0.11	0.29	0.17	0.19	0.47	1.106818695	1.13E-06	3.55E-06
631	BFSP1	mRNA	known	0.42	0.23	0.18	0.37	1.01	0.23	-1.039259564	1.28E-06	4.04E-06
11156	PTP4A3	mRNA	known	0.26	0.18	0.14	0.12	0.57	0.63	-1.045676045	1.47E-06	4.59E-06
55876	GSDMB	mRNA	known	0.35	0.23	0.41	0.29	0.64	1.39	-1.070353333	1.71E-06	5.32E-06
84327	ZBED3	mRNA	known	0.4	0.17	0.19	0.18	0.19	1.42	-1.234684938	1.83E-06	5.68E-06
65997	RASL11B	mRNA	known	0.15	0.32	0.3	0.1	1.03	0.46	-1.107323839	2.23E-06	6.87E-06
57116	ZNF695	mRNA	known	0.39	0.56	0.63	0.12	0.2	0.34	1.082682522	3.32E-06	1.01E-05
10886	NPFFR2	mRNA	known	9.35	4.52	11.77	2.75	2.52	10.41	1.032251384	3.35E-06	1.02E-05
54360	CYTL1	mRNA	known	0.16	1.66	0.27	0.25	0.17	0.59	1.323310515	4.71E-06	1.41E-05
24146	CLDN15	mRNA	known	0.23	0.2	0.22	0.29	0.3	0.99	-1.136121103	5.38E-06	1.61E-05
10742	RAI2	mRNA	known	0.18	0.15	0.1	0.1	0.12	1	-1.217257866	7.12E-06	2.11E-05
23418	CRB1	mRNA	known	0.75	0.85	0.9	0.18	0.16	0.49	1.213686024	8.26E-06	2.43E-05
100129307	LOC100129307	mRNA	known	2.52	0.98	3.26	0.57	1.26	1.72	1.031129764	9.02E-06	2.64E-05
419	ART3	mRNA	known	1.36	0.46	1.62	0.11	0.42	0.99	1.060224639	9.22E-06	2.70E-05
102724904	LOC102724904	mRNA	known	1.93	0.24	1.86	0.17	0.47	1.23	1.37061623	9.62E-06	2.81E-05
6274	S100A3	mRNA	known	0.55	0.53	1.39	0.16	0.3	0.54	1.434341828	1.91E-05	5.43E-05
534	ATP6V1G2	mRNA	known	0.17	0.33	0.23	0.88	0.39	0.14	-1.132933153	1.98E-05	5.62E-05
1360	CPB1	mRNA	known	1.36	0.59	2.72	1.13	0.19	1.58	-1.306676458	2.47E-05	6.92E-05
100507334	LOC100507334	mRNA	known	1.4	0.6	0.32	0.43	0.41	0.59	1.157657005	2.86E-05	7.98E-05
8742	TNFSF12	mRNA	known	0.1	0.16	0.18	0.1	0.3	1.05	-1.352086016	3.64E-05	1.01E-04
84290	CAPNS2	mRNA	known	0.71	0.34	1.32	0.18	0.3	0.72	1.120817651	4.12E-05	1.13E-04
4256	MGP	mRNA	known	0.15	0.63	0.62	1.83	0.2	0.38	-1.005312232	4.50E-05	1.23E-04
2066	ERBB4	mRNA	known	4.04	3.02	7.18	0.2	1.62	4.27	1.003825137	5.19E-05	1.41E-04
100288801	FRG2C	mRNA	known	0.36	0.1	0.29	0.1	0.18	0.16	1.593399679	5.69E-05	1.54E-04
345275	HSD17B13	mRNA	known	0.36	0.38	0.55	0.14	0.35	0.58	1.042779042	6.32E-05	1.70E-04
440738	MAP1LC3C	mRNA	known	0.32	0.32	0.24	0.92	0.32	0.48	-1.032382382	8.44E-05	2.25E-04
84539	MCHR2	mRNA	known	1.53	0.54	0.87	0.11	0.17	1.1	1.333727131	1.23E-04	3.23E-04
139081	MAGEC3	mRNA	known	0.85	0.2	0.47	0.29	0.26	0.45	1.147440428	1.86E-04	4.78E-04
4582	MUC1	mRNA	known	0.2	0.16	0.33	0.33	0.26	1.24	-1.098153253	2.57E-04	6.50E-04
653333	FAM86B2	mRNA	known	0.16	0.44	0.39	0.36	1.17	0.27	-1.260188063	2.94E-04	7.38E-04
26231	LRRC29	mRNA	known	0.27	0.12	0.29	0.31	0.35	0.68	-1.007334797	3.40E-04	8.44E-04
107985931	LOC107985931	mRNA	known	0.52	0.25	0.66	0.1	0.3	0.15	1.358846672	3.44E-04	8.55E-04
400916	CHCHD10	mRNA	known	0.82	0.56	0.24	0.68	1.16	2.61	-1.078787928	3.46E-04	8.58E-04
646405	TPTE2P1	mRNA	known	0.23	0.31	0.22	0.54	0.62	0.5	-1.177046901	3.61E-04	8.92E-04
