# Supplementary material for: The whole profiling and competing endogenous RNA network analyses of noncoding RNAs in adipose-derived stem cells from diabetic, old, and young patients
Source: Stem Cell Res Ther. 2021 May 29;12:313. doi: 10.1186/s13287-021-02388-5 (PMC8164820; doi:10.1186/s13287-021-02388-5)
Supplement: Supplementary file 9 — Additional file 9: Data S7. Differentially expressed lncRNAs between D-ASCs and O-ASCs. [file 13287_2021_2388_MOESM9_ESM.xls]

Gene ID	Gene Symbol	Type	Known/Novel Gene	p1_D_ASC1 Expression	p1_D_ASC2 Expression	p1_D_ASC3 Expression	p1_O_ASC1 Expression	p1_O_ASC2 Expression	p1_O_ASC3 Expression	log2 (p1_D_ASC/p1_O_ASC)	Pvalue(p1_O_ASC-vs-p1_D_ASC)	Qvalue (p1_O_ASC-vs-p1_D_ASC)
107986623	LOC107986623	lncRNA	known	1.07	0.52	1.13	0.13	0.26	1.0	1.16703632534469	5.96101428454943E-27	4.13061390877061E-26
107984805	LOC107984805	lncRNA	known	5.11	2.58	5.73	0.34	0.96	4.7	1.36508092763723	0.0	0.0
101927623	LOC101927623	lncRNA	known	1.35	0.71	1.44	0.15	0.43	1.25	1.55606449567246	1.06682637966901E-21	6.46275614756805E-21
105375721	LOC105375721	lncRNA	known	5.62	2.31	5.89	0.16	1.18	4.72	1.73795256927236	6.06534116796386E-196	1.90920125160304E-194
101929302	RFX3-AS1	lncRNA	known	2.04	0.87	2.63	0.49	0.49	2.27	1.19338846549958	8.77898851267603E-231	3.2529324335081198E-229
100132774	KDM4A-AS1	lncRNA	known	1.09	0.34	1.1	0.21	0.25	0.96	1.07219528323279	3.367878552519E-4	8.375437651884E-4
105373131	LOC105373131	lncRNA	known	2.19	0.48	2.35	0.19	0.47	2.0	1.27452753495155	3.43311779219122E-5	9.51492292296601E-5
105374152	LOC105374152	lncRNA	known	1.56	0.49	1.65	0.18	0.26	1.27	1.30665927465507	2.18867435572999E-40	1.98240270989652E-39
101928438	LOC101928438	lncRNA	known	1.95	0.83	2.38	0.39	0.62	1.77	1.26510139606766	2.91209812802351E-99	4.93241468759316E-98
105378855	LOC105378855	lncRNA	known	3.88	2.1	5.88	0.35	1.01	5.49	1.05728494561426	2.35054297416491E-29	1.72622920384963E-28
107984036	LOC107984036	lncRNA	known	0.82	0.56	1.18	0.26	0.28	1.29	1.03481568368705	3.61961359072084E-83	5.42805449416024E-82
102723795	LOC102723795	lncRNA	known	16.2	9.5	24.03	3.28	2.72	25.44	1.02542387826488	1.8639287592330999E-13	8.62311162886187E-13
105378066	LOC105378066	lncRNA	known	10.12	8.0	14.49	1.01	1.78	15.61	1.14047366767871	1.07226796235955E-65	1.34263659154529E-64
105377623	LOC105377623	lncRNA	known	0.6	0.51	0.8	0.21	0.29	0.82	1.09670431087891	3.61312694890787E-37	3.10203975046392E-36
100289178	GNG12-AS1	lncRNA	known	4.09	2.62	5.2	1.01	1.19	5.59	1.32792108643066	6.25550071814201E-80	9.11433908483826E-79
101929050	LOC101929050	lncRNA	known	46.67	27.12	64.13	4.11	7.6	65.98	1.13286113375776	1.60946864756886E-278	7.057686516346091E-277
107986707	LOC107986707	lncRNA	known	3.01	1.67	3.71	0.28	0.35	3.82	1.21368602403074	1.85495033917743E-36	1.57009002085008E-35
100628307	DIO2-AS1	lncRNA	known	6.93	4.18	8.67	0.77	0.99	8.86	1.36639145793265	1.91401882180558E-141	4.49412750242564E-140
105370886	LOC105370886	lncRNA	known	2.9	1.89	3.61	0.42	0.66	3.9	1.03297756914362	1.4701898397579E-35	1.22292714247994E-34
90271	OLMALINC	lncRNA	known	20.51	12.22	23.45	2.38	4.33	26.23	1.03168748284864	3.3382938750050996E-304	1.58641313713247E-302
105616981	LOC105616981	lncRNA	known	4.65	2.78	5.48	0.5	0.81	6.1	1.06079110507106	9.1553695432665E-164	2.47086170220313E-162
112267917	LOC112267917	lncRNA	known	0.45	0.38	0.61	0.22	0.12	0.5	1.06595480775761	7.965345921636341E-148	1.94945556228378E-146
643432	TSG1	lncRNA	known	3.44	1.7	3.92	0.54	0.74	3.95	1.32354216800755	3.7768807847200596E-26	2.5585892586367E-25
105379330	LOC105379330	lncRNA	known	6.02	2.81	6.87	0.33	0.54	6.59	1.39128871708702	8.45922054714623E-59	9.815165680104851E-58
105373230	LOC105373230	lncRNA	known	3.65	1.78	4.11	0.52	0.49	4.15	1.21206523946476	6.57988643146443E-27	4.55052750552789E-26
400508	CRYM-AS1	lncRNA	known	1.16	0.68	1.28	0.18	0.15	1.25	1.23444855325113	6.995643551914519E-116	1.3602782862536199E-114
101927152	SAMMSON	lncRNA	known	1.24	0.81	1.51	0.31	0.27	1.42	1.21207220159067	1.4788983156903002E-21	8.92843434341551E-21
92249	LINC01278	lncRNA	known	17.42	11.97	19.98	2.72	5.22	19.05	1.15371986328659	7.31920163259015E-133	1.6170400160063E-131
105376041	LOC105376041	lncRNA	known	3.77	2.36	4.42	0.34	0.97	4.55	1.15700563683985	1.27181931137456E-21	7.68847300764784E-21
101929222	DISC1FP1	lncRNA	known	20.1	10.51	20.22	1.83	2.78	21.25	1.30593887886708	2.0409891067298098E-49	2.09583739280213E-48
107986400	LOC107986400	lncRNA	known	13.29	7.76	13.83	1.56	2.34	13.78	1.24338728797456	1.3505934941621201E-98	2.2790906776222E-97
101926889	LOC101926889	lncRNA	known	5.82	3.48	6.59	0.6	0.94	6.78	1.21218620696	7.02190933966176E-145	1.68865765299945E-143
348808	NPHP3-AS1	lncRNA	known	14.85	8.91	15.75	1.54	2.21	17.4	1.19064894935611	1.99400894709494E-125	4.22623549640281E-124
347689	SOX2-OT	lncRNA	known	0.83	0.65	1.25	0.19	0.14	1.02	1.48377518739848	1.97896420126294E-7	6.60180796291201E-7
105370841	LOC105370841	lncRNA	known	2.49	2.14	3.81	0.2	0.4	3.55	1.33899213743751	2.41317536031498E-26	1.64493291284592E-25
253018	HCG27	lncRNA	known	3.2	2.35	4.26	0.79	0.71	4.1	1.22376701519094	1.6757976840624E-51	1.76999867015654E-50
105377016	LOC105377016	lncRNA	known	3.38	2.24	4.26	0.55	1.08	3.38	1.22041060762095	5.7476431840980894E-179	1.6733431511799098E-177
107986411	LOC107986411	lncRNA	known	1.67	1.25	2.15	0.17	0.53	1.83	1.25411380574128	3.15739608542705E-82	4.69284414903678E-81
101927069	LOC101927069	lncRNA	known	5.58	3.16	7.48	0.63	1.08	6.78	1.21164442842097	1.03481383767638E-28	7.480400529196819E-28
101929759	LOC101929759	lncRNA	known	2.99	1.81	4.31	0.2	0.37	3.68	1.27593339898058	3.82562472123098E-135	8.553042274077029E-134
102723356	ZFPM2-AS1	lncRNA	known	7.86	4.41	9.46	0.92	1.4	7.98	1.31940494238584	2.82723155431098E-187	8.5603186261576E-186
100996702	LINC01356	lncRNA	known	1.31	0.8	1.62	0.19	0.26	1.33	1.24930993376146	1.45729369594571E-10	5.884704836975251E-10
101928166	LOC101928166	lncRNA	known	2.52	1.52	2.99	0.23	0.43	2.62	1.35074334681169	1.3024621158740099E-48	1.3246281378076302E-47
255187	SH3TC2-DT	lncRNA	known	4.1	2.38	5.06	0.41	0.59	4.53	1.32031307437751	2.0862305927169103E-214	7.093630267770709E-213
107985977	LOC107985977	lncRNA	known	1.17	0.6	0.9	0.11	0.16	1.08	1.24668923360232	2.34495240650837E-21	1.4084777424468902E-20
105374394	LINC02484	lncRNA	known	4.08	2.14	2.78	0.3	0.55	3.51	1.20483665728586	7.540055588949049E-28	5.3495524946187996E-27
644919	LINC02315	lncRNA	known	3.27	1.83	2.7	0.56	0.49	2.64	1.5449128897909	4.0573519890177004E-10	1.6001902299324E-9
102723334	LOC102723334	lncRNA	known	0.91	0.63	0.74	0.24	0.24	0.76	1.03346690772725	2.69929206288942E-13	1.23903975257552E-12
107986041	LINC01967	lncRNA	known	2.97	1.78	2.32	0.2	0.29	2.52	1.5620515168855	2.2744657986553503E-15	1.13285001834327E-14
105371990	LOC105371990	lncRNA	known	2.52	1.96	2.25	0.2	0.29	2.42	1.54306065460111	1.61525940141731E-22	9.97907634859293E-22
100874019	KLHL6-AS1	lncRNA	known	1.8	1.33	1.62	0.1	0.11	1.65	1.73994242090927	2.46441707554569E-8	8.75209424326949E-8
101928336	LOC101928336	lncRNA	known	1.72	1.29	1.5	0.14	0.32	1.7	1.36193730923442	1.83916569873626E-36	1.5575587611673702E-35
105373153	LOC105373153	lncRNA	known	1.73	1.17	1.52	0.13	0.35	1.54	1.48324845857372	9.43116223097101E-28	6.67785099436593E-27
107984114	MIR583HG	lncRNA	known	2.69	1.97	2.52	0.25	0.67	2.58	1.46121142087227	2.11296009453802E-128	4.57596916386599E-127
105369844	LOC105369844	lncRNA	known	1.24	0.95	1.03	0.13	0.18	1.38	1.01823202463506	2.5702868173001398E-70	3.39628256423966E-69
107985915	LOC107985915	lncRNA	known	2.08	1.33	1.63	0.16	0.37	2.11	1.32090738700896	1.0604798392220799E-28	7.6607078047145E-28
105376188	LOC105376188	lncRNA	known	4.39	2.66	4.01	0.28	0.66	4.45	1.31095480630474	1.64106437869305E-9	6.25272276215357E-9
100507299	SMC5-AS1	lncRNA	known	6.35	4.06	6.19	0.56	1.16	6.92	1.1738616790198	2.3096593829231401E-299	1.08461877550801E-297
105371664	LOC105371664	lncRNA	known	2.41	1.5	2.08	0.14	0.15	2.28	1.28228767781995	2.41525399475256E-26	1.6459968917722E-25
101927034	ROR1-AS1	lncRNA	known	1.84	1.19	1.7	0.17	0.12	1.97	1.39033825641745	1.11743873793498E-24	7.29628514200633E-24
677784	FAM138D	lncRNA	known	1.48	0.99	1.28	0.3	0.31	1.54	1.02564063987261	1.33034980845865E-13	6.19517813249119E-13
105377345	LOC105377345	lncRNA	known	1.41	1.05	1.64	0.15	0.16	1.5	1.4702564099818	6.43946343024227E-57	7.353571170052519E-56
101927774	LINC00824	lncRNA	known	44.48	31.81	49.55	2.78	5.04	44.35	1.59896620146605	0.0	0.0
101929596	LOC101929596	lncRNA	known	1.29	1.08	1.36	0.35	0.33	1.34	1.33457942075242	5.45400285589815E-34	4.3997375994598896E-33
107987223	LOC107987223	lncRNA	known	2.49	1.85	2.58	0.24	0.35	2.7	1.4098728539353	6.85242815738839E-14	3.23079335577179E-13
101929594	LOC101929594	lncRNA	known	2.93	1.87	2.71	0.24	0.35	2.52	1.56794945258039	1.0609004592884699E-138	2.44229887050682E-137
101928462	LOC101928462	lncRNA	known	5.99	3.74	6.3	0.58	0.98	5.38	1.44127032221088	1.0460188333623E-129	2.27618280289213E-128
286437	LOC286437	lncRNA	known	4.21	2.44	4.02	0.74	0.76	3.84	1.2173594448457	7.17264511581639E-48	7.241433265228161E-47
105370177	LINC02341	lncRNA	known	28.25	16.18	25.31	2.05	3.11	25.29	1.61734478177898	8.668676857584729E-40	7.76760356979521E-39
101926898	LOC101926898	lncRNA	known	9.12	5.94	9.29	0.5	0.67	8.81	1.63157297240436	2.05334877585533E-94	3.36148631730137E-93
55338	LINC01949	lncRNA	known	2.09	1.31	2.09	0.11	0.3	2.11	1.41866754946345	1.98674660426764E-39	1.77025358864565E-38
400002	CLEC12A-AS1	lncRNA	known	7.34	4.84	7.42	0.76	1.68	7.07	1.27890817458928	1.27289023691467E-159	3.34167848158473E-158
105374727	LOC105374727	lncRNA	known	1.4	1.0	1.55	0.29	0.25	1.84	1.11839100651705	4.55046745289943E-198	1.44523937325253E-196
400728	FAM87B	lncRNA	known	3.75	2.36	3.89	0.47	0.31	4.46	1.70304146464169	6.48506869837182E-49	6.620851125839329E-48
102725509	LINC01232	lncRNA	known	1.71	1.27	1.82	0.55	0.2	2.01	1.12555386513995	1.5318619112329E-42	1.43618265650004E-41
729975	LINC01530	lncRNA	known	0.96	0.7	1.07	0.19	0.11	1.09	1.23638264550892	6.98032434896437E-10	2.7185896325159302E-9
106144608	LINC00976	lncRNA	known	6.98	5.0	7.54	0.42	1.56	9.14	1.13683722117495	1.20913041767479E-25	8.104717317882551E-25
101929710	LOC101929710	lncRNA	known	8.3	6.57	9.81	0.79	1.88	10.93	1.29802387710074	1.5149308814433198E-288	6.89022640670184E-287
101929163	LOC101929163	lncRNA	known	5.71	4.03	6.45	0.48	1.03	7.05	1.2016325659715	8.5596448381588E-100	1.4505769120189E-98
107986813	LOC107986813	lncRNA	known	1.38	1.12	1.76	0.15	0.35	1.74	1.18653988201762	4.81254450656379E-51	5.05786495711325E-50
401014	TEX41	lncRNA	known	1.86	1.56	2.39	0.13	0.32	2.5	1.32560762724125	3.74107789616436E-58	4.31397709375616E-57
100506007	RTCA-AS1	lncRNA	known	4.87	3.98	5.09	1.17	1.81	5.57	1.08309290413072	4.06617352379115E-143	9.64714840808718E-142
112268458	LOC112268458	lncRNA	known	0.44	0.4	0.5	0.1	0.13	0.53	1.34760247766702	6.15309055341498E-21	3.6482479461799505E-20
400798	C1orf220	lncRNA	known	2.15	0.84	1.93	0.23	0.2	2.0	1.17534971927976	4.2903986545631E-21	2.55814617452869E-20
112268009	LOC112268009	lncRNA	known	1.57	0.61	1.42	0.11	0.17	1.38	1.42247117054742	7.344498045592059E-82	1.08805350356693E-80
112268058	LOC112268058	lncRNA	known	3.01	0.86	2.6	0.19	0.44	2.85	1.26511030207287	1.89407880563035E-8	6.77275372720728E-8
101927528	LINC01204	lncRNA	known	5.1	1.22	4.2	0.36	0.33	4.39	1.3797656670774	7.994542677939309E-107	1.4294853814232102E-105
105377703	LOC105377703	lncRNA	known	22.92	9.99	22.62	4.74	1.75	19.98	1.55762044212982	1.7374081917360403E-151	4.3458443140576E-150
101927217	LINC01473	lncRNA	known	2.56	1.42	2.24	0.99	1.0	2.21	1.35735755894379	1.16813433550805E-68	1.5164282072058702E-67
440952	EIF1B-AS1	lncRNA	known	2.58	1.33	2.13	0.82	0.65	2.29	1.09493064134084	1.5944331932073198E-129	3.4671833158992597E-128
401106	LINC00884	lncRNA	known	2.39	1.3	1.86	0.95	0.49	2.2	1.01023733426863	5.16957386857102E-37	4.4227958134986496E-36
101927468	LOC101927468	lncRNA	known	7.07	2.03	5.92	0.72	0.8	7.27	1.09158337686767	6.80054335580267E-83	1.0183837699843499E-81
100048912	CDKN2B-AS1	lncRNA	known	6.47	2.79	5.19	1.27	1.36	6.96	1.09087389758845	5.9567623950316E-116	1.16040067440469E-114
105375655	LOC105375655	lncRNA	known	0.97	0.29	0.71	0.14	0.15	0.82	1.05200849338784	9.10882678009186E-7	2.89906718382901E-6
10824	DIAPH2-AS1	lncRNA	known	1.82	0.49	1.19	0.17	0.13	1.67	1.22513012126633	8.28132931381205E-10	3.2076026016656E-9
101928118	LOC101928118	lncRNA	known	2.27	1.09	1.98	0.28	0.83	2.14	1.0860747501767	7.24082110686201E-20	4.16275198244769E-19
101929709	LOC101929709	lncRNA	known	19.82	11.28	19.75	3.84	6.85	20.56	1.29187866816674	0.0	0.0
102723332	LINC00412	lncRNA	known	1.53	0.75	1.54	0.16	0.47	1.47	1.09707868167441	3.9036973950027E-75	5.45282722240448E-74
100526836	BLOC1S5-TXNDC5	lncRNA	known	3.66	1.62	3.43	0.21	1.22	4.27	1.45062551756339	2.5543649126270303E-25	1.69891985987947E-24
102724104	LOC102724104	lncRNA	known	38.52	20.43	31.58	1.49	9.08	38.08	1.28857030290168	1.22568470312316E-37	1.06061426460783E-36
105371224	LOC105371224	lncRNA	known	11.85	5.44	10.74	0.81	2.54	13.15	1.0926603158473	0.0	0.0
80069	LINC00574	lncRNA	known	1.83	0.74	1.57	0.12	0.28	1.82	1.10469165621425	2.43633046877095E-21	1.46281054321371E-20
105375924	LOC105375924	lncRNA	known	1.61	0.68	1.64	0.16	0.28	2.03	1.0766673262337	6.42402378044979E-38	5.58775824974172E-37
105374312	LOC105374312	lncRNA	known	2.02	1.04	1.88	0.3	0.4	2.67	1.01703494300583	1.42292821253671E-23	9.015092413903351E-23
105378833	LOC105378833	lncRNA	known	1.85	0.59	1.57	0.1	0.15	2.49	1.22344662073586	1.25778129304571E-18	6.9543274553929E-18
100130691	LOC100130691	lncRNA	known	7.01	3.3	6.23	1.43	1.78	8.8	1.16566878888474	0.0	0.0
105377992	LOC105377992	lncRNA	known	40.93	23.59	38.9	2.97	6.55	45.71	1.30482337629049	5.26699322012937E-63	6.4058243479094495E-62
29065	ASAP1-IT1	lncRNA	known	3.92	2.27	3.93	0.15	0.44	4.94	1.22248614568575	2.97779730962523E-23	1.8709512266325098E-22
105374494	LOC105374494	lncRNA	known	1.58	0.83	1.33	0.22	0.16	1.93	1.30659359855997	1.89237987760668E-28	1.35899121456679E-27
100272228	LINC00894	lncRNA	known	4.33	2.49	3.38	0.99	1.12	4.97	1.30286525072991	4.2797479304710396E-224	1.53050333189578E-222
100268168	LOC100268168	lncRNA	known	0.82	0.53	0.7	0.27	0.29	0.92	1.2113809878331	6.05830251945631E-10	2.36936343582919E-9
107984144	LOC107984144	lncRNA	known	5.36	2.94	4.42	0.32	0.68	6.34	1.26979230276199	4.17545044072608E-5	1.147725405598E-4
105369760	LOC105369760	lncRNA	known	0.44	0.31	0.67	0.12	0.44	0.74	1.26011836350604	1.5012988232531202E-31	1.1593221323503398E-30
101929506	LOC101929506	lncRNA	known	1.29	1.51	1.87	0.14	0.45	2.16	1.19678402993415	1.89553677678094E-47	1.90343983598925E-46
105379016	LOC105379016	lncRNA	known	2.46	2.47	3.59	0.31	0.49	4.2	1.10148845751872	1.63830171971334E-24	1.0642600791403E-23
107987435	LOC107987435	lncRNA	known	1.93	2.13	2.84	0.17	0.17	2.97	1.43185120109558	6.362143997724041E-14	3.00364244098074E-13
286333	FAM225A	lncRNA	known	0.79	0.88	1.12	0.2	0.2	1.11	1.16130115133307	6.43586267011166E-32	5.00266371658166E-31
100507175	LINC02408	lncRNA	known	2.66	2.67	3.18	0.59	0.51	3.75	1.18744776864021	5.03540568240466E-8	1.75071760121401E-7
100132724	DCAF13P3	lncRNA	known	0.75	0.73	0.99	0.16	0.12	1.1	1.11247232049687	2.1448130957763E-11	9.0267272889754E-11
101927687	LOC101927687	lncRNA	known	1.97	2.14	2.81	0.11	0.22	3.26	1.22056581400145	2.1884575256500498E-11	9.20675422197516E-11
100996437	LOC100996437	lncRNA	known	0.4	0.68	0.75	0.15	0.27	0.89	1.03585844903786	9.29931001893969E-5	2.465340761525E-4
105377439	LINC02485	lncRNA	known	0.73	0.83	1.39	0.11	0.17	1.34	1.1557234604748	9.15512328027899E-21	5.40601187456593E-20
105370877	LOC105370877	lncRNA	known	0.33	0.53	0.88	0.11	0.1	0.81	1.04692655571242	2.59648663209646E-24	1.67711302331594E-23
101060691	NUTM2B-AS1	lncRNA	known	3.89	4.38	7.38	1.28	2.41	9.08	1.02796322861368	1.35892691116096E-180	3.98919707845145E-179
101927957	LINC01572	lncRNA	known	2.44	2.23	4.23	0.59	0.61	5.04	1.04888115923943	4.33409031887819E-22	2.64725070927523E-21
283131	NEAT1	lncRNA	known	180.21	37.82	176.08	52.39	48.71	415.17	1.06921251380181	0.0	0.0
105378085	LOC105378085	lncRNA	known	1.87	0.33	0.27	0.15	0.87	6.0	-1.14899418474646	3.6787597328194E-18	2.0036856163404902E-17
100126793	GHRLOS	lncRNA	known	0.38	0.19	0.51	0.17	0.28	1.76	-1.09172698407361	1.83888917087559E-5	5.23126164560663E-5
200058	FLJ23867	lncRNA	known	0.46	0.2	0.25	0.23	0.43	3.32	-1.82869257823981	7.12810481612221E-32	5.53668967295766E-31
105370854	LOC105370854	lncRNA	known	0.25	0.14	0.22	0.11	0.32	1.17	-1.5986335386543	1.8957606083775503E-9	7.184410687988931E-9
100506603	VASH1-AS1	lncRNA	known	0.22	0.1	0.26	0.1	0.28	1.36	-1.31845453544653	1.1352856517757E-8	4.12302963688061E-8
100505875	LINC01088	lncRNA	known	0.97	0.71	0.56	0.19	0.23	0.84	1.58345531400862	5.0638020876091695E-12	2.1933023974015097E-11
339260	LOC339260	lncRNA	known	6.62	3.86	4.39	0.64	1.51	7.18	1.00257679902541	3.98287632031854E-11	1.65564335742112E-10
647190	RPS16P5	lncRNA	known	2.09	1.07	1.18	0.1	0.32	1.82	1.25155088956236	9.342309013353299E-29	6.757922369795859E-28
112267858	LOC112267858	lncRNA	known	1.36	0.54	0.77	0.18	0.57	1.09	1.30739155002584	4.58637239299804E-21	2.73052342917966E-20
101805492	CASC9	lncRNA	known	5.89	1.95	1.82	0.27	0.34	4.35	1.37093986669026	3.35477730708673E-6	1.01915986762447E-5
647033	PA2G4P4	lncRNA	known	1.46	0.59	0.61	0.21	0.25	1.42	1.04811893729966	6.70235249125603E-12	2.8876702859738697E-11
105378481	LOC105378481	lncRNA	known	1.44	0.92	1.27	0.96	0.23	1.82	1.17931093928462	1.05815263299396E-48	1.07823040090205E-47
104472716	WARS2-IT1	lncRNA	known	1.23	0.84	1.02	0.65	0.4	1.66	1.06369386678023	3.50394479717736E-8	1.23254495454595E-7
105372485	LOC105372485	lncRNA	known	0.61	0.45	0.63	0.2	0.37	0.93	1.02695763939659	6.96039556719271E-7	2.23474950385973E-6
349160	LOC349160	lncRNA	known	21.4	15.29	24.25	1.87	1.93	36.79	1.12784085472496	2.5964625112667097E-22	1.59479783922317E-21
112268063	LOC112268063	lncRNA	known	1.84	1.53	2.42	0.19	0.37	3.28	1.06992652087048	2.13069263044728E-20	1.24565980336852E-19
283299	LOC283299	lncRNA	known	15.52	10.65	15.76	1.14	2.59	21.32	1.00105709778134	3.04768648896615E-257	1.2233844552678199E-255
553103	MIR3936HG	lncRNA	known	2.18	1.66	2.34	0.17	0.4	3.25	1.08896547491887	1.17057457247566E-65	1.46515381134433E-64
201853	LINC00504	lncRNA	known	15.33	9.77	17.04	1.5	2.61	23.02	1.31546063650532	5.84448171843113E-264	2.4193719113588898E-262
107985027	LOC107985027	lncRNA	known	1.88	1.34	2.39	0.1	0.37	2.92	1.03970256940892	1.63466834117837E-26	1.12027109081144E-25
100129434	LOC100129434	lncRNA	known	31.72	23.55	38.05	2.31	6.07	48.56	1.02812029360504	0.0	0.0
102723839	LINC02224	lncRNA	known	1.1	0.98	0.75	0.1	0.5	2.12	1.11781179500781	1.91097716604267E-10	7.67383934101663E-10
101928856	LOC101928856	lncRNA	known	5.63	5.0	3.21	0.47	1.3	7.5	1.13965533331478	8.20737652358381E-8	2.81659018175493E-7
105370429	LOC105370429	lncRNA	known	1.52	1.18	1.12	0.16	0.58	1.99	1.35526809213141	1.5863644879412701E-9	6.048656728307631E-9
441123	LINC00266-3	lncRNA	known	1.68	0.44	0.81	0.17	0.17	1.12	1.12870762159866	2.74922991539551E-5	7.68247494684487E-5
102724550	LINC02015	lncRNA	known	3.97	1.33	2.32	0.18	0.3	2.45	1.56935723280315	4.49109802332284E-184	1.34066655734723E-182
100288069	LOC100288069	lncRNA	known	3.14	1.26	1.67	0.45	0.53	1.95	1.11144052750536	2.7185352201345803E-19	1.53594582759052E-18
100533464	PRH1-PRR4	lncRNA	known	5.86	2.05	3.07	0.54	0.85	3.33	1.14496821117494	1.90020078334504E-8	6.79388026361961E-8
105372587	FAM242A	lncRNA	known	7.72	1.95	3.93	0.47	0.77	3.1	1.80093624429649	1.35424993870881E-38	1.18934569202847E-37
101929418	LOC101929418	lncRNA	known	0.5	0.21	0.27	0.13	0.12	0.27	1.4935534940002	5.249016278835151E-15	2.57764481829977E-14
100874188	LINC00571	lncRNA	known	1.91	0.38	1.03	0.36	0.33	1.11	1.03380389801025	1.6931000871745E-11	7.158802762528489E-11
105375630	LOC105375630	lncRNA	known	7.57	2.09	4.55	1.04	2.15	3.83	1.16457185785573	1.68080889554646E-24	1.09120433749669E-23
100505692	FTO-IT1	lncRNA	known	2.36	1.12	2.04	0.21	0.69	1.55	1.36338795458057	1.3438252929920899E-11	5.705514652083949E-11
105372751	LINC01684	lncRNA	known	5.65	3.08	4.56	0.62	1.65	4.13	1.38138294435136	1.59440010158017E-96	2.63868651897119E-95
105378367	LOC105378367	lncRNA	known	2.18	0.57	1.58	0.12	0.39	1.56	1.31143641491694	2.27980908890323E-9	8.601399223213841E-9
101929184	LINC01031	lncRNA	known	3.59	1.26	2.53	0.12	0.23	1.88	2.01689105901457	9.48716331341199E-16	4.79135656965837E-15
100130476	LOC100130476	lncRNA	known	0.81	0.34	0.55	0.1	0.21	0.47	1.28621902916621	7.7102464002141E-23	4.79226106658077E-22
107984543	LOC107984543	lncRNA	known	1.2	0.39	0.79	0.14	0.23	0.69	1.26554563247833	3.7579000768777503E-19	2.11266417761446E-18
101927829	LOC101927829	lncRNA	known	3.79	1.75	3.41	0.39	0.56	2.21	1.33521088467911	7.60429502457647E-44	7.26866348230112E-43
100507254	LINC01013	lncRNA	known	2.48	1.27	2.18	0.72	0.6	1.61	1.74944155361158	1.8228431624472E-71	2.4472901106639097E-70
379013	RNF138P1	lncRNA	known	2.31	0.83	2.46	0.29	0.42	1.6	1.4536454526357	2.82745331946418E-80	4.12719907862282E-79
400084	LINC00939	lncRNA	known	1.92	0.58	1.83	0.11	0.17	1.18	1.63239826431917	1.31053963829943E-27	9.23828740151122E-27
101929378	LINC01876	lncRNA	known	6.92	2.08	6.93	0.21	0.26	3.37	2.25812338732863	7.36064145325277E-45	7.138789294747171E-44
107984684	LOC107984684	lncRNA	known	2.99	1.21	3.29	0.33	0.35	1.82	1.80671009937515	2.13521687833807E-28	1.53165196290893E-27
285512	FAM13A-AS1	lncRNA	known	2.37	0.95	2.58	0.3	0.19	1.46	1.61687371883924	3.9360756251189497E-26	2.66359549326908E-25
107984459	LOC107984459	lncRNA	known	0.67	0.23	0.58	0.11	0.1	0.38	1.31284187216873	4.96080736315455E-29	3.6131497752442097E-28
101929643	LOC101929643	lncRNA	known	1.14	0.36	0.89	0.22	0.18	0.6	1.17895735821797	4.08014838129599E-23	2.55648556046831E-22
105377989	LOC105377989	lncRNA	known	21.88	4.65	18.48	2.43	2.39	9.09	1.87256324891666	3.22722571723713E-178	9.36985936095003E-177
105369807	LINC02454	lncRNA	known	4.95	1.8	4.43	1.18	0.65	2.44	1.24812105418711	4.5295591183085196E-94	7.3961861062796405E-93
105369850	LOC105369850	lncRNA	known	1.32	0.56	1.18	0.38	0.29	0.76	1.07714992793584	1.63349994697738E-5	4.66764608253683E-5
107985783	LOC107985783	lncRNA	known	5.47	1.88	4.61	0.61	1.04	2.14	1.66457084424561	6.07895288247532E-125	1.2824291309864299E-123
105372768	LOC105372768	lncRNA	known	2.24	0.89	2.03	0.15	0.3	0.92	2.07682728563529	6.404447373205741E-67	8.14766670223917E-66
105371622	LOC105371622	lncRNA	known	0.89	0.35	0.83	0.16	0.2	0.43	1.47928407126495	1.56642659016126E-45	1.5337183293626901E-44
647107	LINC01192	lncRNA	known	2.66	0.9	2.04	0.15	0.17	0.99	2.33746971583822	5.5976966010237406E-52	5.98392637322619E-51
100507524	ARHGEF26-AS1	lncRNA	known	11.23	4.91	9.48	0.5	0.8	4.83	2.30686600462254	0.0	0.0
100133319	PRO1804	lncRNA	known	2.36	0.89	1.55	0.16	0.35	0.81	2.01801842190974	2.98062361455804E-39	2.64914693749033E-38
105375751	LOC105375751	lncRNA	known	4.4	1.77	2.56	0.3	0.34	1.56	2.27383518549207	1.03454219877091E-72	1.4037629356946099E-71
105375366	LOC105375366	lncRNA	known	8.22	3.44	4.99	1.29	0.93	2.98	1.75312144001324	0.0	0.0
105373685	LOC105373685	lncRNA	known	6.6	2.83	4.16	0.62	1.77	3.1	1.43878773262517	2.61177993409271E-93	4.240740943037549E-92
105377619	LOC105377619	lncRNA	known	2.14	1.14	1.4	0.33	0.47	1.24	1.36951238332916	1.19488471460573E-7	4.05332638142822E-7
100505893	SLIT2-IT1	lncRNA	known	4.71	1.91	3.11	0.2	0.6	2.21	1.96716670497996	1.2903708249647499E-30	9.783799014376189E-30
105370424	LINC02282	lncRNA	known	1.96	0.94	1.36	0.13	0.23	0.83	2.040361836487	4.69794538601355E-44	4.50957366280624E-43
105374914	LOC105374914	lncRNA	known	1.15	0.82	0.63	0.13	0.23	0.53	1.64249112641642	1.6251118302330802E-17	8.69205170033142E-17
101928570	LOC101928570	lncRNA	known	6.17	3.59	2.63	0.62	0.94	2.57	1.84498335005131	0.0	0.0
100506403	LOC100506403	lncRNA	known	1.62	0.93	0.7	0.12	0.12	0.61	1.22717722573922	1.7893876885049E-8	6.40993953723354E-8
102723582	LOC102723582	lncRNA	known	4.32	2.79	3.0	1.34	1.93	2.13	1.08228011330075	2.14673031046005E-51	2.26364345041944E-50
105377862	LOC105377862	lncRNA	known	8.08	4.27	4.76	0.97	0.65	2.54	2.3127962934613	4.56068041550755E-137	1.04012303995564E-135
105373715	LOC105373715	lncRNA	known	1.45	0.74	0.79	0.13	0.12	0.59	2.06027610937144	8.46745499452972E-24	5.39149467626855E-23
105378824	LOC105378824	lncRNA	known	1.66	0.91	0.84	0.28	0.26	0.71	1.09798619684111	1.6913981680185702E-9	6.43370789155853E-9
79940	LINC00472	lncRNA	known	12.78	7.26	7.81	0.8	3.65	8.35	1.26311275566343	0.0	0.0
100852410	ZRANB2-AS2	lncRNA	known	3.01	2.35	2.37	0.25	1.14	2.08	1.26259354064591	5.685697198078E-52	6.07595580911918E-51
105373748	LOC105373748	lncRNA	known	0.74	0.53	0.67	0.12	0.3	0.58	1.22935071583429	7.30928266328346E-11	2.99493123380729E-10
105376351	LOC105376351	lncRNA	known	2.32	1.77	2.28	0.14	0.4	1.87	1.67276265146205	6.24423074561794E-35	5.1402533367344794E-34
107984764	LINC02253	lncRNA	known	6.93	5.08	6.38	0.2	0.97	5.88	1.74366677589909	9.09733022050057E-36	7.60311047240152E-35
105369876	LOC105369876	lncRNA	known	5.65	2.97	4.06	0.24	0.38	3.48	1.96969081677939	5.7909251304488696E-27	4.01362746342338E-26
101927881	LOC101927881	lncRNA	known	15.65	7.41	10.41	1.29	0.7	10.11	1.82605949521126	3.30756468186938E-44	3.18166706099823E-43
105376447	LOC105376447	lncRNA	known	0.73	0.52	0.55	0.2	0.22	0.57	1.0315977195846	4.8645659861058803E-32	3.79892610735147E-31
105376991	LOC105376991	lncRNA	known	1.96	1.12	1.33	0.22	0.31	1.28	1.57965026846502	4.19373708159375E-5	1.152353407934E-4
79854	LINC00115	lncRNA	known	3.34	1.96	2.35	0.31	0.69	2.33	1.34551014252628	3.97460821823609E-17	2.0997132680984E-16
105376332	LOC105376332	lncRNA	known	2.0	1.26	1.63	0.22	0.16	1.3	1.89105911550442	2.58603560015178E-19	1.4616043342226699E-18
102546294	LOC102546294	lncRNA	known	4.78	2.9	4.04	0.69	0.52	2.92	1.5651590477237	5.6968463763486095E-33	4.52672181946701E-32
102724851	LOC102724851	lncRNA	known	1.5	0.67	1.25	0.19	0.17	1.08	1.48375414096499	9.03753048302854E-74	1.24166451649284E-72
105374145	LOC105374145	lncRNA	known	2.92	1.69	2.52	0.24	0.39	2.2	1.539628422132	1.32255245681787E-53	1.4488831050018501E-52
105370461	LOC105370461	lncRNA	known	3.63	2.07	3.1	0.58	0.93	2.65	1.24064252319314	8.391435024171911E-76	1.1783591090480301E-74
285759	FLJ34503	lncRNA	known	12.72	7.07	11.32	0.89	1.82	8.97	1.63733852100218	5.75764415491289E-53	6.25374181663787E-52
107986364	LOC107986364	lncRNA	known	1.34	0.75	1.18	0.11	0.25	0.96	1.52512723904588	1.41114237341812E-65	1.76417767737746E-64
102723694	LOC102723694	lncRNA	known	3.99	3.51	4.87	1.36	2.24	2.5	1.10169502578356	0.0	0.0
105372266	LOC105372266	lncRNA	known	0.65	0.51	0.93	0.1	0.42	0.33	1.119213548938	2.77239037296286E-14	1.32680768835218E-13
102724850	LOC102724850	lncRNA	known	1.53	1.26	2.4	0.24	0.75	0.95	1.62099575810942	2.28880314552581E-24	1.48017960949058E-23
100507065	LOC100507065	lncRNA	known	0.76	0.56	1.02	0.22	0.49	0.53	1.96455253100728	3.45283965104475E-30	2.58836779500153E-29
285419	LINC01091	lncRNA	known	0.89	0.64	0.86	0.17	0.55	0.5	1.12600487142337	4.44929410855853E-8	1.55237004279294E-7
101928243	DARS-AS1	lncRNA	known	4.82	2.13	4.67	0.38	2.05	1.79	1.44970876053653	4.19631670216341E-78	6.0338896696146094E-77
105374187	LOC105374187	lncRNA	known	1.11	0.73	1.2	0.22	0.77	0.5	1.14184671773797	3.38011156561185E-24	2.1775178701911202E-23
105376369	LOC105376369	lncRNA	known	1.44	0.85	1.72	0.25	0.98	0.68	1.09021339352555	9.280535720814559E-12	3.96781591764573E-11
105369677	LOC105369677	lncRNA	known	3.28	2.35	3.73	0.49	0.37	0.58	2.44960249706771	1.53574505853099E-73	2.10087809383895E-72
105378825	LOC105378825	lncRNA	known	0.97	0.67	1.06	0.2	0.27	0.22	1.84674244434889	6.39481177244417E-12	2.7577842630160697E-11
100129726	LINC01126	lncRNA	known	0.93	0.77	1.03	0.37	0.29	0.47	1.32331051520524	5.1918018084025E-11	2.14305067635332E-10
79104	MEG8	lncRNA	known	151.8	123.81	161.04	45.91	61.57	79.77	1.36817821513707	0.0	0.0
107984494	LOC107984494	lncRNA	known	7.76	5.03	7.77	0.35	1.21	2.96	2.33900240087668	0.0	0.0
550113	LOC550113	lncRNA	known	1.5	0.75	1.21	0.14	0.18	0.41	2.00753690592432	3.98083258901271E-34	3.22114099439786E-33
728806	NSFP1	lncRNA	known	24.38	13.02	18.2	5.32	8.14	10.17	1.32507160294279	5.50873784505748E-64	6.769763957095761E-63
105376839	LOC105376839	lncRNA	known	2.17	1.18	1.63	0.26	0.56	0.77	1.3390327878464	7.36216994695071E-8	2.53556610284321E-7
105369363	LOC105369363	lncRNA	known	0.69	0.46	0.58	0.15	0.21	0.17	1.24359126259149	3.17644102560721E-13	1.45281848778743E-12
554249	LOC554249	lncRNA	known	1.71	0.85	1.46	0.32	0.62	0.45	1.46507503822534	9.49471905367423E-12	4.0577511514237295E-11
100874214	TM4SF19-AS1	lncRNA	known	0.63	0.36	0.74	0.32	0.42	0.52	1.18663240705405	4.23921204043061E-25	2.7996059241663902E-24
100130887	ATE1-AS1	lncRNA	known	1.31	0.47	1.42	0.18	0.54	1.0	1.13390433920367	5.404206108697561E-19	3.0227044441891797E-18
102724001	LOC102724001	lncRNA	known	3.83	0.77	3.86	0.3	0.6	1.22	2.36049036016759	2.2745494963269401E-38	1.99317744176478E-37
643327	LOC643327	lncRNA	known	0.63	0.22	0.71	0.19	0.11	0.38	1.602828546492	2.6980627014962E-7	8.91465489565237E-7
105369574	LOC105369574	lncRNA	known	0.53	0.22	0.61	0.17	0.15	0.31	1.2798025384184	1.10210286651473E-22	6.830030084256601E-22
105377872	LOC105377872	lncRNA	known	6.35	2.81	7.79	1.96	1.74	3.36	1.4191292068547	0.0	0.0
105377609	LOC105377609	lncRNA	known	23.97	5.34	34.49	1.57	1.34	14.46	2.06221046817472	4.58901824386734E-170	1.28089611948227E-168
401164	LINC01060	lncRNA	known	16.16	4.76	28.07	2.46	1.86	9.3	2.08282398020246	0.0	0.0
100506071	LOC100506071	lncRNA	known	0.7	0.46	0.97	0.16	0.25	0.48	1.50491732169518	6.087434919538821E-9	2.24306595922552E-8
107985188	LOC107985188	lncRNA	known	1.66	0.88	2.33	0.17	0.16	0.95	2.16765964474504	2.20832173653157E-22	1.35980950315343E-21
105372174	LOC105372174	lncRNA	known	4.1	1.52	5.2	0.43	1.19	1.99	1.6672649164226	5.58868104289146E-23	3.48793379889292E-22
100874100	STEAP2-AS1	lncRNA	known	11.77	4.86	15.68	0.5	2.17	7.04	1.71829738840001	1.00304719540742E-74	1.3974091339348301E-73
100652988	LINC00702	lncRNA	known	9.07	4.4	11.93	2.24	3.82	6.56	1.4710860850891	6.3227332711812E-205	2.06590273543055E-203
727896	LOC727896	lncRNA	known	2.01	1.33	2.15	0.14	0.75	2.13	1.00662021527038	2.7509933514007497E-18	1.50455153324845E-17
101928062	LINC01481	lncRNA	known	2.97	2.44	3.69	0.67	1.75	3.3	1.15401608649012	4.06385054776504E-100	6.90528790029643E-99
101928784	RORA-AS1	lncRNA	known	0.85	0.82	1.2	0.16	0.39	0.85	1.13785799116673	1.42342628230989E-14	6.89000736406761E-14
107987150	LOC107987150	lncRNA	known	2.86	2.83	4.25	0.4	1.39	3.06	1.21275101141382	1.77419216813315E-61	2.1149275369062302E-60
105373518	LINC01796	lncRNA	known	23.15	22.31	36.75	1.22	4.16	25.77	1.76946092340304	1.33467073489792E-69	1.75048894405424E-68
101928058	LOC101928058	lncRNA	known	9.97	8.38	14.5	1.26	2.29	11.18	1.3766648712965	1.7317884202135301E-68	2.2417352384132103E-67
107987086	LOC107987086	lncRNA	known	7.5	6.37	10.87	1.15	2.25	8.72	1.28507264324703	7.56970679358256E-33	5.99990322566883E-32
101929231	LOC101929231	lncRNA	known	3.78	2.49	3.81	0.53	1.23	2.22	1.43878773262517	1.5159683616912499E-34	1.23737268690342E-33
105371630	LOC105371630	lncRNA	known	5.23	3.27	5.22	0.27	0.31	2.72	2.36473044258522	2.14981717843567E-63	2.62570064298221E-62
107985076	LOC107985076	lncRNA	known	5.1	2.99	4.6	0.4	0.71	3.04	1.85160310245095	8.06565278263083E-71	1.0720034835510001E-69
107986334	LOC107986334	lncRNA	known	4.36	2.64	4.05	0.21	0.7	2.63	1.90435158094641	1.7354085669355297E-204	5.65867786256559E-203
101928005	LOC101928005	lncRNA	known	4.79	2.77	4.54	0.72	0.96	3.0	1.66673584732507	7.034392569022919E-140	1.63477637832147E-138
102725258	LOC102725258	lncRNA	known	4.09	2.24	3.69	0.31	0.61	2.25	1.85213745014528	4.87793563382787E-86	7.48452363275365E-85
105373312	LOC105373312	lncRNA	known	5.48	2.58	5.59	0.26	0.74	3.14	1.96380954041587	1.05207092638099E-86	1.6268209577579998E-85
100874176	LINC00448	lncRNA	known	7.67	3.74	8.02	0.6	0.41	4.72	2.08353184060243	5.76678368584518E-61	6.84606373937229E-60
100288428	LMCD1-AS1	lncRNA	known	1.13	0.64	1.25	0.17	0.21	0.71	1.3874592610728	8.79268356798071E-37	7.49428943681616E-36
101927963	LOC101927963	lncRNA	known	2.15	1.18	2.41	0.4	0.45	1.14	1.64060157118992	7.31052474885434E-35	6.00558663606143E-34
105369801	LOC105369801	lncRNA	known	5.95	3.61	7.45	0.79	0.75	3.59	1.93455234072524	1.53049005391443E-95	2.5250306068525E-94
107986363	LOC107986363	lncRNA	known	1.81	1.15	2.21	0.23	0.25	1.5	1.6132172047512	8.93707118802301E-146	2.1590225471856202E-144
100507062	PSMD6-AS2	lncRNA	known	3.44	2.29	3.91	0.74	0.66	2.94	1.3205641269358	3.9103353301545903E-44	3.75694713860002E-43
100861530	UFL1-AS1	lncRNA	known	1.6	0.92	1.86	0.23	0.38	1.4	1.24249914264246	5.2212104632784295E-130	1.1384960428569799E-128
101927459	LINC01608	lncRNA	known	1.64	0.99	1.88	0.14	0.29	1.51	1.45892280021859	4.88217232524488E-218	1.6889447504263897E-216
105374676	LINC02241	lncRNA	known	2.05	0.92	2.36	0.12	0.27	1.43	1.59461253702263	5.737804024771601E-32	4.4677018259989805E-31
116828	N4BP2L2-IT2	lncRNA	known	5.95	3.24	7.04	0.73	1.21	4.42	1.54145672630504	5.14677333947752E-215	1.75753187979237E-213
107985486	LOC107985486	lncRNA	known	2.1	0.92	2.37	0.17	0.22	1.56	1.7115811049213	9.253836166027029E-36	7.729846542047591E-35
105372809	LOC105372809	lncRNA	known	0.59	0.3	0.68	0.1	0.13	0.49	1.29226829701932	2.00493792375683E-10	8.04607251604104E-10
101927102	ITFG1-AS1	lncRNA	known	4.02	2.28	4.37	0.5	0.56	2.8	1.69904811953504	6.83928766974521E-33	5.425015808296901E-32
105370762	LINC02252	lncRNA	known	5.11	3.02	5.65	0.34	0.63	3.49	1.88541835081897	2.6578437384689104E-113	5.02367230281828E-112
105372550	LOC105372550	lncRNA	known	1.45	0.99	1.78	0.32	0.38	1.13	1.21793089506597	6.58146797875179E-10	2.56670792419623E-9
728723	ZBED3-AS1	lncRNA	known	5.94	3.81	6.97	1.08	1.54	4.68	1.57976472680886	1.68193176968349E-184	5.03977142523821E-183
105371953	LOC105371953	lncRNA	known	3.7	2.17	3.61	0.18	0.51	2.7	1.93432981956283	3.16298931452169E-27	2.20521395366828E-26
105377007	LINC01980	lncRNA	known	3.18	2.06	3.54	0.17	0.51	2.4	1.60501810083948	3.73373546377161E-58	4.3070724914450996E-57
105371637	LOC105371637	lncRNA	known	0.75	0.54	0.81	0.13	0.18	0.59	1.38835404711112	4.77338959504154E-32	3.73138927970397E-31
101929567	LINC01814	lncRNA	known	2.2	1.53	2.31	0.23	0.35	1.67	1.65090596337228	5.33861052523874E-162	1.42506386077574E-160
105373785	LOC105373785	lncRNA	known	6.19	3.72	6.05	1.15	2.03	4.62	1.46680601205293	4.9838984371288995E-263	2.05243651701039E-261
107987128	LOC107987128	lncRNA	known	2.66	1.49	2.85	0.12	0.55	1.83	1.71543494821167	4.70702539245157E-59	5.47952219981034E-58
101927215	LINC01266	lncRNA	known	2.37	1.21	2.37	0.28	0.36	1.84	1.54350169253684	7.32866796930647E-63	8.88947012896572E-62
101928040	BARX1-DT	lncRNA	known	1.75	0.91	1.89	0.11	0.25	1.3	1.71342622556375	2.36767087321713E-118	4.689906068618011E-117
105379087	LOC105379087	lncRNA	known	0.91	0.46	0.95	0.1	0.2	0.67	1.41442769074327	2.0348896697315202E-19	1.1527657230952399E-18
728640	FAM133CP	lncRNA	known	14.39	10.19	19.41	1.34	2.82	13.07	1.59451540011354	0.0	0.0
100302692	FTX	lncRNA	known	68.74	47.96	80.9	12.69	22.55	56.84	1.32396696964177	0.0	0.0
400221	FLJ22447	lncRNA	known	19.29	13.44	24.98	1.96	4.44	14.7	1.6581931285761	2.27393638230728E-277	9.94401450705818E-276
105372390	LOC105372390	lncRNA	known	0.48	0.35	0.58	0.1	0.14	0.39	1.28745359327327	1.24953678181617E-29	9.238435666860399E-29
101927374	LOC101927374	lncRNA	known	4.64	3.47	5.62	0.59	1.07	3.53	1.60580126922127	4.01631971322706E-89	6.32426133347769E-88
105378217	STK32A-AS1	lncRNA	known	3.27	2.31	3.88	0.38	0.73	2.5	1.52489792011534	4.196139054128E-87	6.52021763484054E-86
107986699	LOC107986699	lncRNA	known	1.11	0.87	1.37	0.18	0.2	0.94	1.56306409720312	7.57069942396146E-72	1.02202834856298E-70
105373713	LOC105373713	lncRNA	known	0.83	0.64	0.95	0.22	0.16	0.71	1.35725784712857	2.5409535105E-4	6.427337709816E-4
400945	LINC01376	lncRNA	known	3.37	2.42	3.79	0.53	0.55	2.84	1.27914208142267	7.54863750606073E-23	4.6927313960243005E-22
101928573	LOC101928573	lncRNA	known	3.16	2.15	3.63	0.43	0.46	2.74	1.58638108379432	2.4504237370525E-15	1.22010761861195E-14
105372063	LOC105372063	lncRNA	known	8.8	6.48	9.37	0.95	1.24	7.65	1.58635342777151	8.21528591741068E-176	2.34874433351008E-174
643406	LOC643406	lncRNA	known	1.74	1.16	1.84	0.18	0.19	1.43	1.66264103413229	6.282145245246019E-56	7.084851423797849E-55
101928923	LOC101928923	lncRNA	known	17.43	11.31	18.39	0.79	1.19	14.02	2.10766252691241	6.40365365898636E-52	6.82941821960733E-51
79804	HAND2-AS1	lncRNA	known	3.54	2.5	1.06	0.44	1.64	1.43	1.52007734190151	2.49505134372654E-193	7.75392691297693E-192
105373463	LOC105373463	lncRNA	known	0.65	0.32	0.26	0.25	0.22	0.19	1.63143281056757	6.98640947689303E-11	2.86707022188438E-10
105374419	LOC105374419	lncRNA	known	2.16	0.99	0.87	0.41	0.37	0.33	1.14924695000091	1.29447439831975E-9	4.9618917375671E-9
105378477	LOC105378477	lncRNA	known	10.15	2.41	0.24	0.26	0.13	3.27	2.04116728642374	3.3226838395413904E-47	3.3239384715764603E-46
103695365	LINC01435	lncRNA	known	17.8	3.61	0.57	0.97	0.4	6.06	1.96418072976306	1.99923466378993E-80	2.9195989173729697E-79
107985349	LOC107985349	lncRNA	known	4.67	0.46	1.19	0.1	0.11	0.77	2.67785416703589	4.73815121735624E-65	5.89339998052385E-64
400765	MIR137HG	lncRNA	known	3.21	0.83	0.96	0.45	0.27	1.04	1.6528118297974	7.59116252367752E-54	8.342144450492771E-53
100507308	TARID	lncRNA	known	2.28	0.37	0.86	0.2	0.47	0.85	1.87585153823402	1.89228580193101E-49	1.9443939953132098E-48
100289650	PSG8-AS1	lncRNA	known	7.76	0.6	1.22	0.2	0.12	2.38	2.0890368704392	6.281127227272819E-77	8.894859546078291E-76
101930275	LOC101930275	lncRNA	known	1.06	0.34	0.61	0.28	0.52	0.44	1.02359177012451	1.87079652233922E-20	1.0953289693961E-19
100131814	LINC00271	lncRNA	known	2.22	0.52	1.66	0.39	0.63	0.85	1.10334483126333	6.459526174421321E-10	2.5225556582385802E-9
105373786	LOC105373786	lncRNA	known	4.41	0.71	3.27	0.33	0.7	1.21	1.85356649197293	5.43152669894837E-81	7.97593980660354E-80
101929307	LOC101929307	lncRNA	known	2.93	0.49	1.85	0.45	0.65	0.49	1.42020630688345	4.2250564735434603E-10	1.6646795811983401E-9
107986293	LOC107986293	lncRNA	known	3.61	0.88	2.0	0.42	0.58	0.82	1.86682257243289	1.0081787818362501E-97	1.68872601855311E-96
101930114	LOC101930114	lncRNA	known	0.82	0.28	0.41	0.49	0.15	0.19	1.14993742625482	1.7594880076188201E-9	6.683111438257781E-9
105377785	LOC105377785	lncRNA	known	1.13	0.32	0.67	0.59	0.11	0.64	1.94982829061206	7.75989108185153E-71	1.03179614083741E-69
101928419	LOC101928419	lncRNA	known	5.34	0.56	2.6	1.11	0.26	1.57	2.0622643153615	1.54565331048404E-247	6.02198652535644E-246
102724150	LOC102724150	lncRNA	known	10.53	1.8	4.77	2.18	1.84	3.86	1.49980817057104	7.87101648483245E-41	7.178294781577549E-40
100873962	LINC00278	lncRNA	known	6.81	1.09	2.52	2.49	1.08	1.66	1.23951985084256	3.28177028254317E-25	2.1727205502418202E-24
102723436	LOC102723436	lncRNA	known	17.97	1.55	8.02	5.15	0.39	2.85	1.66831735149566	5.013510854568909E-276	2.18043142391867E-274
728975	LOC728975	lncRNA	known	1.51	1.02	1.88	0.71	0.3	0.33	1.55893876369838	5.3582677365220405E-20	3.09446045194385E-19
101928650	LOC101928650	lncRNA	known	9.36	5.03	10.22	3.22	0.96	1.64	1.99729517538225	2.2135929057081202E-235	8.37792210217529E-234
105369856	LOC105369856	lncRNA	known	3.64	1.25	4.65	0.68	0.26	0.57	2.67203866943631	6.06778529204155E-29	4.4082959324631E-28
105377861	LOC105377861	lncRNA	known	0.93	0.51	1.09	0.12	0.12	0.17	2.32331051520524	6.624732669092239E-16	3.36443292357477E-15
645485	LOC645485	lncRNA	known	0.5	0.3	0.64	0.16	0.15	0.12	1.84036895142459	2.32930335404086E-10	9.30784467466906E-10
100129716	ARRDC3-AS1	lncRNA	known	3.47	2.29	3.63	1.69	1.12	1.86	1.6267862019824	5.31970774430346E-38	4.63480812844329E-37
256880	LOC256880	lncRNA	known	0.75	0.46	0.73	0.24	0.15	0.39	1.8118931613562	5.10349838801128E-57	5.8342474200523E-56
101927488	LOC101927488	lncRNA	known	1.42	1.02	1.83	0.62	0.21	1.04	1.38595449382722	3.86201504651336E-14	1.83886749077059E-13
102723409	LOC102723409	lncRNA	known	7.95	5.19	10.93	3.28	1.93	5.51	1.53608142454447	9.0749818546834E-184	2.7039533563645203E-182
102724497	LOC102724497	lncRNA	known	0.61	0.35	0.54	0.26	0.16	0.16	1.15518775639691	3.50295586522581E-6	1.06315964551083E-5
105376214	LOC105376214	lncRNA	known	5.42	1.6	4.39	1.36	0.16	1.35	1.68788294750109	5.398655511990159E-50	5.59980606972891E-49
112268134	LOC112268134	lncRNA	known	1.9	0.4	1.39	0.6	0.15	0.37	1.59330013430737	9.92288271348999E-27	6.84164578675502E-26
441389	LINC01239	lncRNA	known	27.9	4.06	27.94	17.58	2.63	3.82	1.01270971733101	3.66690542543994E-142	8.64182781953941E-141
105370265	LOC105370265	lncRNA	known	0.99	0.17	0.89	0.46	0.21	0.5	1.07587296442246	7.4499546020209E-9	2.7340292820899E-8
107984611	LOC107984611	lncRNA	known	6.31	1.5	5.82	4.18	0.6	2.83	1.07136117933046	2.83302516657446E-130	6.19446603134356E-129
105370504	LOC105370504	lncRNA	known	3.85	0.73	3.2	1.87	0.14	1.64	1.33112754298436	3.50260419965015E-60	4.12730884786055E-59
107985404	LOC107985404	lncRNA	known	1.3	1.14	0.91	0.14	0.2	1.03	1.6654541016001	1.4448969822587502E-15	7.245451870657731E-15
101929152	P3H2-AS1	lncRNA	known	0.68	0.69	0.51	0.13	0.17	0.48	1.50550013213852	1.249763871649E-4	3.268549934804E-4
107985997	LOC107985997	lncRNA	known	0.55	0.52	0.41	0.12	0.1	0.4	1.59240849363128	2.83317907116725E-7	9.34264381605117E-7
100271874	ZNRF2P2	lncRNA	known	0.55	0.73	0.56	0.16	0.26	0.6	1.04299532117616	3.89041767962E-4	9.579008586624E-4
101928858	LOC101928858	lncRNA	known	1.5	1.68	1.49	0.11	0.52	1.22	1.2940450002943	1.98639208483269E-5	5.62896667804624E-5
102723341	LOC102723341	lncRNA	known	3.53	3.67	2.51	0.31	1.18	3.52	1.24177079432915	4.10296057109306E-12	1.7871122410767297E-11
338651	KRTAP5-AS1	lncRNA	known	4.64	4.64	3.16	0.12	0.62	5.27	1.4090305074875	4.99874619739448E-36	4.19868267126989E-35
107985054	LOC107985054	lncRNA	known	8.53	8.41	4.61	0.1	1.74	9.7	1.24062135693079	9.81630975608239E-132	2.1597240122171E-130
105374162	LOC105374162	lncRNA	known	4.55	6.44	4.95	0.52	1.12	7.12	1.1726004489952	1.63594543070971E-290	7.48344994721194E-289
105377771	LOC105377771	lncRNA	known	1.01	1.15	1.1	0.22	0.28	1.34	1.04263903102484	1.04588202494568E-5	3.04298355789082E-5
105379297	LOC105379297	lncRNA	known	1.21	1.09	0.9	0.25	0.17	1.34	1.12328872677866	1.72451388986092E-15	8.61904505368E-15
91948	LINC00923	lncRNA	known	3.01	2.65	2.92	0.46	0.74	3.89	1.04486118063053	1.5211875691541699E-18	8.391739579828089E-18
102724015	LOC102724015	lncRNA	known	0.74	0.68	0.68	0.19	0.58	0.61	1.36721333708205	1.29543071451579E-8	4.68110175902318E-8
107985505	LOC107985505	lncRNA	known	2.0	1.97	1.59	0.1	1.11	1.4	1.3451091054838	8.0097908463206E-5	2.140432635002E-4
101927481	LINC01909	lncRNA	known	2.15	2.86	2.49	0.26	1.61	2.55	1.11449440181072	6.868981995544331E-31	5.2368986954998794E-30
101928496	LINC01492	lncRNA	known	0.35	0.57	0.34	0.11	0.28	0.45	1.02605810630915	2.946324952823E-4	7.388354858822E-4
105376299	LOC105376299	lncRNA	known	2.34	2.0	1.89	0.36	0.18	1.04	2.09123588983555	5.77930023660396E-9	2.13199713532273E-8
100133985	LINC01816	lncRNA	known	0.45	0.45	0.42	0.21	0.1	0.35	1.30805759365949	7.06724229656691E-8	2.43715985565089E-7
107985664	LOC107985664	lncRNA	known	2.92	3.28	3.54	0.85	0.73	2.04	1.5813682031455	1.5264192264449602E-23	9.664991047030141E-23
107984616	LOC107984616	lncRNA	known	1.53	1.94	2.01	0.18	0.4	1.08	1.9131126549529	1.3514861172651999E-167	3.71682064360685E-166
152742	LINC01085	lncRNA	known	3.03	4.77	4.22	0.68	0.1	2.93	1.86360396659266	5.30522216971571E-53	5.76627771690946E-52
105376033	LOC105376033	lncRNA	known	1.6	2.09	2.37	0.17	0.38	1.48	1.82810266724241	1.01497438615874E-34	8.310086449847699E-34
8847	DLEU2	lncRNA	known	17.48	24.98	28.09	5.3	4.12	19.18	1.32351466741925	0.0	0.0
100506939	PRKG1-AS1	lncRNA	known	1.06	1.14	1.49	0.15	0.24	0.82	1.72456106275401	2.73198679952362E-19	1.5432715765894598E-18
26134	RALGAPA1P1	lncRNA	known	2.27	1.94	2.68	0.22	0.27	1.52	2.01647833672647	1.30591045878912E-206	4.32023988614189E-205
107984438	LOC107984438	lncRNA	known	12.19	10.34	16.48	0.88	1.65	6.86	2.24237388655108	0.0	0.0
101928600	LINC02108	lncRNA	known	2.8	2.37	3.98	0.21	0.59	2.43	1.76530463674433	1.3128685197722E-35	1.0929226494003099E-34
100873932	DPYD-AS1	lncRNA	known	1.8	1.57	2.45	0.12	0.26	1.33	1.76941802131333	2.74480620187947E-50	2.86014024156513E-49
102724883	LOC102724883	lncRNA	known	0.34	0.32	0.42	0.1	0.17	0.29	1.08599904259604	1.6629859306557198E-11	7.038962682386719E-11
107986874	LOC107986874	lncRNA	known	5.34	4.83	6.12	0.38	1.38	4.35	1.6417155435289	1.57660205635753E-295	7.34946225450419E-294
85003	BFSP2-AS1	lncRNA	known	5.46	4.57	6.62	0.29	1.15	4.56	1.73441159992491	1.71432033965271E-81	2.53142927256104E-80
107985599	LOC107985599	lncRNA	known	3.88	3.47	3.75	0.17	0.6	2.16	2.17575332679138	8.856664733427811E-181	2.60713967782534E-179
107986422	LOC107986422	lncRNA	known	1.75	1.48	1.75	0.13	0.25	1.23	1.88467450397463	1.76902511058027E-74	2.45700508150143E-73
105376542	LOC105376542	lncRNA	known	0.52	0.48	0.53	0.14	0.1	0.46	1.25222741714375	1.83704473424161E-7	6.14448460715511E-7
81698	LINC00597	lncRNA	known	5.94	5.07	6.78	0.37	0.73	5.06	1.83309862546962	5.0138051331792093E-92	8.04232556983014E-91
105374775	LOC105374775	lncRNA	known	2.11	1.93	2.52	0.43	0.34	1.75	1.56132089735655	5.84891753241543E-64	7.18503810628096E-63
101927605	LOC101927605	lncRNA	known	3.4	3.97	3.96	0.44	1.04	1.69	2.00506983624588	3.0964889246119696E-62	3.72751139308079E-61
107986013	LOC107986013	lncRNA	known	2.88	3.3	3.04	0.18	1.18	1.37	1.88748454325525	5.03981238469155E-77	7.156128420460641E-76
105379283	LOC105379283	lncRNA	known	1.49	1.56	1.15	0.44	0.52	0.65	1.45866236810012	9.153900161121E-12	3.91525351705044E-11
646626	LOC646626	lncRNA	known	0.59	0.72	0.57	0.22	0.23	0.29	1.00619917296522	2.7534780535962303E-9	1.03400158610833E-8
441046	GUSBP5	lncRNA	known	1.18	1.76	1.82	0.21	0.57	0.38	1.81952992877856	1.1874858131843401E-20	6.989918343409831E-20
105375913	LOC105375913	lncRNA	known	1.63	2.57	2.83	0.49	0.55	1.09	1.75477898482946	1.06292888788289E-68	1.3804181047211101E-67
105375914	LOC105375914	lncRNA	known	4.24	6.16	6.18	1.2	1.89	2.73	1.76257335158443	3.3097337808678E-111	6.13545518141977E-110
112268179	LOC112268179	lncRNA	known	0.85	1.21	1.17	0.41	0.49	0.55	1.06581429291287	1.72602426922723E-5	4.92273827642164E-5
347746	PWARSN	lncRNA	known	2.29	2.19	2.57	1.19	0.81	0.78	1.31254316824729	3.5757256779036096E-28	2.55516904364827E-27
107984588	LOC107984588	lncRNA	known	1.23	1.19	1.57	0.66	0.68	0.61	1.04325666092063	1.40029524758637E-13	6.512315171337879E-13
107986023	LOC107986023	lncRNA	known	0.72	0.87	1.23	0.2	0.39	0.26	1.35647396010368	5.642517389650611E-15	2.7674624012923802E-14
101927280	LINC02208	lncRNA	known	1.49	2.13	2.53	0.18	0.23	2.17	1.56137544667008	2.36922529790769E-18	1.29821459274528E-17
338069	ST7-OT4	lncRNA	known	2.85	3.36	3.97	0.49	1.17	3.67	1.04794530746072	4.01337022058767E-12	1.74904819812095E-11
105372395	LOC105372395	lncRNA	known	2.8	3.4	3.66	0.11	1.16	3.74	1.35667289378509	5.05852739351201E-6	1.51503252844591E-5
102724517	LOC102724517	lncRNA	known	2.43	3.13	3.23	0.24	0.98	2.58	1.43598054194483	4.52105227768513E-46	4.45822872246171E-45
647946	MIR924HG	lncRNA	known	1.34	1.96	1.9	0.21	0.47	1.76	1.4374337249792	4.87064949680455E-28	3.46958747036545E-27
105371423	LINC02193	lncRNA	known	0.42	0.63	0.6	0.1	0.23	0.55	1.4291651478464	1.36220142352809E-18	7.52120660937911E-18
100128385	FAM225B	lncRNA	known	0.36	1.03	1.27	0.19	0.18	0.92	1.1692243608642	1.51656813074404E-33	1.21508906281791E-32
105375734	SMILR	lncRNA	known	3.32	5.88	8.22	0.94	1.92	5.38	1.48538276746714	1.60957565454473E-60	1.9051239467344002E-59
100506660	DDX11-AS1	lncRNA	known	0.24	0.53	0.49	0.15	0.17	0.42	1.01994355770093	7.77604998799513E-12	3.3403078127056E-11
107986148	LOC107986148	lncRNA	known	1.01	2.96	2.86	0.3	1.23	2.32	1.01159261892009	6.69969038717581E-32	5.206466800026731E-31
101410535	LAMTOR5-AS1	lncRNA	known	0.31	0.77	0.68	0.31	0.37	0.45	1.15150608905022	9.69134323758712E-19	5.3733377085694E-18
100132987	LINC00856	lncRNA	known	2.14	5.4	4.37	0.62	1.13	2.51	1.69155714566818	3.87284442066947E-62	4.6497533920666105E-61
554202	MIR31HG	lncRNA	known	7.96	16.83	16.98	9.01	2.8	11.71	1.44260758750851	0.0	0.0
644192	NR2F2-AS1	lncRNA	known	2.24	4.41	4.99	2.5	0.81	2.06	1.88533365644966	1.81981922700899E-188	5.54173303305268E-187
105369865	PPP1R12A-AS1	lncRNA	known	0.98	2.92	1.01	0.87	0.34	0.85	1.02934258241845	2.3929127699347E-32	1.8816592327915902E-31
105369958	LOC105369958	lncRNA	known	0.1	0.39	0.2	0.16	0.11	0.18	1.36996971639855	2.9563660612216E-9	1.10796640125377E-8
107984270	LOC107984270	lncRNA	known	0.35	1.81	0.6	0.32	0.43	0.47	1.33949044226067	1.3338724321450301E-19	7.6051779703649E-19
101928387	LOC101928387	lncRNA	known	0.41	1.46	0.64	0.29	0.26	0.62	1.32181917056606	1.60218470205223E-22	9.90214930941769E-22
221883	HOXA11-AS	lncRNA	known	0.35	1.07	0.11	0.28	0.25	0.21	1.08661025718491	1.05997236585716E-7	3.60953743094805E-7
105376093	LOC105376093	lncRNA	known	0.56	1.06	0.51	0.24	0.35	0.5	1.05511440425566	1.04835807394003E-5	3.04935040134504E-5
105375236	LOC105375236	lncRNA	known	0.15	0.84	0.12	0.1	0.12	0.34	1.15981178292236	1.93686349885957E-5	5.49449133182328E-5
105378669	LOC105378669	lncRNA	known	0.6	1.12	0.72	0.52	0.3	0.24	1.20245612033085	2.57386567775812E-7	8.51314373983419E-7
286495	TTC3P1	lncRNA	known	1.53	2.04	1.15	0.63	0.48	1.32	1.10399748680076	1.98045783936159E-21	1.19179851654332E-20
105375911	LOC105375911	lncRNA	known	2.22	3.72	2.59	0.67	0.32	1.53	1.74019387913579	2.20133762387107E-23	1.3883143371971599E-22
101929295	LOC101929295	lncRNA	known	0.42	0.67	0.47	0.15	0.16	0.27	1.07119478557775	2.2323544038437E-5	6.29622171815107E-5
105373284	LOC105373284	lncRNA	known	0.58	1.19	0.78	0.29	0.24	0.75	1.50590192848371	5.45930709119642E-13	2.47204516512344E-12
100505498	LOC100505498	lncRNA	known	2.15	5.73	3.73	0.19	0.16	2.46	2.3814924418952	1.56353364423016E-113	2.96763352939495E-112
101929484	LINC01615	lncRNA	known	1.57	2.38	2.99	0.69	2.73	1.27	1.02931599911945	1.10863816933402E-46	1.10281053440135E-45
100288798	LOC100288798	lncRNA	known	8.62	9.93	10.28	2.66	12.09	7.13	1.08189219793265	5.60845756816626E-119	1.12070448150309E-117
105374119	LINC02004	lncRNA	known	0.46	0.79	0.48	0.25	0.51	0.11	1.14147219221942	6.7031615203753E-5	1.804614370867E-4
105374506	LOC105374506	lncRNA	known	0.74	2.28	0.92	0.25	1.43	0.6	1.63033404810313	6.71526991932156E-34	5.40896532239855E-33
101928846	HIPK1-AS1	lncRNA	known	0.34	0.14	0.53	0.11	0.35	0.11	1.11311557867548	3.50285131470077E-5	9.69973425633368E-5
103091865	BRWD1-AS2	lncRNA	known	0.67	1.2	1.32	0.1	0.67	0.24	1.65200264611706	7.94121650134891E-11	3.24633091180255E-10
107984285	LOC107984285	lncRNA	known	0.61	0.91	0.81	0.22	0.6	0.47	1.0778336457137	1.01099353674175E-12	4.533997252093899E-12
101927586	LINC01271	lncRNA	known	0.72	0.77	0.72	0.28	0.48	0.21	1.18698904399246	1.19693863205184E-7	4.05986055587239E-7
100289373	UBAC2-AS1	lncRNA	known	1.05	1.0	1.03	0.34	1.02	0.34	1.29838381912103	6.200509088998229E-26	4.18083955371011E-25
101929431	LOC101929431	lncRNA	known	0.43	0.33	0.43	0.12	0.33	0.15	1.19292421350422	3.01223122961545E-8	1.06440875016044E-7
646903	LOC646903	lncRNA	known	0.58	0.23	0.81	0.17	0.3	0.32	1.36513562976732	2.05775278603622E-13	9.50182666284145E-13
105377102	LOC105377102	lncRNA	known	0.47	0.19	0.89	0.14	0.11	0.17	1.87813729795307	1.02860946069E-4	2.71247113257E-4
107986022	LOC107986022	lncRNA	known	2.35	0.48	4.02	0.65	0.43	0.6	2.38662854797222	1.54875546559788E-70	2.05073026914984E-69
105372525	LOC105372525	lncRNA	known	0.57	0.25	1.63	0.45	0.12	0.46	1.54021739745796	1.2684655502905301E-9	4.86454243363527E-9
105377871	LOC105377871	lncRNA	known	0.68	0.41	1.6	0.3	0.51	0.81	1.00322141998166	3.94041112120484E-8	1.38088128709595E-7
105376050	LOC105376050	lncRNA	known	0.38	0.19	0.96	0.14	0.15	0.28	1.39179476619941	1.67925978764754E-20	9.846371665232511E-20
102724224	LINC01117	lncRNA	known	1.82	1.4	3.79	0.82	0.8	1.65	1.18710460143907	6.3402910975179304E-58	7.29271109161686E-57
105377459	LOC105377459	lncRNA	known	2.34	1.67	5.48	0.95	0.74	2.11	1.58342159941804	4.11000662341065E-83	6.16055306796188E-82
105378031	LOC105378031	lncRNA	known	1.09	0.77	3.08	0.49	0.51	1.28	1.31479901534972	1.47176717283657E-12	6.55511655349119E-12
105379255	LOC105379255	lncRNA	known	1.44	0.61	4.57	0.34	0.28	1.53	1.69889577834631	3.5622099236338E-50	3.7082442007912794E-49
100462953	MINOS1P1	lncRNA	known	3.82	2.02	5.14	0.25	0.52	2.61	1.88442627397203	8.16754207266759E-100	1.3848666537293201E-98
107984656	LOC107984656	lncRNA	known	1.73	0.9	2.28	0.25	0.21	1.27	1.70213648534786	1.98828176750193E-175	5.6742777336105295E-174
107985041	LOC107985041	lncRNA	known	2.88	1.56	4.22	0.31	0.52	2.61	1.56628193466971	1.55528643664051E-47	1.56374656526487E-46
101929768	OSMR-AS1	lncRNA	known	6.59	3.98	8.64	1.23	1.67	5.45	1.1170271331217	1.32194833941501E-246	5.13154842572429E-245
107985037	LOC107985037	lncRNA	known	4.12	2.73	6.75	0.53	1.22	3.91	1.5098759153926	6.55140548857669E-62	7.85674399444852E-61
107984713	LOC107984713	lncRNA	known	1.62	1.21	2.84	0.27	0.39	1.55	1.56947110247463	1.48644609012697E-27	1.0452796747913499E-26
100289230	LOC100289230	lncRNA	known	9.7	7.49	13.79	2.68	4.01	9.68	1.16811989010253	9.45348974899386E-223	3.35804855977668E-221
107986254	LOC107986254	lncRNA	known	1.72	1.22	2.5	0.12	0.36	1.44	1.73785788536746	2.11576602052559E-97	3.53094138186612E-96
107984234	LOC107984234	lncRNA	known	26.51	18.51	38.02	2.96	8.09	22.38	1.65486463440056	0.0	0.0
105377319	LOC105377319	lncRNA	known	1.82	1.25	2.51	0.43	0.7	1.58	1.16904392642882	1.4785363170562E-56	1.67937215404969E-55
100130460	CAND1.11	lncRNA	known	1.7	1.06	3.06	0.53	0.6	1.23	1.39689164758634	1.70049613565133E-14	8.20366815548209E-14
107987073	LOC107987073	lncRNA	known	1.7	0.95	3.6	0.33	0.22	1.12	1.84543113594211	1.5415041597985401E-61	1.83962088019201E-60
105375259	LOC105375259	lncRNA	known	0.64	0.53	1.03	0.26	0.37	0.49	1.28854509704456	2.7807500476257703E-9	1.04387301350949E-8
63914	LINC01590	lncRNA	known	0.97	0.69	1.66	0.21	0.29	0.66	1.64136039528167	2.1964732968993498E-16	1.1325053366043502E-15
107986027	LOC107986027	lncRNA	known	0.8	0.53	1.24	0.17	0.28	0.54	1.49916035060466	2.65807333463983E-6	8.15493051434206E-6
102724748	LOC102724748	lncRNA	known	6.46	4.7	12.12	1.98	1.88	5.98	1.40397907507984	1.5621193370702001E-143	3.7172827817467E-142
102724623	LOC102724623	lncRNA	known	2.8	1.65	4.48	0.49	0.35	2.18	1.7198499523077	1.20881962639955E-6	3.80691367632436E-6
105376090	LOC105376090	lncRNA	known	0.57	0.23	1.09	0.11	0.2	0.5	1.11685963773781	4.85385186246164E-8	1.6885179823983E-7
105379420	LOC105379420	lncRNA	known	0.68	0.35	1.14	0.16	0.21	0.69	1.18519796328286	1.62382016826397E-12	7.210124411934119E-12
101929352	LOC101929352	lncRNA	known	3.53	1.88	7.24	0.54	0.72	3.65	1.62572569834131	2.10439947776515E-54	2.33192987790553E-53
102724754	LOC102724754	lncRNA	known	1.35	0.69	2.76	0.13	0.19	1.4	1.59249714802063	2.9100492872087694E-42	2.71547657584213E-41
102723568	LOC102723568	lncRNA	known	1.55	1.87	2.73	0.37	0.82	1.38	1.36308181986261	1.80502084812978E-9	6.84951334492027E-9
101927380	C9orf41-AS1	lncRNA	known	0.59	0.57	0.93	0.12	0.23	0.55	1.23797846140547	4.07691361896485E-18	2.21674769581205E-17
107985360	LOC107985360	lncRNA	known	0.71	0.8	1.26	0.12	0.17	0.66	1.31459329810413	2.70947228793595E-12	1.1910888133028199E-11
105377460	LOC105377460	lncRNA	known	2.26	2.02	3.92	0.52	0.43	1.73	1.67892635228617	6.0714188582870205E-59	7.06266184934727E-58
100874128	LINC00333	lncRNA	known	0.63	0.69	1.13	0.12	0.17	0.5	1.32269615798397	3.1108135589792203E-9	1.16392826488252E-8
107984127	LOC107984127	lncRNA	known	3.56	3.72	6.27	0.59	0.96	2.56	1.88579629970552	7.30372408358589E-113	1.3747779518375501E-111
107986188	LOC107986188	lncRNA	known	1.34	1.66	2.98	0.6	0.39	1.01	1.66463286088591	1.21548983570577E-63	1.4902758525552599E-62
107986119	LOC107986119	lncRNA	known	1.4	1.51	2.36	0.67	0.67	1.24	1.01407728073966	4.8690334763909905E-31	3.72554301519668E-30
107984219	LOC107984219	lncRNA	known	1.53	1.87	3.1	0.51	0.68	1.38	1.40530388740254	1.17141653497419E-27	8.26674239287447E-27
114814	GNRHR2	lncRNA	known	0.93	0.9	1.43	0.51	0.34	0.57	1.03858629915682	4.47464857275476E-5	1.224462277715E-4
246119	TTTY10	lncRNA	known	1.45	1.21	2.76	0.32	0.28	0.85	1.76665841050746	5.4825132251156006E-24	3.51198993457335E-23
105374505	LOC105374505	lncRNA	known	0.38	0.48	1.12	0.21	0.11	0.56	1.79500376672796	2.85672838363782E-18	1.56103658942272E-17
107984427	LOC107984427	lncRNA	known	0.33	0.5	0.88	0.17	0.1	0.6	1.17366201899215	3.1952483495590103E-21	1.91305716627457E-20
105376617	LOC105376617	lncRNA	known	0.51	1.14	2.14	0.13	0.12	1.07	1.55424407787201	1.27667172997632E-13	5.95043947213124E-13
107987437	LOC107987437	lncRNA	known	0.13	0.33	0.7	0.19	0.16	0.33	1.03874063199348	7.60072129539118E-5	2.036081323079E-4
105378698	LOC105378698	lncRNA	known	0.44	0.36	1.91	0.12	0.23	1.05	1.1858069914553	1.006089189405E-4	2.656169034178E-4
389834	LOC389834	lncRNA	known	0.58	0.86	2.98	0.3	0.49	1.31	1.21486093078812	2.01428031041469E-69	2.63422458365709E-68
105379052	LOC105379052	lncRNA	known	0.4	0.43	1.62	0.21	0.12	0.66	1.65258346070577	5.39609444291872E-25	3.55696940761501E-24
112268035	LOC112268035	lncRNA	known	2.99	2.38	8.77	1.19	1.34	3.9	1.61504745869656	0.0	0.0
107985139	LOC107985139	lncRNA	known	0.3	0.27	0.81	0.13	0.17	0.37	1.13066543726284	1.248873923708E-4	3.266491138012E-4
107985164	LOC107985164	lncRNA	known	1.92	1.13	2.84	1.53	0.5	1.98	1.07253245965796	2.21288585798693E-85	3.37581896339349E-84
101926893	LIX1-AS1	lncRNA	known	1.17	1.19	2.77	0.39	0.58	1.96	1.04055939863087	3.5173497185216004E-62	4.2277346786857704E-61
105369816	LOC105369816	lncRNA	known	1.23	1.02	3.18	0.25	0.45	2.01	1.28156153273231	1.0423189487572501E-73	1.43080328233551E-72
105372733	LOC105372733	lncRNA	known	2.3	1.72	4.83	0.51	0.74	2.99	1.06426959088696	1.77362518620802E-11	7.49230559658854E-11
643542	LOC643542	lncRNA	known	2.39	1.85	4.9	0.4	1.22	3.03	1.20126344799577	2.7336845936398903E-20	1.59408108219001E-19
101928993	LOC101928993	lncRNA	known	1.3	1.07	3.5	0.15	0.35	3.0	1.04939912799751	4.07315346399464E-11	1.69206448356615E-10
105372130	LOC105372130	lncRNA	known	3.15	2.1	7.17	0.28	0.4	6.19	1.09667651158303	5.3342825051758296E-11	2.20014931765114E-10
105379023	LOC105379023	lncRNA	known	3.96	2.75	7.97	0.5	0.73	7.01	1.11586787446064	3.03738051424137E-116	5.93147428186497E-115
112267885	LOC112267885	lncRNA	known	4.85	3.52	8.48	0.67	1.18	6.99	1.23246465986797	1.98078607287662E-111	3.68695262464248E-110
105369228	LOC105369228	lncRNA	known	17.78	14.84	35.02	3.63	3.42	27.27	1.35177401005213	0.0	0.0
105370569	LOC105370569	lncRNA	known	1.03	0.94	1.95	0.17	0.48	1.6	1.01297039459309	1.93806996658159E-14	9.3313827620115E-14
100996251	LOC100996251	lncRNA	known	1.04	0.83	1.74	0.2	0.47	1.36	1.11130147398195	3.3098421085216503E-19	1.8630754304908E-18
105377425	LOC105377425	lncRNA	known	2.62	1.01	7.25	1.26	0.34	4.31	1.047794319776	5.95982575942637E-10	2.33113657164965E-9
100505555	LOC100505555	lncRNA	known	0.38	0.19	0.85	0.19	0.22	0.7	1.13742736419243	7.18136439571582E-5	1.928293385714E-4
107986980	LINC02055	lncRNA	known	0.25	0.11	0.5	0.1	0.2	0.38	1.35983639123035	5.82746831646261E-7	1.88040469644232E-6
100216001	MANCR	lncRNA	known	0.1	0.18	0.3	0.24	0.1	0.13	1.06152590357425	1.83340345521388E-8	6.56095932554702E-8
102467080	LOC102467080	lncRNA	known	1.39	0.46	4.36	2.0	0.29	0.1	2.76669894132261	0.0	0.0
102723886	LOC102723886	lncRNA	known	14.16	5.59	47.54	24.64	7.87	6.31	1.08629526701356	6.59660046616221E-209	2.20062037796673E-207
729307	LINC02510	lncRNA	known	37.14	25.54	99.45	37.41	4.98	9.61	1.57141612082568	0.0	0.0
105377441	LINC02511	lncRNA	known	179.57	107.52	385.06	199.75	15.55	39.74	1.12396077001391	0.0	0.0
105376374	LOC105376374	lncRNA	known	5.08	5.0	8.74	3.79	0.62	2.75	1.58750221711361	2.52953187202566E-210	8.49196169751211E-209
105370876	LOC105370876	lncRNA	known	0.43	0.45	1.09	0.31	0.15	0.15	1.36048772522717	2.71245725831678E-13	1.24490314936346E-12
101927209	LOC101927209	lncRNA	known	0.86	1.03	2.84	0.56	0.13	0.75	1.82288152469575	3.88265481214198E-10	1.5337644357308402E-9
102724727	LOC102724727	lncRNA	known	2.63	3.07	5.74	2.52	2.03	2.28	1.1328539119174	7.09464722828075E-14	3.34202140586015E-13
105379271	LOC105379271	lncRNA	known	11.52	15.63	37.77	3.59	5.98	11.45	1.7259468382043	0.0	0.0
105377348	LOC105377348	lncRNA	known	1.33	1.05	2.92	0.59	0.9	0.82	1.4533174382622	1.12978419956576E-42	1.06172330099304E-41
107985203	LOC107985203	lncRNA	known	0.33	0.66	0.89	0.16	0.27	0.33	1.47307793391622	7.6503302493442E-5	2.048335011682E-4
112268413	LOC112268413	lncRNA	known	0.27	0.47	0.79	0.16	0.1	0.33	1.11653936558082	3.80604678680775E-8	1.3355611417902E-7
147804	TPM3P9	lncRNA	known	0.31	1.67	2.8	0.2	0.36	1.08	1.82775532670738	8.58920826510352E-50	8.86872715700458E-49
414243	LINC00595	lncRNA	known	0.54	1.33	2.47	0.29	0.41	0.72	2.18391077736517	3.66365738271361E-62	4.4019272679981605E-61
107985880	LOC107985880	lncRNA	known	0.22	0.38	0.62	0.24	0.28	0.11	1.88721140039856	1.55605141663964E-16	8.070144639120279E-16
102724678	LINC01423	lncRNA	known	0.18	1.25	1.89	0.62	0.16	0.11	2.53481462039895	1.5943405084310502E-15	7.979734484263211E-15
100306951	PITPNA-AS1	lncRNA	known	1.76	1.98	2.14	9.95	8.86	2.07	-1.90773377638412	2.79432565371687E-41	2.5675491671377696E-40
105377769	LOC105377769	lncRNA	known	0.35	0.12	0.49	1.77	1.49	0.32	-1.85682378167399	2.43860542349716E-7	8.07584829414808E-7
105376805	LOC105376805	lncRNA	known	0.72	0.47	1.94	4.05	4.26	2.1	-1.74336052444005	8.705776806790041E-14	4.0846230259957E-13
735301	SNHG9	lncRNA	known	0.44	0.36	0.15	8.49	13.26	4.45	-3.97437003343545	5.17970743613718E-35	4.271679865361169E-34
100507303	SNHG19	lncRNA	known	8.17	3.96	6.26	37.17	45.7	9.64	-1.29617272565066	1.95524479346342E-74	2.71446037003446E-73
100507316	MINCR	lncRNA	known	0.6	0.11	0.35	1.81	2.04	0.75	-1.22923050782354	1.47648706049241E-5	4.24071520708056E-5
399972	GSEC	lncRNA	known	0.78	0.45	0.75	2.32	2.59	1.23	-1.47442640429077	4.3160456055953905E-20	2.50165399987399E-19
284029	LINC00324	lncRNA	known	0.25	0.45	0.67	0.97	1.43	0.19	-1.00474368247897	1.6510409415198401E-9	6.28922760757235E-9
102724094	LOC102724094	lncRNA	known	1.61	0.26	0.52	2.25	4.45	0.76	-1.69104477777183	3.775392431998211E-9	1.40645976327733E-8
100128905	LINC01960	lncRNA	known	0.22	0.28	0.18	0.48	0.61	0.23	-1.0122925165792	4.79261648129267E-5	1.307870070156E-4
106144538	KCNK15-AS1	lncRNA	known	0.1	0.43	0.21	1.61	0.34	0.11	-2.15612661515159	1.56213460314648E-10	6.30245981005494E-10
171022	ABHD11-AS1	lncRNA	known	0.45	0.41	0.4	1.0	0.25	0.27	1.18872503201319	1.0790270941327099E-30	8.195038073738E-30
105377621	LOC105377621	lncRNA	known	1.04	0.34	0.39	1.73	0.95	0.98	-1.00481680400604	3.229136131503E-4	8.044878606125E-4
100874362	HOXB-AS1	lncRNA	known	0.75	0.62	0.9	2.76	1.65	1.48	-1.38044803357105	3.76464517120587E-13	1.71739990361569E-12
100859930	HEIH	lncRNA	known	2.38	1.87	2.71	6.28	3.81	3.5	-1.00981578628699	1.25532494702856E-34	1.02647352664434E-33
105371129	LOC105371129	lncRNA	known	0.61	0.41	0.41	1.06	1.02	1.64	-1.06573177554066	1.56060170843265E-5	4.46858052008384E-5
107986085	LINC02019	lncRNA	known	0.19	0.28	0.2	0.61	0.47	0.57	-1.30782216694884	4.70305362532116E-8	1.63839010361835E-7
105369301	LOC105369301	lncRNA	known	0.64	0.63	0.22	0.63	1.32	5.51	-2.38048821502577	4.0484052577430505E-52	4.33502525948693E-51
102724814	LOC102724814	lncRNA	known	0.2	0.22	0.53	0.38	1.0	2.41	-1.42925193401199	6.72271141995175E-20	3.8725936123048803E-19
388796	SNHG17	lncRNA	known	1.03	1.13	0.84	0.67	2.1	3.93	-1.00639493027384	5.23683043094222E-11	2.160795756788E-10
100526830	SLX1A-SULT1A3	lncRNA	known	0.23	0.54	0.2	0.63	1.49	1.67	-1.83291742364252	4.1421966364235397E-29	3.02315692068818E-28
101101772	LINC00601	lncRNA	known	0.3	0.17	0.29	0.15	0.94	1.07	-1.1754953417662	3.259088160208E-4	8.116319190769E-4
100506674	MRPS30-DT	lncRNA	known	0.74	0.55	0.6	0.3	0.98	0.7	1.12821058035645	2.06935932259943E-111	3.8473141277240304E-110
107985020	LOC107985020	lncRNA	known	0.42	0.78	1.59	2.57	3.58	2.52	-1.62647012930703	8.53075545786876E-28	6.04434538704176E-27
101927631	ADNP-AS1	lncRNA	known	0.18	0.15	0.22	0.37	0.5	0.39	-1.29961983571494	2.31128579453323E-5	6.50902630700686E-5
101928173	LINC01943	lncRNA	known	0.37	0.48	0.52	1.52	2.31	1.67	-1.99902244930156	3.0367491464168E-25	2.01343751538859E-24
111216284	BNC2-AS1	lncRNA	known	0.76	0.62	1.87	2.15	4.33	2.42	-1.25513867855724	2.98120472641798E-12	1.30764984357451E-11
100499177	THAP9-AS1	lncRNA	known	0.19	1.43	0.58	3.41	8.59	3.75	-2.8067231585764	6.9707084932758E-212	2.35257711696629E-210
101928000	LOC101928000	lncRNA	known	1.55	1.2	1.32	2.73	7.91	4.19	-1.49420496552893	1.68867866067913E-22	1.04225338730947E-21
105376223	LOC105376223	lncRNA	known	0.44	0.43	0.38	0.17	1.59	1.1	-1.25757912172383	1.06576238998571E-28	7.69537086132768E-28
729683	LOC729683	lncRNA	known	0.3	0.68	0.48	0.36	1.85	0.98	-1.02509435291766	7.48054010314021E-14	3.51754667887936E-13
401237	CASC15	lncRNA	known	1.19	2.05	0.75	0.64	6.78	2.47	-1.03232544745615	2.52696393635048E-60	2.9876250451638003E-59
102724087	LOC102724087	lncRNA	known	0.34	0.26	0.18	0.14	2.4	0.89	-1.68667746753863	2.87922270811089E-9	1.0802011840484E-8
100507639	LINC02432	lncRNA	known	0.46	0.34	0.13	0.11	2.85	0.89	-2.25708357809057	1.5443952716533E-94	2.5322029126561E-93
101929074	PIK3CD-AS2	lncRNA	known	0.21	0.32	0.52	0.19	1.38	0.33	1.10625405642788	8.39643493311292E-8	2.87929521511731E-7
100506119	LINC01503	lncRNA	known	0.91	4.07	1.53	3.33	11.74	2.68	-1.34604417280629	4.84414447293402E-30	3.61683985635318E-29
100288911	LOC100288911	lncRNA	known	1.35	1.87	1.19	1.6	6.39	1.59	-1.13304124714353	1.74800373262016E-12	7.7507021851409E-12
