# Supplementary material for: The whole profiling and competing endogenous RNA network analyses of noncoding RNAs in adipose-derived stem cells from diabetic, old, and young patients
Source: Stem Cell Res Ther. 2021 May 29;12:313. doi: 10.1186/s13287-021-02388-5 (PMC8164820; doi:10.1186/s13287-021-02388-5)
Supplement: Supplementary file 10 — Additional file 10: Data S8. Differentially expressed circRNAs between D-ASCs and O-ASCs. [file 13287_2021_2388_MOESM10_ESM.xls]

Gene ID	Gene Symbol	Type	Known/Novel Gene	p1_D_ASC1 Expression	p1_D_ASC2 Expression	p1_D_ASC3 Expression	p1_O_ASC1 Expression	p1_O_ASC2 Expression	p1_O_ASC3 Expression	log2 (p1_D_ASC/p1_O_ASC)	Pvalue(p1_O_ASC-vs-p1_D_ASC)	Qvalue (p1_O_ASC-vs-p1_D_ASC)
hsa_circ_0080896	hsa_circ_0080896	circRNA	known	1.989	0.983	1.165	0.829	0.178	1.135	1.14816236542859	6.5192172534865696E-71	4.19741469490833E-69
hsa_circ_0134768	hsa_circ_0134768	circRNA	known	2.181	1.082	0.982	0.929	0.218	1.043	1.0959115851036	3.41072766079001E-68	2.09155245046951E-66
hsa_circ_0109614	hsa_circ_0109614	circRNA	known	1.215	0.817	0.527	0.376	0.359	0.705	1.03528025735191	9.15176399809987E-39	2.72954952888522E-37
hsa_circ_0027618	hsa_circ_0027618	circRNA	known	1.036	0.486	0.381	0.195	0.186	0.562	1.34978616950509	2.60086696467026E-43	8.961612752336309E-42
hsa_circ_0099217	hsa_circ_0099217	circRNA	known	1.9	0.989	0.667	0.287	0.408	1.186	1.32080175156794	3.58505335204603E-77	2.55762146121987E-75
hsa_circ_0082040	hsa_circ_0082040	circRNA	known	1.203	0.431	0.227	0.236	0.129	0.705	1.22616487742987	5.93212742203482E-37	1.6591572089273802E-35
hsa_circ_0099220	hsa_circ_0099220	circRNA	known	1.075	0.447	0.344	0.262	0.153	0.757	1.07192149821982	5.03935311933797E-30	1.0899576301414499E-28
hsa_circ_0099218	hsa_circ_0099218	circRNA	known	1.893	0.911	0.718	0.357	0.299	1.329	1.2712527669584	7.78517059113219E-72	5.06977050112599E-70
hsa_circ_0108308	hsa_circ_0108308	circRNA	known	0.998	0.337	0.396	0.151	0.198	0.685	1.16569626333716	2.17995618694362E-31	4.9764025130954E-30
hsa_circ_0013825	hsa_circ_0013825	circRNA	known	1.542	0.53	0.842	0.247	0.254	1.176	1.26170899428753	8.944324703882011E-58	4.465811840164159E-56
hsa_circ_0010155	hsa_circ_0010155	circRNA	known	3.198	1.016	1.494	0.31	0.396	2.035	1.5989366497317	9.81091630668311E-159	1.60982271567963E-156
hsa_circ_0013879	hsa_circ_0013879	circRNA	known	3.058	0.95	1.399	0.302	0.379	1.922	1.58633532093136	9.47353946731584E-149	1.45731027010289E-146
hsa_circ_0008706	hsa_circ_0008706	circRNA	known	1.215	0.729	0.637	0.214	0.307	0.859	1.28594067903974	5.64825849164367E-54	2.60845970836266E-52
hsa_circ_0123153	hsa_circ_0123153	circRNA	known	2.648	1.121	1.428	0.184	0.412	1.605	1.77204086015572	8.84673741201319E-168	1.5654677692342801E-165
hsa_circ_0068547	hsa_circ_0068547	circRNA	known	2.431	1.11	1.406	0.21	0.355	1.83	1.63264257191514	1.3376093762815E-142	1.9628420733574698E-140
hsa_circ_0068537	hsa_circ_0068537	circRNA	known	2.194	0.944	1.062	0.133	0.323	1.554	1.67621343542519	1.8718412561586197E-126	2.34350197314397E-124
hsa_circ_0092640	hsa_circ_0092640	circRNA	known	1.989	0.69	1.333	0.405	0.178	1.084	1.62726318575084	7.125847073107379E-114	7.923005489006541E-112
hsa_circ_0008390	hsa_circ_0008390	circRNA	known	3.205	0.977	2.0	0.328	0.436	1.748	1.74790754567847	1.7510579779003E-192	3.5983410773186E-190
hsa_circ_0110684	hsa_circ_0110684	circRNA	known	1.183	0.359	0.74	0.184	0.141	0.746	1.52971444300237	5.014170451289121E-60	2.63855492319148E-58
hsa_circ_0101609	hsa_circ_0101609	circRNA	known	0.87	0.298	0.615	0.173	0.238	0.46	1.23779531451036	1.03775100300318E-34	2.68926256571507E-33
hsa_circ_0004694	hsa_circ_0004694	circRNA	known	1.746	0.492	1.018	0.147	0.149	0.716	2.14716241923376	7.175134287433329E-134	9.70085321837553E-132
hsa_circ_0000162	hsa_circ_0000162	circRNA	known	2.872	1.093	1.839	0.416	0.436	1.472	1.67698695184868	1.0761513989342E-171	1.9786569083018402E-169
hsa_circ_0005628	hsa_circ_0005628	circRNA	known	15.992	3.291	5.86	2.727	2.68	6.758	1.29401986665045	0.0	0.0
hsa_circ_0070776	hsa_circ_0070776	circRNA	known	5.731	0.972	1.912	1.072	0.174	2.423	1.60128210060104	9.707481880264279E-238	2.59575668569161E-235
hsa_circ_0101593	hsa_circ_0101593	circRNA	known	1.094	0.447	0.593	0.369	0.23	0.562	1.02962588338298	1.55387464309492E-31	3.57278998617001E-30
hsa_circ_0031460	hsa_circ_0031460	circRNA	known	0.87	0.249	0.505	0.155	0.166	0.378	1.43706165992848	1.38380526145213E-39	4.2309591923833903E-38
hsa_circ_0022130	hsa_circ_0022130	circRNA	known	0.838	0.265	0.469	0.181	0.157	0.327	1.39608987887218	5.92974011687356E-37	1.6589179429009E-35
hsa_circ_0081343	hsa_circ_0081343	circRNA	known	1.03	1.027	0.982	0.579	0.242	0.859	1.05444137788526	1.68535961421073E-46	6.31330697961139E-45
hsa_circ_0080887	hsa_circ_0080887	circRNA	known	1.574	1.281	1.406	0.623	0.141	1.176	1.44877264245518	2.86027063112799E-104	2.87877200993157E-102
hsa_circ_0080895	hsa_circ_0080895	circRNA	known	1.542	1.138	1.311	0.726	0.149	1.074	1.26304535467119	1.96774407882866E-79	1.4645966512771699E-77
hsa_circ_0080889	hsa_circ_0080889	circRNA	known	1.849	1.519	1.641	0.947	0.198	1.472	1.18643859911425	2.46750139867769E-90	2.10575674918202E-88
hsa_circ_0028587	hsa_circ_0028587	circRNA	known	1.004	0.712	0.872	0.291	0.133	0.757	1.50078725753887	4.09233060800843E-67	2.45666871133526E-65
hsa_circ_0005751	hsa_circ_0005751	circRNA	known	1.471	1.055	1.267	0.405	0.182	1.114	1.54809297231723	5.0555514355235E-102	4.93239638073381E-100
hsa_circ_0039268	hsa_circ_0039268	circRNA	known	1.049	0.862	0.974	0.413	0.279	0.828	1.1681122093837	1.8049547742861E-51	7.82190405106394E-50
hsa_circ_0063064	hsa_circ_0063064	circRNA	known	0.857	0.696	0.798	0.306	0.206	0.726	1.22616487742987	1.72302469706229E-45	6.29755931802423E-44
hsa_circ_0007748	hsa_circ_0007748	circRNA	known	0.672	0.591	0.593	0.287	0.133	0.603	1.16353388915946	1.05292503588607E-33	2.63221536672018E-32
hsa_circ_0039262	hsa_circ_0039262	circRNA	known	1.362	1.22	1.282	0.586	0.392	1.145	1.10490443272424	7.27430383614948E-63	4.05027253593647E-61
hsa_circ_0109606	hsa_circ_0109606	circRNA	known	0.959	0.74	0.711	0.317	0.238	0.716	1.20362230877878	1.3118521638470301E-45	4.80610087740113E-44
hsa_circ_0072084	hsa_circ_0072084	circRNA	known	0.588	0.469	0.425	0.173	0.145	0.47	1.24345766201666	3.2574426824643E-30	7.09081432643525E-29
hsa_circ_0002862	hsa_circ_0002862	circRNA	known	3.684	2.402	2.945	0.737	0.513	2.781	1.61630152842007	2.89091162293957E-255	8.32644056164531E-253
hsa_circ_0076908	hsa_circ_0076908	circRNA	known	0.659	0.453	0.505	0.203	0.141	0.491	1.25832820086891	4.23011194009252E-33	1.03339544927647E-31
hsa_circ_0101612	hsa_circ_0101612	circRNA	known	0.678	0.436	0.513	0.195	0.133	0.501	1.29570581068294	1.07692556819644E-34	2.7894458582492698E-33
hsa_circ_0107464	hsa_circ_0107464	circRNA	known	5.092	3.54	3.831	0.914	0.557	3.906	1.72984340915633	0.0	0.0
hsa_circ_0107465	hsa_circ_0107465	circRNA	known	4.938	3.446	3.597	0.807	0.436	3.783	1.81503183260694	0.0	0.0
hsa_circ_0045321	hsa_circ_0045321	circRNA	known	4.945	3.468	3.597	0.811	0.44	3.793	1.81265323238198	0.0	0.0
hsa_circ_0008787	hsa_circ_0008787	circRNA	known	5.348	3.7	4.065	1.036	0.61	4.499	1.61911243563724	0.0	0.0
hsa_circ_0004789	hsa_circ_0004789	circRNA	known	3.659	2.386	2.857	0.674	0.48	3.067	1.58956313998364	6.458862909684549E-246	1.78892331884194E-243
hsa_circ_0134770	hsa_circ_0134770	circRNA	known	1.299	0.845	1.194	0.708	0.137	0.961	1.07583060434543	1.22206595770394E-51	5.31505441588376E-50
hsa_circ_0080893	hsa_circ_0080893	circRNA	known	1.414	0.85	1.172	0.744	0.117	0.797	1.17010002425905	1.28070238281679E-60	6.82218127149664E-59
hsa_circ_0080911	hsa_circ_0080911	circRNA	known	1.279	0.812	0.974	0.604	0.153	0.971	1.07073944568267	1.5431492097284602E-47	5.9791372743024305E-46
hsa_circ_0080904	hsa_circ_0080904	circRNA	known	1.254	0.839	1.018	0.461	0.113	1.002	1.33440237900648	1.41743406669459E-67	8.55643476514812E-66
hsa_circ_0080885	hsa_circ_0080885	circRNA	known	2.162	1.59	1.846	0.884	0.174	1.646	1.36182923406017	4.7852017185704394E-124	5.862196892695749E-122
hsa_circ_0080892	hsa_circ_0080892	circRNA	known	2.316	1.635	2.051	1.025	0.262	1.799	1.23202135503241	1.2680649776661501E-113	1.4012894369523802E-111
hsa_circ_0101406	hsa_circ_0101406	circRNA	known	5.846	3.628	6.131	1.78	0.363	5.368	1.51112530862942	0.0	0.0
hsa_circ_0070216	hsa_circ_0070216	circRNA	known	3.313	2.33	3.333	1.651	0.654	2.873	1.02493575606954	1.92198907233541E-125	2.37606996093192E-123
hsa_circ_0070217	hsa_circ_0070217	circRNA	known	1.292	0.712	1.165	0.49	0.23	1.217	1.04334288197311	1.4858906044181302E-46	5.5796119589482006E-45
hsa_circ_0016547	hsa_circ_0016547	circRNA	known	1.119	0.602	1.084	0.332	0.157	1.033	1.28756542209401	5.12868975701352E-57	2.51889608129495E-55
hsa_circ_0005761	hsa_circ_0005761	circRNA	known	0.979	0.596	0.879	0.391	0.178	0.838	1.09383416324066	2.23754000015872E-39	6.79519438747025E-38
hsa_circ_0112099	hsa_circ_0112099	circRNA	known	0.755	0.42	0.652	0.232	0.125	0.583	1.28442147438172	8.02454298305347E-38	2.3217363261895797E-36
hsa_circ_0052758	hsa_circ_0052758	circRNA	known	0.94	0.547	0.432	0.203	0.27	0.409	1.29098340044054	6.15876362289776E-41	1.96456396260776E-39
hsa_circ_0037858	hsa_circ_0037858	circRNA	known	0.889	0.635	0.498	0.324	0.174	0.44	1.2661413531408	6.88441257815332E-42	2.26474588263576E-40
hsa_circ_0023425	hsa_circ_0023425	circRNA	known	0.627	0.403	0.41	0.17	0.17	0.358	1.26220195282659	6.776556705603189E-30	1.45783469406039E-28
hsa_circ_0028418	hsa_circ_0028418	circRNA	known	1.574	0.889	1.004	0.472	0.488	0.859	1.08625244505399	7.263466587760039E-55	3.43495361392167E-53
hsa_circ_0101594	hsa_circ_0101594	circRNA	known	0.985	0.458	0.601	0.21	0.186	0.542	1.41017836577754	1.1313646620586099E-48	4.52111687978962E-47
hsa_circ_0028421	hsa_circ_0028421	circRNA	known	1.017	0.591	0.674	0.276	0.295	0.613	1.16154402999808	1.07838346345401E-40	3.41575359924584E-39
hsa_circ_0018808	hsa_circ_0018808	circRNA	known	1.004	0.613	0.681	0.335	0.178	0.44	1.39828956679569	3.59954114297845E-54	1.66801843226356E-52
hsa_circ_0031471	hsa_circ_0031471	circRNA	known	1.343	0.63	0.747	0.394	0.246	0.562	1.31197769118045	7.39803399600474E-58	3.69888037687594E-56
hsa_circ_0094145	hsa_circ_0094145	circRNA	known	1.004	0.519	0.505	0.302	0.133	0.378	1.45216855231869	6.08596671654734E-51	2.60302469010747E-49
hsa_circ_0113039	hsa_circ_0113039	circRNA	known	1.107	0.718	0.711	0.265	0.408	0.573	1.1828203725527	1.5385857661401302E-46	5.769483522503861E-45
hsa_circ_0128725	hsa_circ_0128725	circRNA	known	8.245	6.39	5.955	2.053	3.31	4.724	1.20367584320154	0.0	0.0
hsa_circ_0056757	hsa_circ_0056757	circRNA	known	1.203	0.862	0.703	0.151	0.254	0.542	1.86490693550795	2.4579351775427102E-98	2.28484590546923E-96
hsa_circ_0046702	hsa_circ_0046702	circRNA	known	0.499	0.37	0.344	0.111	0.149	0.256	1.43956851553906	7.13859521366212E-31	1.59760551200403E-29
hsa_circ_0003938	hsa_circ_0003938	circRNA	known	7.503	5.959	5.823	1.677	3.306	5.511	1.12717854581724	0.0	0.0
hsa_circ_0012888	hsa_circ_0012888	circRNA	known	0.921	0.729	0.74	0.103	0.283	0.685	1.57026646989776	8.936935650839251E-67	5.34124935564728E-65
hsa_circ_0127957	hsa_circ_0127957	circRNA	known	1.893	1.519	1.531	0.556	0.832	1.442	1.02549635255644	4.7825077525426095E-71	3.08473174252147E-69
hsa_circ_0008572	hsa_circ_0008572	circRNA	known	1.663	1.215	1.282	0.45	0.751	1.176	1.00900521417978	2.00659235098392E-58	1.0178263477384299E-56
hsa_circ_0128724	hsa_circ_0128724	circRNA	known	17.13	14.447	13.918	5.005	7.823	12.126	1.0608194814999	0.0	0.0
hsa_circ_0005778	hsa_circ_0005778	circRNA	known	3.237	2.485	2.417	0.593	1.312	2.014	1.29110112991277	1.17114527085538E-166	2.0522710073228798E-164
hsa_circ_0066585	hsa_circ_0066585	circRNA	known	1.183	0.911	0.894	0.269	0.351	0.757	1.39044630065335	1.10490421352488E-69	6.92858753375162E-68
hsa_circ_0074661	hsa_circ_0074661	circRNA	known	3.294	2.518	2.234	0.796	1.122	2.188	1.22797503455679	4.59528522667219E-153	7.29693561448228E-151
hsa_circ_0078067	hsa_circ_0078067	circRNA	known	1.638	1.171	1.047	0.247	0.242	1.022	1.80664805340273	4.02695176199332E-130	5.27969452804877E-128
hsa_circ_0031470	hsa_circ_0031470	circRNA	known	1.362	0.9	0.93	0.391	0.388	0.951	1.14801141643124	1.92003671211702E-55	9.1640500562109E-54
hsa_circ_0015055	hsa_circ_0015055	circRNA	known	5.041	3.385	3.809	1.058	1.296	3.578	1.38192792880426	5.4329150911348096E-275	1.7103574788067898E-272
hsa_circ_0108697	hsa_circ_0108697	circRNA	known	2.034	1.265	1.487	0.335	0.291	1.288	1.75398907375748	5.80423537421058E-153	9.203154818235861E-151
hsa_circ_0117730	hsa_circ_0117730	circRNA	known	0.8	0.508	0.586	0.107	0.109	0.47	1.92006174970419	1.36095710315078E-69	8.52436150623579E-68
hsa_circ_0052742	hsa_circ_0052742	circRNA	known	1.286	1.06	0.82	0.383	0.299	0.849	1.33040155194419	1.08743528964503E-69	6.82299490888748E-68
hsa_circ_0002173	hsa_circ_0002173	circRNA	known	0.812	0.646	0.447	0.254	0.238	0.573	1.10727144726815	1.82747157438127E-32	4.35824403477634E-31
hsa_circ_0091379	hsa_circ_0091379	circRNA	known	1.183	0.972	0.908	0.424	0.194	0.787	1.39311831234089	9.3745412111507E-72	6.09378940577897E-70
hsa_circ_0023304	hsa_circ_0023304	circRNA	known	6.921	5.677	4.974	1.154	0.63	3.476	2.16370429747325	0.0	0.0
hsa_circ_0014420	hsa_circ_0014420	circRNA	known	1.938	1.624	1.443	0.542	0.291	1.033	1.68923507313051	1.3352651442469898E-153	2.12965941180224E-151
hsa_circ_0063385	hsa_circ_0063385	circRNA	known	1.247	1.121	0.982	0.409	0.319	0.797	1.36736121591833	2.2171333525207502E-76	1.5581224759544901E-74
hsa_circ_0009043	hsa_circ_0009043	circRNA	known	0.588	0.547	0.469	0.214	0.182	0.419	1.20259640629146	4.7068106381666804E-31	1.06082989567305E-29
hsa_circ_0078064	hsa_circ_0078064	circRNA	known	0.985	0.856	0.74	0.133	0.149	0.624	1.99155887992259	5.59070319726517E-100	5.2924020406558505E-98
hsa_circ_0079344	hsa_circ_0079344	circRNA	known	0.736	0.607	0.505	0.14	0.133	0.47	1.70747559612787	6.20146363407342E-59	3.1678948382811996E-57
hsa_circ_0015653	hsa_circ_0015653	circRNA	known	0.557	0.514	0.425	0.114	0.186	0.378	1.44009572001812	6.98205177102468E-38	2.0228150845235098E-36
hsa_circ_0024722	hsa_circ_0024722	circRNA	known	7.203	7.085	5.567	2.359	2.644	4.989	1.20788892763215	0.0	0.0
hsa_circ_0129340	hsa_circ_0129340	circRNA	known	0.512	0.469	0.366	0.118	0.166	0.307	1.43986029328116	2.2262608292718898E-34	5.69426411825293E-33
hsa_circ_0103355	hsa_circ_0103355	circRNA	known	0.473	0.447	0.352	0.1	0.125	0.276	1.63411295192239	7.48069024927361E-39	2.23638048650196E-37
hsa_circ_0046699	hsa_circ_0046699	circRNA	known	0.832	0.806	0.681	0.251	0.283	0.532	1.33578936860436	1.01060017720742E-51	4.40064160799576E-50
hsa_circ_0024720	hsa_circ_0024720	circRNA	known	3.947	3.507	3.135	1.522	1.506	2.566	1.07421330972781	1.56373307037714E-162	2.62959684145284E-160
hsa_circ_0072939	hsa_circ_0072939	circRNA	known	0.908	0.762	0.681	0.203	0.283	0.511	1.46998867929782	3.91791978225484E-60	2.06369183238847E-58
hsa_circ_0085013	hsa_circ_0085013	circRNA	known	0.652	0.563	0.513	0.214	0.258	0.409	1.13635005095082	1.62625293822004E-30	3.5832489968967996E-29
hsa_circ_0086456	hsa_circ_0086456	circRNA	known	1.286	0.442	0.769	0.405	0.319	0.256	1.22915802174185	1.11187080430047E-47	4.32356052504572E-46
hsa_circ_0093232	hsa_circ_0093232	circRNA	known	5.316	2.756	5.018	2.624	0.731	1.503	1.33236428126179	8.6128834247087E-273	2.6957827264805002E-270
hsa_circ_0072506	hsa_circ_0072506	circRNA	known	1.484	0.486	1.458	0.7	0.226	0.532	1.17859017877063	1.60372755635538E-59	8.313895617188221E-58
hsa_circ_0072505	hsa_circ_0072505	circRNA	known	4.062	1.364	3.846	1.714	0.682	1.298	1.2648219406079	1.8028647164099298E-176	3.40738285040715E-174
hsa_circ_0125118	hsa_circ_0125118	circRNA	known	4.209	1.861	3.179	2.104	0.533	2.137	1.02606815780599	1.10892483557603E-128	1.4365086602098299E-126
hsa_circ_0004613	hsa_circ_0004613	circRNA	known	2.955	1.121	2.425	1.312	0.363	1.35	1.16324422044232	3.28997124954463E-110	3.52414170564476E-108
hsa_circ_0070713	hsa_circ_0070713	circRNA	known	2.981	1.182	2.359	1.216	0.359	1.339	1.2435469556581	5.3398916307085994E-123	6.4903356233357805E-121
hsa_circ_0008026	hsa_circ_0008026	circRNA	known	1.465	0.591	1.143	0.612	0.166	0.705	1.21215801943599	5.1996168562004205E-59	2.6611422828879096E-57
hsa_circ_0115760	hsa_circ_0115760	circRNA	known	1.235	0.712	1.055	0.564	0.339	0.511	1.07744718885351	1.1730922821913E-46	4.42190051486911E-45
hsa_circ_0070716	hsa_circ_0070716	circRNA	known	2.009	0.878	1.56	0.689	0.242	0.736	1.48282012328286	2.08195043255891E-110	2.23455801827949E-108
hsa_circ_0072503	hsa_circ_0072503	circRNA	known	3.249	1.022	2.498	0.914	0.279	1.401	1.56563995389893	5.24030965949191E-179	1.0152139085587399E-176
hsa_circ_0023968	hsa_circ_0023968	circRNA	known	0.812	0.392	0.564	0.291	0.202	0.399	1.08913835650818	1.0543972925133E-28	2.15650631142626E-27
hsa_circ_0101618	hsa_circ_0101618	circRNA	known	3.857	1.878	2.857	1.231	0.969	1.953	1.17931309838387	4.98383016023865E-150	7.74359929746348E-148
hsa_circ_0077656	hsa_circ_0077656	circRNA	known	1.625	0.42	1.165	0.273	0.198	1.074	1.47896861166241	5.91746053554636E-79	4.37431608298654E-77
hsa_circ_0130362	hsa_circ_0130362	circRNA	known	1.497	0.392	1.135	0.203	0.178	1.002	1.60160620236292	2.2862791132967698E-83	1.79286663905567E-81
hsa_circ_0130363	hsa_circ_0130363	circRNA	known	1.535	0.431	1.209	0.203	0.174	1.022	1.66469072963108	2.5926509434964697E-92	2.26979568776794E-90
hsa_circ_0002519	hsa_circ_0002519	circRNA	known	1.714	0.436	1.304	0.291	0.299	1.074	1.40311432800515	2.4232323717889E-78	1.7683717852779702E-76
hsa_circ_0077655	hsa_circ_0077655	circRNA	known	1.881	0.497	1.553	0.372	0.258	1.247	1.43242956466139	1.979083101552E-91	1.71598705817194E-89
hsa_circ_0092698	hsa_circ_0092698	circRNA	known	0.934	0.221	0.689	0.125	0.109	0.859	1.32754189780495	2.59892070839632E-39	7.87941537056237E-38
hsa_circ_0111323	hsa_circ_0111323	circRNA	known	2.45	0.966	1.963	0.453	0.545	1.983	1.24798697987917	2.68365454640326E-102	2.62774912077114E-100
hsa_circ_0092684	hsa_circ_0092684	circRNA	known	1.503	0.547	1.165	0.192	0.19	1.176	1.58214482085168	1.11469021912906E-87	9.22203911159669E-86
hsa_circ_0013856	hsa_circ_0013856	circRNA	known	4.765	1.48	3.567	0.649	0.787	4.059	1.343952255537	2.60785038299591E-206	5.9708195576516896E-204
hsa_circ_0013858	hsa_circ_0013858	circRNA	known	3.544	0.994	2.403	0.354	0.476	2.689	1.53289056567356	2.90119314239926E-178	5.59052691368808E-176
hsa_circ_0090360	hsa_circ_0090360	circRNA	known	0.947	0.331	1.135	0.133	0.238	0.828	1.42256209023337	7.563678806189499E-56	3.63889897821012E-54
hsa_circ_0005915	hsa_circ_0005915	circRNA	known	12.365	6.621	13.5	2.333	2.915	11.471	1.38427062794692	0.0	0.0
hsa_circ_0104430	hsa_circ_0104430	circRNA	known	0.601	0.331	0.652	0.195	0.137	0.552	1.1634291220819	3.10348206209537E-28	6.22282342893317E-27
hsa_circ_0136043	hsa_circ_0136043	circRNA	known	0.883	0.436	0.945	0.243	0.17	0.859	1.22783369779048	7.48799877819426E-43	2.54127331771647E-41
hsa_circ_0123428	hsa_circ_0123428	circRNA	known	1.286	0.712	1.428	0.442	0.359	1.268	1.03496321635714	4.01438810383722E-49	1.62642040438891E-47
hsa_circ_0096144	hsa_circ_0096144	circRNA	known	2.437	0.989	2.637	0.457	0.585	2.73	1.15756883136152	3.60278746447757E-101	3.46507523315331E-99
hsa_circ_0140763	hsa_circ_0140763	circRNA	known	0.908	0.425	0.872	0.147	0.303	0.971	1.06480188949098	1.0728281785380599E-33	2.68011535001056E-32
hsa_circ_0130357	hsa_circ_0130357	circRNA	known	0.979	0.127	0.879	0.144	0.174	0.92	1.16135658180177	6.18387908639151E-34	1.55488592881322E-32
hsa_circ_0110670	hsa_circ_0110670	circRNA	known	1.503	0.508	1.333	0.31	0.488	1.247	1.01654299145253	2.41316490010385E-46	8.99917720460216E-45
hsa_circ_0013853	hsa_circ_0013853	circRNA	known	3.083	1.016	3.033	0.538	0.67	2.822	1.25531122308938	2.3387214836761697E-134	3.18183645472606E-132
hsa_circ_0095797	hsa_circ_0095797	circRNA	known	0.704	0.42	0.754	0.136	0.347	0.521	1.11015015752686	5.6760431918097805E-31	1.27609045775427E-29
hsa_circ_0031494	hsa_circ_0031494	circRNA	known	0.991	0.475	0.784	0.247	0.319	0.736	1.05292714194672	4.8049106053137E-34	1.2146419208988201E-32
hsa_circ_0101589	hsa_circ_0101589	circRNA	known	0.665	0.32	0.498	0.103	0.153	0.46	1.42924215546918	2.84918468500287E-36	7.800665014462661E-35
hsa_circ_0005662	hsa_circ_0005662	circRNA	known	5.802	2.695	5.333	0.826	1.764	3.977	1.39388301422681	1.18865670629942E-307	4.3196901565570995E-305
hsa_circ_0015430	hsa_circ_0015430	circRNA	known	3.224	1.452	2.967	0.302	0.464	1.963	1.96929848031097	6.38598904235437E-278	2.04608600393731E-275
hsa_circ_0092683	hsa_circ_0092683	circRNA	known	1.126	0.431	0.916	0.158	0.125	0.736	1.75439745016599	2.7640297861350397E-78	2.01300181384856E-76
hsa_circ_0015405	hsa_circ_0015405	circRNA	known	2.239	1.038	2.014	0.604	0.569	1.677	1.17183540043457	2.32991748022326E-91	2.01695238559758E-89
hsa_circ_0131965	hsa_circ_0131965	circRNA	known	0.62	0.232	0.571	0.103	0.109	0.409	1.56986359498845	3.53351340625028E-39	1.06651440313066E-37
hsa_circ_0111317	hsa_circ_0111317	circRNA	known	2.226	1.055	2.095	0.568	0.654	1.554	1.19605356042469	1.11519290270388E-95	1.01148183074723E-93
hsa_circ_0092679	hsa_circ_0092679	circRNA	known	0.921	0.436	0.894	0.17	0.153	0.685	1.57021578321537	2.92378802107795E-61	1.5768652765471002E-59
hsa_circ_0111315	hsa_circ_0111315	circRNA	known	2.111	0.994	1.948	0.295	0.371	1.482	1.66974178292263	9.54724330442714E-148	1.4582909180482901E-145
hsa_circ_0015400	hsa_circ_0015400	circRNA	known	3.166	1.535	2.864	0.604	0.686	2.27	1.44410224105969	8.075546056902E-179	1.56169524246118E-176
hsa_circ_0031489	hsa_circ_0031489	circRNA	known	1.171	0.619	0.952	0.243	0.218	0.859	1.43706165992848	4.78016373603275E-66	2.81496798236761E-64
hsa_circ_0015420	hsa_circ_0015420	circRNA	known	2.693	1.281	2.205	0.24	0.363	2.004	1.82068620657587	3.69787108924476E-204	8.37792149541527E-202
hsa_circ_0066618	hsa_circ_0066618	circRNA	known	0.774	0.42	0.652	0.177	0.21	0.613	1.21611121276594	3.28245995311883E-35	8.674409055221009E-34
hsa_circ_0076866	hsa_circ_0076866	circRNA	known	1.382	0.812	1.179	0.24	0.166	1.176	1.62368841302093	1.50279620652602E-96	1.37339086904592E-94
hsa_circ_0015428	hsa_circ_0015428	circRNA	known	1.337	0.696	1.179	0.118	0.141	1.084	1.89773605362506	3.4408167360979504E-113	3.7868565980941406E-111
hsa_circ_0064835	hsa_circ_0064835	circRNA	known	1.177	0.751	1.069	0.273	0.295	0.951	1.33546351992068	8.108662820348991E-65	4.70094083936035E-63
hsa_circ_0118418	hsa_circ_0118418	circRNA	known	2.866	1.48	2.82	0.42	0.9	2.587	1.27819558019008	8.63635823508116E-141	1.2487090139203599E-138
hsa_circ_0036983	hsa_circ_0036983	circRNA	known	0.608	0.403	0.593	0.147	0.206	0.562	1.14834534406298	2.50113081631891E-28	5.03930163505251E-27
hsa_circ_0068569	hsa_circ_0068569	circRNA	known	0.646	0.364	0.615	0.147	0.182	0.593	1.1898401880473	4.15331706095871E-30	9.00836419854966E-29
hsa_circ_0096158	hsa_circ_0096158	circRNA	known	3.345	1.872	3.348	0.52	0.686	2.985	1.50738262822637	1.47783757206294E-215	3.56445206467992E-213
hsa_circ_0015433	hsa_circ_0015433	circRNA	known	3.186	1.452	2.915	0.42	0.456	2.628	1.63796958460679	9.07027489586989E-214	2.15884503323764E-211
hsa_circ_0092680	hsa_circ_0092680	circRNA	known	1.388	0.558	1.172	0.162	0.202	1.125	1.60660943688417	6.1537952038496605E-87	5.05638395596436E-85
hsa_circ_0120885	hsa_circ_0120885	circRNA	known	1.107	0.641	1.04	0.228	0.379	0.879	1.21084879268942	7.834441905904041E-52	3.41974494414262E-50
hsa_circ_0002032	hsa_circ_0002032	circRNA	known	1.586	0.801	1.458	0.387	0.456	1.258	1.17399340747969	3.15776035416751E-67	1.90090503232309E-65
hsa_circ_0096170	hsa_circ_0096170	circRNA	known	16.874	8.549	16.818	2.753	3.504	14.007	1.49687606004059	0.0	0.0
hsa_circ_0053486	hsa_circ_0053486	circRNA	known	0.71	0.342	0.696	0.114	0.178	0.593	1.3889747258315	2.8108938992203096E-40	8.79285285124098E-39
hsa_circ_0130366	hsa_circ_0130366	circRNA	known	1.183	0.265	1.201	0.313	0.234	0.941	1.13464622145287	2.4039863290053697E-43	8.293791127300589E-42
hsa_circ_0002716	hsa_circ_0002716	circRNA	known	2.846	0.497	3.157	0.855	0.67	2.065	1.06522865921481	4.8577845427934306E-93	4.2945194681335304E-91
hsa_circ_0072510	hsa_circ_0072510	circRNA	known	5.277	1.789	5.435	2.171	0.848	3.783	1.07204240429302	4.28865101974671E-182	8.38346120639872E-180
hsa_circ_0072509	hsa_circ_0072509	circRNA	known	1.945	0.801	2.425	0.888	0.436	1.38	1.06663504734993	1.19527081291333E-75	8.27112127509661E-74
hsa_circ_0072507	hsa_circ_0072507	circRNA	known	5.795	1.911	5.384	1.846	0.521	2.628	1.54175383382352	0.0	0.0
hsa_circ_0072514	hsa_circ_0072514	circRNA	known	4.983	1.734	5.098	1.924	0.706	2.607	1.28828787961888	2.9488554521906496E-230	7.65825539689301E-228
hsa_circ_0072504	hsa_circ_0072504	circRNA	known	25.644	9.559	25.271	9.571	3.29	11.625	1.39268339775966	0.0	0.0
hsa_circ_0129193	hsa_circ_0129193	circRNA	known	26.552	9.443	26.641	10.901	3.399	12.627	1.2937999488391	0.0	0.0
hsa_circ_0001277	hsa_circ_0001277	circRNA	known	0.985	0.447	0.96	0.328	0.141	0.47	1.48447687302126	7.017895176340291E-60	3.67865428856219E-58
hsa_circ_0007304	hsa_circ_0007304	circRNA	known	6.026	2.198	5.743	1.81	0.448	2.362	1.72856333631352	0.0	0.0
hsa_circ_0072513	hsa_circ_0072513	circRNA	known	16.439	5.44	15.5	5.104	1.53	5.725	1.66516105843473	0.0	0.0
hsa_circ_0015410	hsa_circ_0015410	circRNA	known	2.2	0.895	2.388	0.38	0.513	1.186	1.64397946137928	7.75363800306382E-155	1.2476790210695402E-152
hsa_circ_0077659	hsa_circ_0077659	circRNA	known	4.279	0.889	4.19	1.201	1.106	2.26	1.15020019310773	1.3347822515893201E-151	2.09799098284641E-149
hsa_circ_0130359	hsa_circ_0130359	circRNA	known	1.03	0.249	1.004	0.136	0.214	0.511	1.67094972010276	1.91647305384724E-66	1.13475323039607E-64
hsa_circ_0000324	hsa_circ_0000324	circRNA	known	9.262	1.452	8.651	0.31	0.795	3.793	2.52729165359496	0.0	0.0
hsa_circ_0130371	hsa_circ_0130371	circRNA	known	2.386	0.403	1.839	0.409	0.355	0.849	1.68363146434454	1.8568028410919598E-134	2.5293625217471002E-132
hsa_circ_0077661	hsa_circ_0077661	circRNA	known	1.049	0.171	0.681	0.144	0.178	0.296	1.74073805025962	2.65186313959669E-59	1.36885686637638E-57
hsa_circ_0000268	hsa_circ_0000268	circRNA	known	0.787	0.398	0.784	0.192	0.287	0.327	1.34044830492576	7.16645911910818E-43	2.43673110443623E-41
hsa_circ_0101614	hsa_circ_0101614	circRNA	known	1.868	0.911	1.546	0.446	0.622	0.91	1.25407762315027	1.0194264565583799E-83	8.02324182699466E-82
hsa_circ_0083453	hsa_circ_0083453	circRNA	known	0.704	0.265	0.652	0.122	0.149	0.317	1.6683237197078	2.99745228109409E-48	1.18277315443019E-46
hsa_circ_0110687	hsa_circ_0110687	circRNA	known	1.67	0.58	1.436	0.31	0.299	0.634	1.73123457757118	4.46925183722664E-113	4.90874337691984E-111
hsa_circ_0128863	hsa_circ_0128863	circRNA	known	0.409	0.508	0.872	0.346	0.17	0.296	1.11513356504112	9.356083236224559E-30	2.00480093025361E-28
hsa_circ_0093190	hsa_circ_0093190	circRNA	known	0.71	0.712	1.626	0.317	0.27	0.389	1.65248818425523	1.7624994822158E-87	1.45592405740688E-85
hsa_circ_0093191	hsa_circ_0093191	circRNA	known	0.953	0.856	1.905	0.428	0.367	0.603	1.46243688777252	2.69133930317572E-89	2.28328461556379E-87
hsa_circ_0008412	hsa_circ_0008412	circRNA	known	0.761	0.74	1.743	0.49	0.315	0.726	1.17819583279081	2.22546764575729E-56	1.0831876142244101E-54
hsa_circ_0050097	hsa_circ_0050097	circRNA	known	0.742	0.762	2.183	0.192	0.17	0.726	2.12037021340727	5.176921459384821E-145	7.73296394986949E-143
hsa_circ_0071357	hsa_circ_0071357	circRNA	known	0.448	0.442	1.143	0.177	0.254	0.45	1.35943140829333	2.53103261077187E-44	8.97219992196892E-43
hsa_circ_0129361	hsa_circ_0129361	circRNA	known	0.313	0.674	0.813	0.181	0.222	0.337	1.41968724031318	1.17891840949799E-43	4.1038941843457E-42
hsa_circ_0122251	hsa_circ_0122251	circRNA	known	0.205	0.414	0.615	0.125	0.121	0.164	1.6336687040233	1.2092888774982098E-36	3.3519618192358903E-35
hsa_circ_0135062	hsa_circ_0135062	circRNA	known	0.256	0.409	0.513	0.14	0.121	0.184	1.47546517222983	1.04893231854639E-30	2.33159224895935E-29
hsa_circ_0025179	hsa_circ_0025179	circRNA	known	4.983	4.727	7.516	2.141	3.125	2.832	1.08349542392564	8.37571788820357E-260	2.47154426272723E-257
hsa_circ_0025205	hsa_circ_0025205	circRNA	known	12.825	13.215	22.81	6.199	7.698	7.924	1.16171393220508	0.0	0.0
hsa_circ_0126396	hsa_circ_0126396	circRNA	known	0.608	0.646	0.974	0.299	0.396	0.46	1.00126560048284	3.2144330657479103E-31	7.297908664323609E-30
hsa_circ_0024193	hsa_circ_0024193	circRNA	known	0.755	0.906	1.084	0.343	0.497	0.644	1.00223950863519	1.4975087588737E-38	4.43583721419547E-37
hsa_circ_0009605	hsa_circ_0009605	circRNA	known	1.733	1.955	2.564	0.627	1.037	1.36	1.17814336256692	4.24176895081992E-110	4.53919575393275E-108
hsa_circ_0061758	hsa_circ_0061758	circRNA	known	0.787	0.823	1.26	0.217	0.42	0.573	1.39779677762385	3.58870202220353E-66	2.1179404588368E-64
hsa_circ_0024210	hsa_circ_0024210	circRNA	known	0.441	0.469	0.667	0.114	0.222	0.266	1.50745098781988	1.44243965091602E-41	4.685376257816489E-40
hsa_circ_0025190	hsa_circ_0025190	circRNA	known	71.77	77.69	109.759	24.592	32.283	51.488	1.4093101302	0.0	0.0
hsa_circ_0025204	hsa_circ_0025204	circRNA	known	65.328	69.02	99.592	27.607	35.137	51.253	1.15380712261261	0.0	0.0
hsa_circ_0138454	hsa_circ_0138454	circRNA	known	0.595	0.74	1.047	0.203	0.339	0.429	1.40970354430802	3.85763942485524E-56	1.86503088908091E-54
hsa_circ_0062741	hsa_circ_0062741	circRNA	known	0.563	0.729	0.974	0.199	0.291	0.429	1.44937492136734	7.4533285201914695E-56	3.58899806768633E-54
hsa_circ_0037812	hsa_circ_0037812	circRNA	known	0.729	1.005	1.333	0.354	0.44	0.481	1.30175485535575	6.10800293207015E-64	3.47047369114097E-62
hsa_circ_0112901	hsa_circ_0112901	circRNA	known	0.32	0.387	0.542	0.107	0.149	0.184	1.58576339028328	1.05813631727202E-35	2.85125480505824E-34
hsa_circ_0059926	hsa_circ_0059926	circRNA	known	0.761	0.773	1.179	0.335	0.379	0.47	1.24066444712498	1.84674862049453E-52	8.20326040217703E-51
hsa_circ_0127489	hsa_circ_0127489	circRNA	known	0.397	0.453	0.718	0.122	0.125	0.235	1.85408771230078	1.6644577105372302E-54	7.79308742846258E-53
hsa_circ_0103618	hsa_circ_0103618	circRNA	known	0.288	0.376	0.601	0.14	0.149	0.235	1.37078844050932	3.27320170229238E-29	6.8577026804305495E-28
hsa_circ_0043964	hsa_circ_0043964	circRNA	known	0.557	0.674	1.033	0.217	0.21	0.429	1.57199124001459	3.20170374333573E-62	1.75649295130844E-60
hsa_circ_0095314	hsa_circ_0095314	circRNA	known	0.928	0.298	2.542	0.623	0.133	1.186	1.15804215651041	7.63410853769911E-61	4.0806684017703005E-59
hsa_circ_0024797	hsa_circ_0024797	circRNA	known	0.915	0.398	2.893	0.346	0.149	1.145	1.70602089971938	4.1681552064837104E-120	4.88522225369437E-118
hsa_circ_0093194	hsa_circ_0093194	circRNA	known	0.493	0.26	1.187	0.299	0.206	0.481	1.05422353038905	2.48206491676653E-28	5.00181805407793E-27
hsa_circ_0093198	hsa_circ_0093198	circRNA	known	0.544	0.32	0.835	0.166	0.166	0.44	1.37256526464554	4.93709085895157E-38	1.4384374271213899E-36
hsa_circ_0061278	hsa_circ_0061278	circRNA	known	0.582	0.431	0.93	0.273	0.246	0.501	1.06405938044685	1.0978931526097999E-29	2.34650556256228E-28
hsa_circ_0004551	hsa_circ_0004551	circRNA	known	2.962	1.684	4.695	1.375	0.759	2.208	1.23685307877684	1.0477821314077599E-170	1.90386935743178E-168
hsa_circ_0096945	hsa_circ_0096945	circRNA	known	0.921	0.414	1.37	0.306	0.283	0.716	1.24260398813979	6.84145986850033E-51	2.9238466374076997E-49
hsa_circ_0140732	hsa_circ_0140732	circRNA	known	0.748	0.464	0.857	0.21	0.262	0.44	1.32472871191345	2.85346916389185E-44	1.00986698226415E-42
hsa_circ_0083487	hsa_circ_0083487	circRNA	known	0.812	0.486	1.062	0.173	0.206	0.481	1.69011197718965	9.47306258813206E-71	6.08478520785498E-69
hsa_circ_0123440	hsa_circ_0123440	circRNA	known	1.689	1.154	2.08	0.346	0.258	0.992	1.94796402400179	1.0374554799923398E-177	1.98502259118816E-175
hsa_circ_0104921	hsa_circ_0104921	circRNA	known	0.646	0.442	0.762	0.173	0.149	0.358	1.63816831661908	5.08411684656092E-54	2.34893139084966E-52
hsa_circ_0035588	hsa_circ_0035588	circRNA	known	0.825	0.58	0.96	0.24	0.178	0.481	1.60451840578005	1.04741657664551E-66	6.24620184936138E-65
hsa_circ_0088502	hsa_circ_0088502	circRNA	known	1.113	0.746	1.245	0.376	0.311	0.634	1.36916048038113	4.31093978520315E-69	2.68927151485231E-67
hsa_circ_0088500	hsa_circ_0088500	circRNA	known	1.426	0.955	1.604	0.593	0.509	0.92	1.08418985783285	1.3250989147574101E-61	7.18952465293428E-60
hsa_circ_0087635	hsa_circ_0087635	circRNA	known	1.478	0.85	1.692	0.38	0.315	0.767	1.64495451156982	2.97270817478391E-115	3.34649069123076E-113
hsa_circ_0004968	hsa_circ_0004968	circRNA	known	0.486	0.342	0.608	0.151	0.101	0.266	1.64250857420933	1.92872638452965E-42	6.45667241233457E-41
hsa_circ_0064625	hsa_circ_0064625	circRNA	known	1.567	0.928	1.97	0.387	0.21	0.767	1.93381490477152	8.784685424641159E-159	1.44362108155833E-156
hsa_circ_0124813	hsa_circ_0124813	circRNA	known	0.416	0.337	0.513	0.114	0.113	0.276	1.56661306028802	1.8853024097474502E-35	5.028835215911559E-34
hsa_circ_0056185	hsa_circ_0056185	circRNA	known	2.942	2.535	3.457	0.94	1.001	2.004	1.37092603004172	2.58239009427106E-197	5.5378716366174E-195
hsa_circ_0003351	hsa_circ_0003351	circRNA	known	0.473	0.376	0.549	0.151	0.186	0.296	1.28173820819182	2.63344581345031E-29	5.53555217029144E-28
hsa_circ_0053632	hsa_circ_0053632	circRNA	known	0.435	0.364	0.549	0.118	0.145	0.276	1.51567149462485	5.48773545722584E-36	1.4872367344237498E-34
hsa_circ_0109613	hsa_circ_0109613	circRNA	known	1.484	1.171	1.846	0.416	0.428	0.879	1.5684460342734	1.83546436895138E-121	2.18432361868086E-119
hsa_circ_0003921	hsa_circ_0003921	circRNA	known	1.414	1.055	1.487	0.608	0.448	0.92	1.12691073281747	1.85486487868322E-65	1.08522121502905E-63
hsa_circ_0104871	hsa_circ_0104871	circRNA	known	0.953	0.679	1.026	0.251	0.17	0.511	1.74274040317077	3.61350265904109E-84	2.8626765469167097E-82
hsa_circ_0036808	hsa_circ_0036808	circRNA	known	0.627	0.514	0.806	0.203	0.125	0.409	1.6345077241347	8.9405505487353E-57	4.37319720969213E-55
hsa_circ_0005789	hsa_circ_0005789	circRNA	known	0.934	0.74	1.069	0.361	0.262	0.583	1.33151787757609	3.77571862780194E-59	1.94157276598499E-57
hsa_circ_0087644	hsa_circ_0087644	circRNA	known	1.356	1.138	1.553	0.615	0.448	0.951	1.14210061264139	1.99412553413827E-68	1.22841762710488E-66
hsa_circ_0034982	hsa_circ_0034982	circRNA	known	0.557	0.42	0.623	0.184	0.174	0.44	1.24490144001145	7.57531174711425E-32	1.7642493784204E-30
hsa_circ_0036814	hsa_circ_0036814	circRNA	known	1.087	0.834	1.282	0.365	0.335	0.93	1.23960714034194	1.5182460445777701E-61	8.23334870523755E-60
hsa_circ_0076842	hsa_circ_0076842	circRNA	known	1.139	0.69	1.223	0.217	0.161	0.838	1.75483903035671	1.17204417950566E-96	1.0738383795579099E-94
hsa_circ_0131973	hsa_circ_0131973	circRNA	known	2.655	1.613	3.033	0.641	0.464	2.045	1.57504787872811	1.4183556424624498E-195	2.99419576327706E-193
hsa_circ_0007055	hsa_circ_0007055	circRNA	known	0.864	0.591	1.004	0.258	0.242	0.685	1.32217018958963	2.8453958615770803E-52	1.25824822468498E-50
hsa_circ_0073470	hsa_circ_0073470	circRNA	known	0.537	0.37	0.674	0.118	0.105	0.368	1.74839162280306	1.2882474541654E-50	5.46463166064616E-49
hsa_circ_0007206	hsa_circ_0007206	circRNA	known	1.394	1.116	1.612	0.483	0.379	1.053	1.34254406114419	5.02564635857191E-89	4.24537751987444E-87
hsa_circ_0043025	hsa_circ_0043025	circRNA	known	0.768	0.492	0.776	0.155	0.27	0.501	1.37359524108509	2.8365091454423603E-46	1.0559731674624501E-44
hsa_circ_0088025	hsa_circ_0088025	circRNA	known	1.145	0.685	1.106	0.221	0.367	0.654	1.45652360857637	7.99464549700889E-72	5.2030536583177594E-70
hsa_circ_0056187	hsa_circ_0056187	circRNA	known	1.036	0.685	1.069	0.24	0.275	0.593	1.55562664500264	3.09005764671895E-75	2.12335585602205E-73
hsa_circ_0053636	hsa_circ_0053636	circRNA	known	0.473	0.326	0.505	0.111	0.117	0.286	1.59343595777798	2.3690157358127997E-37	6.730192238341629E-36
hsa_circ_0007262	hsa_circ_0007262	circRNA	known	1.388	0.994	1.487	0.531	0.573	1.053	1.0033603163846	3.42618585343969E-53	1.54923684001714E-51
hsa_circ_0047368	hsa_circ_0047368	circRNA	known	0.953	0.613	0.982	0.346	0.355	0.654	1.05770528499205	1.36738071000012E-38	4.05592608518688E-37
hsa_circ_0094736	hsa_circ_0094736	circRNA	known	0.461	0.26	0.469	0.114	0.105	0.276	1.5015503863802	2.6167235665881804E-31	5.961516679651489E-30
hsa_circ_0038943	hsa_circ_0038943	circRNA	known	0.716	0.458	0.791	0.38	0.17	0.481	1.03637945362671	3.87710278930717E-29	8.0978731662644E-28
hsa_circ_0104080	hsa_circ_0104080	circRNA	known	1.657	1.104	1.853	0.704	0.432	1.206	1.15346168370022	2.71566629251897E-78	1.98044307619283E-76
hsa_circ_0086462	hsa_circ_0086462	circRNA	known	0.876	0.624	1.099	0.468	0.25	0.705	1.01079690522639	1.82244845644548E-36	5.01815097989371E-35
hsa_circ_0005250	hsa_circ_0005250	circRNA	known	0.729	0.652	0.835	0.357	0.174	0.491	1.258207346834	1.85255658783885E-44	6.592982853650859E-43
hsa_circ_0041080	hsa_circ_0041080	circRNA	known	2.412	2.187	2.637	1.205	0.904	1.585	1.06057574342425	4.97556651168561E-108	5.20109991264001E-106
hsa_circ_0080363	hsa_circ_0080363	circRNA	known	0.588	0.508	0.63	0.214	0.137	0.327	1.50078725753887	2.41440825093276E-45	8.79188822942214E-44
hsa_circ_0036807	hsa_circ_0036807	circRNA	known	1.036	0.856	1.157	0.254	0.182	0.603	1.8353234464565	9.10507534147372E-104	9.08795612147685E-102
hsa_circ_0069889	hsa_circ_0069889	circRNA	known	1.235	1.149	1.421	0.486	0.448	0.91	1.2198743977233	1.12560063788077E-71	7.299284232331489E-70
hsa_circ_0007728	hsa_circ_0007728	circRNA	known	0.985	0.917	1.165	0.343	0.275	0.705	1.43655976566672	3.64325496963511E-74	2.4674793007605E-72
hsa_circ_0134535	hsa_circ_0134535	circRNA	known	1.49	1.325	1.824	0.586	0.444	0.879	1.40234778337004	6.20362031348437E-107	6.41668830438495E-105
hsa_circ_0008194	hsa_circ_0008194	circRNA	known	7.765	7.643	10.167	1.666	0.815	4.744	2.21218949287078	0.0	0.0
hsa_circ_0022425	hsa_circ_0022425	circRNA	known	10.74	10.36	14.753	3.221	1.708	6.523	1.90325269714015	0.0	0.0
hsa_circ_0007660	hsa_circ_0007660	circRNA	known	1.439	1.127	1.992	0.498	0.747	1.053	1.10692475176559	2.73209511130537E-72	1.79209553103529E-70
hsa_circ_0022306	hsa_circ_0022306	circRNA	known	1.011	0.718	1.355	0.328	0.464	0.746	1.15012217816512	2.15815557521176E-52	9.57474871663797E-51
hsa_circ_0097117	hsa_circ_0097117	circRNA	known	1.433	1.32	2.249	0.604	0.771	1.166	1.0934384939418	1.05892240270419E-77	7.629877612990891E-76
hsa_circ_0103124	hsa_circ_0103124	circRNA	known	0.448	0.398	0.659	0.166	0.222	0.307	1.21378115297403	8.48939465087263E-29	1.74188609911122E-27
hsa_circ_0000334	hsa_circ_0000334	circRNA	known	0.768	0.696	1.055	0.195	0.371	0.552	1.34887366408088	2.33387995435134E-55	1.11098841114915E-53
hsa_circ_0063322	hsa_circ_0063322	circRNA	known	0.544	0.453	0.813	0.151	0.23	0.399	1.39907696063789	3.7071616613305694E-42	1.23188333622417E-40
hsa_circ_0096020	hsa_circ_0096020	circRNA	known	0.633	0.547	0.879	0.21	0.283	0.501	1.23161930752197	1.04185439787851E-39	3.20081315950782E-38
hsa_circ_0026252	hsa_circ_0026252	circRNA	known	0.365	0.315	0.52	0.1	0.141	0.256	1.4666059355425	1.3297002003189298E-30	2.94210262322481E-29
hsa_circ_0085282	hsa_circ_0085282	circRNA	known	1.426	1.43	2.036	0.682	0.561	1.084	1.1998307296164	1.00455049508234E-88	8.42670801049083E-87
hsa_circ_0012560	hsa_circ_0012560	circRNA	known	0.601	0.596	0.967	0.236	0.157	0.378	1.632589246404	1.06958348110089E-62	5.91883559884018E-61
hsa_circ_0007992	hsa_circ_0007992	circRNA	known	1.599	1.574	2.351	0.91	0.719	1.237	1.02687781635621	5.90380070452685E-78	4.26807744390814E-76
hsa_circ_0008750	hsa_circ_0008750	circRNA	known	0.633	0.519	0.923	0.324	0.246	0.521	1.05172439486506	2.7128439584744997E-31	6.1746563540763794E-30
hsa_circ_0104464	hsa_circ_0104464	circRNA	known	0.531	0.37	0.762	0.203	0.101	0.317	1.57243679129697	1.15120457898307E-45	4.2218371515594504E-44
hsa_circ_0089109	hsa_circ_0089109	circRNA	known	0.595	0.298	0.857	0.225	0.222	0.215	1.32453000727284	4.85825118512754E-37	1.3644428691508601E-35
hsa_circ_0087855	hsa_circ_0087855	circRNA	known	6.262	4.517	7.223	2.558	3.04	3.037	1.05240883942959	3.9502181954642996E-259	1.16248051547827E-256
hsa_circ_0119708	hsa_circ_0119708	circRNA	known	0.672	0.403	0.703	0.251	0.242	0.266	1.20941351314054	1.58885507894422E-33	3.94557784061782E-32
hsa_circ_0047361	hsa_circ_0047361	circRNA	known	0.652	0.37	0.718	0.217	0.242	0.296	1.22941053693352	1.59019104460571E-33	3.94799012761623E-32
hsa_circ_0108952	hsa_circ_0108952	circRNA	known	0.684	0.492	0.872	0.394	0.21	0.337	1.09241348854104	8.717066800371739E-33	2.1043768751963E-31
hsa_circ_0079067	hsa_circ_0079067	circRNA	known	0.902	0.624	0.96	0.461	0.307	0.491	1.0068806743891	5.99366331167427E-35	1.56784966666927E-33
hsa_circ_0013263	hsa_circ_0013263	circRNA	known	0.723	0.602	0.967	0.38	0.291	0.429	1.08422228851343	3.27924362694727E-36	8.947567846406681E-35
hsa_circ_0064506	hsa_circ_0064506	circRNA	known	0.435	0.337	0.601	0.181	0.149	0.256	1.30485129323199	2.6851965314451797E-29	5.643237794864879E-28
hsa_circ_0107262	hsa_circ_0107262	circRNA	known	0.601	0.514	0.798	0.284	0.246	0.307	1.1953039137251	1.89979010461604E-35	5.0662316958753596E-34
hsa_circ_0061205	hsa_circ_0061205	circRNA	known	0.371	0.265	0.527	0.147	0.113	0.123	1.53197330695395	2.3029537330980302E-31	5.253858805131329E-30
hsa_circ_0035561	hsa_circ_0035561	circRNA	known	5.028	4.429	5.86	2.635	2.079	2.505	1.07325585300315	7.991531748071419E-230	2.0704567516486698E-227
hsa_circ_0041114	hsa_circ_0041114	circRNA	known	0.825	0.63	0.901	0.394	0.331	0.429	1.0421187677429	3.7885726628619E-35	9.97537722094072E-34
hsa_circ_0088337	hsa_circ_0088337	circRNA	known	0.518	0.387	0.593	0.14	0.137	0.153	1.79320547015376	4.52608070697537E-50	1.89030634879524E-48
hsa_circ_0047360	hsa_circ_0047360	circRNA	known	0.544	0.387	0.623	0.188	0.174	0.164	1.50369885295877	1.30426736550049E-40	4.1179865485201603E-39
hsa_circ_0025258	hsa_circ_0025258	circRNA	known	1.772	1.69	2.249	0.955	0.852	1.063	1.01092257005299	5.797442412425669E-79	4.28852338453586E-77
hsa_circ_0113953	hsa_circ_0113953	circRNA	known	0.697	0.679	0.93	0.35	0.355	0.44	1.04582904228278	1.06309674249636E-34	2.7542852829039698E-33
hsa_circ_0087354	hsa_circ_0087354	circRNA	known	0.358	0.348	0.491	0.118	0.109	0.184	1.65054024128804	3.1128559309928E-36	8.50643063090578E-35
hsa_circ_0138476	hsa_circ_0138476	circRNA	known	0.812	0.701	1.04	0.339	0.4	0.521	1.08866135367993	1.47024498190477E-40	4.6312289284572E-39
hsa_circ_0128172	hsa_circ_0128172	circRNA	known	0.525	0.409	0.637	0.177	0.198	0.276	1.34878416409382	3.7772021001343904E-35	9.95027678511684E-34
hsa_circ_0137232	hsa_circ_0137232	circRNA	known	0.78	0.63	0.908	0.284	0.311	0.419	1.26269075345498	1.96096085386914E-46	7.327957785735421E-45
hsa_circ_0076838	hsa_circ_0076838	circRNA	known	0.627	0.309	0.901	0.144	0.137	0.552	1.50322545015194	1.3979289930367601E-46	5.25477675216624E-45
hsa_circ_0013143	hsa_circ_0013143	circRNA	known	2.009	0.928	2.989	0.586	0.287	1.973	1.45131564360873	3.22991452694717E-138	4.5604540236019704E-136
hsa_circ_0076840	hsa_circ_0076840	circRNA	known	0.71	0.53	1.069	0.192	0.101	0.695	1.66178325413116	8.268077175549E-68	5.02187148515566E-66
hsa_circ_0058520	hsa_circ_0058520	circRNA	known	1.119	0.95	1.582	0.49	0.464	1.166	1.01531319587194	5.65809359526106E-51	2.42289009091495E-49
hsa_circ_0131968	hsa_circ_0131968	circRNA	known	0.844	0.508	1.216	0.225	0.174	0.777	1.49364518829485	2.96434934691141E-64	1.69586464275287E-62
hsa_circ_0125210	hsa_circ_0125210	circRNA	known	1.177	0.817	1.721	0.483	0.323	1.125	1.19894340869484	1.35768708767033E-66	8.07424936004094E-65
hsa_circ_0103783	hsa_circ_0103783	circRNA	known	2.021	1.563	2.578	0.907	0.763	1.738	1.03067816957352	6.530585245746851E-87	5.36191250775891E-85
hsa_circ_0124318	hsa_circ_0124318	circRNA	known	0.64	0.458	0.85	0.214	0.198	0.573	1.25344149084194	1.9456383979847E-38	5.74597371006684E-37
hsa_circ_0094708	hsa_circ_0094708	circRNA	known	0.8	0.558	1.04	0.21	0.311	0.777	1.1874844092658	3.24393991474233E-43	1.11454859456515E-41
hsa_circ_0034072	hsa_circ_0034072	circRNA	known	1.484	1.049	1.846	0.534	0.577	1.38	1.05025889893682	4.97645935814908E-64	2.83647706657954E-62
hsa_circ_0006792	hsa_circ_0006792	circRNA	known	0.768	0.596	1.209	0.21	0.166	0.92	1.44196462145588	1.62089788912203E-61	8.77683789001799E-60
hsa_circ_0009030	hsa_circ_0009030	circRNA	known	1.458	1.022	1.978	0.453	0.408	1.605	1.22026255167168	4.87602905343594E-82	3.75038666456604E-80
hsa_circ_0076831	hsa_circ_0076831	circRNA	known	0.748	0.492	1.033	0.28	0.125	0.777	1.30125998516913	6.95405171172487E-47	2.64244204972967E-45
hsa_circ_0014677	hsa_circ_0014677	circRNA	known	2.578	1.706	3.091	0.907	0.565	2.617	1.19894340869484	2.82334640011366E-131	3.7332981898255E-129
hsa_circ_0113671	hsa_circ_0113671	circRNA	known	0.959	0.696	1.157	0.402	0.275	1.012	1.03119474654123	1.1153304288073599E-40	3.53071686986616E-39
hsa_circ_0021229	hsa_circ_0021229	circRNA	known	0.78	0.574	1.011	0.317	0.161	0.879	1.15804215651041	3.72006444544267E-41	1.19332967767672E-39
hsa_circ_0076864	hsa_circ_0076864	circRNA	known	2.143	1.419	2.74	0.774	0.488	2.433	1.14176250740411	7.31634006232218E-104	7.32960558176912E-102
hsa_circ_0076830	hsa_circ_0076830	circRNA	known	0.966	0.514	1.187	0.214	0.145	0.838	1.5840722694228	1.15418611619997E-72	7.61692502376549E-71
hsa_circ_0120707	hsa_circ_0120707	circRNA	known	1.273	0.817	1.582	0.372	0.258	1.114	1.41712699999462	4.07614980992769E-85	3.27957444142592E-83
hsa_circ_0096168	hsa_circ_0096168	circRNA	known	11.367	6.837	13.207	1.821	2.301	9.764	1.63296145378191	0.0	0.0
hsa_circ_0096172	hsa_circ_0096172	circRNA	known	92.552	48.764	98.756	15.943	17.484	73.204	1.59565268434226	0.0	0.0
hsa_circ_0090061	hsa_circ_0090061	circRNA	known	1.337	0.856	1.458	0.424	0.436	1.104	1.14447167614793	1.52377265396355E-61	8.25918335003184E-60
hsa_circ_0020840	hsa_circ_0020840	circRNA	known	1.267	0.834	1.399	0.136	0.178	1.155	1.85507072573862	2.13829955513846E-119	2.4846490195630403E-117
hsa_circ_0104880	hsa_circ_0104880	circRNA	known	4.087	3.137	4.585	1.341	1.364	3.987	1.12540190049495	7.48836588716713E-191	1.5243610378132502E-188
hsa_circ_0053565	hsa_circ_0053565	circRNA	known	0.461	0.364	0.542	0.118	0.145	0.44	1.31167255908801	1.18370107052881E-29	2.52491808418335E-28
hsa_circ_0127955	hsa_circ_0127955	circRNA	known	0.665	0.525	0.798	0.221	0.254	0.634	1.1135730510535	4.70952641828671E-33	1.1466341569127202E-31
hsa_circ_0021237	hsa_circ_0021237	circRNA	known	1.132	0.9	1.34	0.453	0.359	1.166	1.06010695289078	7.83465528349338E-51	3.34303320953979E-49
hsa_circ_0004456	hsa_circ_0004456	circRNA	known	1.375	1.049	1.597	0.52	0.331	1.39	1.17341629007587	1.34889859639559E-70	8.60815099559557E-69
hsa_circ_0105421	hsa_circ_0105421	circRNA	known	0.672	0.453	0.718	0.214	0.174	0.634	1.18425792569594	1.01908982760249E-33	2.5488072048508E-32
hsa_circ_0028588	hsa_circ_0028588	circRNA	known	1.42	0.889	1.546	0.35	0.335	1.401	1.2932790732884	3.1430688810213897E-78	2.28597573901338E-76
hsa_circ_0111733	hsa_circ_0111733	circRNA	known	1.267	0.795	1.421	0.158	0.202	1.278	1.67607283655576	3.3113904224193097E-103	3.27199212761242E-101
hsa_circ_0116038	hsa_circ_0116038	circRNA	known	0.774	0.63	1.026	0.173	0.379	1.022	1.0160254200282	1.42785832856403E-34	3.67907079586416E-33
hsa_circ_0003639	hsa_circ_0003639	circRNA	known	0.889	0.635	1.121	0.199	0.359	1.114	1.06977303164125	1.6161841290791298E-40	5.083539832784E-39
hsa_circ_0006888	hsa_circ_0006888	circRNA	known	1.273	1.0	1.743	0.295	0.505	1.718	1.10659917852405	6.40069929427828E-64	3.63296714241699E-62
hsa_circ_0113278	hsa_circ_0113278	circRNA	known	1.299	1.022	1.538	0.173	0.428	1.748	1.2623196421884	6.749466097703111E-76	4.70057993901515E-74
hsa_circ_0003499	hsa_circ_0003499	circRNA	known	0.87	0.674	1.004	0.192	0.343	1.094	1.07313947637649	1.44176352035852E-39	4.40257217540523E-38
hsa_circ_0123134	hsa_circ_0123134	circRNA	known	0.736	0.613	0.842	0.206	0.299	0.9	1.02361157512216	5.85167843143354E-32	1.3707838360599798E-30
hsa_circ_0140745	hsa_circ_0140745	circRNA	known	1.394	1.132	1.546	0.269	0.497	1.687	1.19065197412715	1.88540196262645E-73	1.25960204160761E-71
hsa_circ_0108694	hsa_circ_0108694	circRNA	known	1.279	0.845	1.465	0.24	0.396	1.575	1.18096461097022	1.69230441859488E-63	9.540333124213989E-62
hsa_circ_0128994	hsa_circ_0128994	circRNA	known	0.678	0.475	0.754	0.177	0.222	0.787	1.09088601879445	9.57694814853894E-31	2.13360456016082E-29
hsa_circ_0073850	hsa_circ_0073850	circRNA	known	0.793	0.58	0.96	0.217	0.275	0.992	1.06266614514699	1.14686875528815E-35	3.08651338774068E-34
hsa_circ_0019209	hsa_circ_0019209	circRNA	known	1.369	1.071	1.655	0.324	0.472	1.789	1.11665139268338	1.82919328051819E-66	1.08426007392993E-64
hsa_circ_0043855	hsa_circ_0043855	circRNA	known	0.812	0.635	1.033	0.203	0.323	0.992	1.1013875576723	5.346027524213259E-40	1.65841706319736E-38
hsa_circ_0081807	hsa_circ_0081807	circRNA	known	0.684	0.552	0.886	0.103	0.21	0.838	1.39586997260837	2.9458773389775897E-49	1.2007027937595701E-47
hsa_circ_0036831	hsa_circ_0036831	circRNA	known	1.657	1.336	2.11	0.457	0.585	1.983	1.14718107762814	8.09801790301324E-86	6.57408505865609E-84
hsa_circ_0036794	hsa_circ_0036794	circRNA	known	0.819	0.607	1.011	0.258	0.222	0.93	1.17786932038908	1.42508623442478E-43	4.9465108603610796E-42
hsa_circ_0074845	hsa_circ_0074845	circRNA	known	1.593	1.143	1.802	0.42	0.484	1.718	1.18244350000055	2.91734590134768E-80	2.1909631881577597E-78
hsa_circ_0019208	hsa_circ_0019208	circRNA	known	2.667	1.966	3.113	0.722	0.791	3.077	1.16786862152649	5.48519895098705E-133	7.36090589338406E-131
hsa_circ_0008646	hsa_circ_0008646	circRNA	known	1.286	1.055	1.743	0.284	0.291	1.697	1.37816797087492	3.6308207944997E-91	3.13309457180191E-89
hsa_circ_0003059	hsa_circ_0003059	circRNA	known	1.356	1.044	1.839	0.354	0.262	1.718	1.36495235137075	6.1711712446835995E-93	5.44228958562097E-91
hsa_circ_0083488	hsa_circ_0083488	circRNA	known	0.896	0.74	1.304	0.306	0.315	1.247	1.05368869045822	9.40003214018246E-44	3.28065059830229E-42
hsa_circ_0008732	hsa_circ_0008732	circRNA	known	1.139	0.884	1.56	0.383	0.448	1.442	1.00834304847967	2.2130634304054597E-49	9.061093280120609E-48
hsa_circ_0123274	hsa_circ_0123274	circRNA	known	0.729	0.519	1.026	0.173	0.25	0.869	1.22119862453652	9.73238378412826E-43	3.29059704741166E-41
hsa_circ_0096153	hsa_circ_0096153	circRNA	known	6.947	4.054	9.574	1.308	1.554	8.956	1.33051999204816	0.0	0.0
hsa_circ_0036800	hsa_circ_0036800	circRNA	known	0.864	0.619	1.157	0.299	0.283	1.043	1.05695249395259	1.41511669169448E-39	4.32425161522984E-38
hsa_circ_0002082	hsa_circ_0002082	circRNA	known	6.377	3.319	8.226	1.463	1.829	8.087	1.10772968861088	3.15645751140232E-275	9.965939436000759E-273
hsa_circ_0004287	hsa_circ_0004287	circRNA	known	4.375	2.308	6.08	0.962	1.183	6.042	1.13291546672638	3.4483017394756997E-203	7.76376892262495E-201
hsa_circ_0131959	hsa_circ_0131959	circRNA	known	1.65	0.867	1.868	0.505	0.299	1.799	1.16999550007564	1.9410018058093201E-75	1.3397242292028501E-73
hsa_circ_0096163	hsa_circ_0096163	circRNA	known	125.501	69.445	134.517	22.153	26.357	148.453	1.27997406047682	0.0	0.0
hsa_circ_0096161	hsa_circ_0096161	circRNA	known	286.913	159.744	324.09	61.347	75.829	327.936	1.18418196050802	0.0	0.0
hsa_circ_0096166	hsa_circ_0096166	circRNA	known	12.115	6.384	12.79	2.351	2.479	13.148	1.29630756044803	0.0	0.0
hsa_circ_0080981	hsa_circ_0080981	circRNA	known	0.844	0.475	0.872	0.107	0.186	1.217	1.17485990986965	4.41800476333948E-39	1.33014246274844E-37
hsa_circ_0072344	hsa_circ_0072344	circRNA	known	2.507	1.513	2.681	0.439	0.63	3.527	1.11327082102393	1.73768321585608E-106	1.78882263825427E-104
hsa_circ_0096162	hsa_circ_0096162	circRNA	known	184.753	105.148	211.511	39.33	47.639	242.197	1.11253098006887	0.0	0.0
hsa_circ_0096159	hsa_circ_0096159	circRNA	known	114.071	63.122	136.898	25.042	30.781	164.208	1.03184872526977	0.0	0.0
hsa_circ_0123420	hsa_circ_0123420	circRNA	known	2.028	1.347	2.381	0.649	0.521	2.505	1.06604305101791	1.34656208650463E-85	1.09070521854978E-83
hsa_circ_0012996	hsa_circ_0012996	circRNA	known	1.663	1.049	2.044	0.232	0.315	2.28	1.38014833500316	2.04786308023245E-105	2.0922205673288E-103
hsa_circ_0096157	hsa_circ_0096157	circRNA	known	5.962	3.744	7.384	1.257	1.328	7.699	1.25769740629367	0.0	0.0
hsa_circ_0096165	hsa_circ_0096165	circRNA	known	130.695	84.34	161.752	32.402	38.342	172.97	1.0929847027236	0.0	0.0
hsa_circ_0004015	hsa_circ_0004015	circRNA	known	0.908	0.646	1.289	0.232	0.291	1.35	1.08234362992345	5.570555717261521E-44	1.95422384825576E-42
hsa_circ_0025161	hsa_circ_0025161	circRNA	known	0.659	0.519	0.901	0.203	0.194	1.012	1.04188458301048	6.226995665233E-31	1.39763465815974E-29
hsa_circ_0016075	hsa_circ_0016075	circRNA	known	1.119	0.663	1.516	0.162	0.121	1.759	1.40719701948645	2.58311149078324E-75	1.77725947907155E-73
hsa_circ_0122237	hsa_circ_0122237	circRNA	known	0.71	0.619	0.967	0.184	0.145	1.043	1.29525433358932	1.3549221550038E-47	5.2554673960706105E-46
hsa_circ_0003798	hsa_circ_0003798	circRNA	known	0.672	0.602	0.806	0.221	0.109	0.982	1.2023181354755	5.54766847323556E-39	1.6647002077515E-37
hsa_circ_0120704	hsa_circ_0120704	circRNA	known	0.716	0.519	0.85	0.295	0.161	0.91	1.00172571690865	2.85767987971704E-29	5.9999088843318495E-28
hsa_circ_0054561	hsa_circ_0054561	circRNA	known	2.316	2.065	3.399	0.958	0.262	3.446	1.23629925456358	1.3837521173776E-145	2.07268076491736E-143
hsa_circ_0036987	hsa_circ_0036987	circRNA	known	0.844	0.768	1.011	0.265	0.206	0.951	1.2992375016532	8.170649721544819E-55	3.86059634487093E-53
hsa_circ_0060894	hsa_circ_0060894	circRNA	known	0.889	0.845	1.069	0.273	0.186	1.033	1.36505247108466	4.69882978645295E-63	2.62301273481293E-61
hsa_circ_0012865	hsa_circ_0012865	circRNA	known	0.467	0.436	0.513	0.147	0.121	0.521	1.25372059995043	5.52591535091928E-29	1.14478149946084E-27
hsa_circ_0067369	hsa_circ_0067369	circRNA	known	1.586	1.436	1.773	0.45	0.408	1.759	1.30320591319369	2.01427731778534E-99	1.89520570292686E-97
hsa_circ_0005803	hsa_circ_0005803	circRNA	known	0.518	0.453	0.593	0.111	0.117	0.562	1.47601529427306	3.4848552246211595E-40	1.08822341812449E-38
hsa_circ_0094381	hsa_circ_0094381	circRNA	known	1.158	1.049	1.267	0.284	0.323	1.258	1.33634779518029	1.975205928955E-75	1.36159708008982E-73
hsa_circ_0127175	hsa_circ_0127175	circRNA	known	0.441	0.447	0.571	0.107	0.161	0.552	1.26854347970042	3.0475816109408497E-30	6.64266676337829E-29
hsa_circ_0129057	hsa_circ_0129057	circRNA	known	0.665	0.641	0.916	0.158	0.21	0.828	1.34918890390315	3.40247255327775E-49	1.38264228003665E-47
hsa_circ_0129055	hsa_circ_0129055	circRNA	known	0.806	0.812	1.062	0.251	0.275	0.982	1.22754610782823	2.20540124085972E-51	9.53057193855326E-50
hsa_circ_0003270	hsa_circ_0003270	circRNA	known	0.678	0.635	0.806	0.24	0.303	0.746	1.0141457574563	1.26340125914792E-30	2.79798165154771E-29
hsa_circ_0085212	hsa_circ_0085212	circRNA	known	0.525	0.475	0.608	0.125	0.174	0.583	1.28362233436791	1.04453972175031E-33	2.61185577711086E-32
hsa_circ_0106490	hsa_circ_0106490	circRNA	known	0.883	0.779	1.091	0.17	0.19	1.063	1.49758313781969	1.3294326757324499E-70	8.48892930725954E-69
hsa_circ_0022597	hsa_circ_0022597	circRNA	known	1.055	0.989	1.37	0.221	0.307	1.319	1.38088747222851	2.3016560894328002E-77	1.64636821572797E-75
hsa_circ_0036793	hsa_circ_0036793	circRNA	known	4.548	3.75	5.567	1.588	1.413	5.0	1.13767613369221	2.1603557847311E-227	5.479107495626221E-225
hsa_circ_0036810	hsa_circ_0036810	circRNA	known	2.763	2.402	3.443	0.741	0.771	3.006	1.34088695479546	1.7633597353211502E-183	3.46578595093175E-181
hsa_circ_0104873	hsa_circ_0104873	circRNA	known	1.145	0.983	1.59	0.428	0.299	1.288	1.2392941493735	6.61106526228995E-71	4.25402212504428E-69
hsa_circ_0000651	hsa_circ_0000651	circRNA	known	4.254	3.882	5.941	1.769	1.461	5.132	1.07530102921206	1.5426724581439402E-210	3.5850913417844697E-208
hsa_circ_0104872	hsa_circ_0104872	circRNA	known	0.94	0.795	1.253	0.357	0.303	1.114	1.09549069207005	1.7315789267639402E-47	6.697252551886721E-46
hsa_circ_0136217	hsa_circ_0136217	circRNA	known	2.565	2.485	3.34	1.364	0.755	2.985	1.00059065311731	3.7032196833065E-113	4.0715114601356404E-111
hsa_circ_0000318	hsa_circ_0000318	circRNA	known	1.574	1.59	2.241	0.35	0.141	2.239	1.64533026233139	1.73349571118505E-156	2.81877855162907E-154
hsa_circ_0130658	hsa_circ_0130658	circRNA	known	1.004	1.038	1.384	0.391	0.319	1.227	1.18619847011222	8.45433545408643E-62	4.6054864805620905E-60
hsa_circ_0031975	hsa_circ_0031975	circRNA	known	0.435	0.442	0.645	0.133	0.133	0.562	1.30661470984988	1.23511037365579E-32	2.96514105576209E-31
hsa_circ_0022596	hsa_circ_0022596	circRNA	known	1.695	1.861	2.622	0.56	0.484	2.392	1.30206499178912	1.5256666112072897E-126	1.91452597134768E-124
hsa_circ_0004533	hsa_circ_0004533	circRNA	known	0.998	0.723	0.974	0.269	0.266	1.022	1.19154668056029	2.49333881482779E-49	1.0197077805535901E-47
hsa_circ_0047776	hsa_circ_0047776	circRNA	known	1.023	0.751	1.047	0.173	0.218	1.033	1.49803361765848	2.11618501023744E-72	1.38977787670511E-70
hsa_circ_0122408	hsa_circ_0122408	circRNA	known	0.62	0.525	0.637	0.173	0.25	0.644	1.076024528002	1.46011224424847E-28	2.97337938328567E-27
hsa_circ_0067847	hsa_circ_0067847	circRNA	known	1.701	1.303	1.736	0.339	0.577	1.871	1.20023939294018	2.26647632314667E-86	1.85245524446409E-84
hsa_circ_0054762	hsa_circ_0054762	circRNA	known	0.761	0.558	0.762	0.166	0.303	0.787	1.09596615430316	7.64291342526722E-34	1.91596516736745E-32
hsa_circ_0058532	hsa_circ_0058532	circRNA	known	1.247	0.9	1.355	0.31	0.541	1.339	1.01589313246962	2.8538789641006897E-49	1.1645202573332602E-47
hsa_circ_0066966	hsa_circ_0066966	circRNA	known	0.915	0.696	1.04	0.199	0.4	1.033	1.07247786778443	4.63405529620708E-41	1.48256913547427E-39
hsa_circ_0004881	hsa_circ_0004881	circRNA	known	0.787	0.58	0.82	0.247	0.291	0.777	1.03936605742316	1.22810910656472E-32	2.9489867805883203E-31
hsa_circ_0103335	hsa_circ_0103335	circRNA	known	0.736	0.547	0.798	0.184	0.275	0.736	1.14370271723789	5.04727706948843E-36	1.36958135183493E-34
hsa_circ_0024644	hsa_circ_0024644	circRNA	known	1.324	1.038	1.604	0.35	0.452	1.431	1.20147096366683	3.40566926467907E-72	2.23121814088133E-70
hsa_circ_0105470	hsa_circ_0105470	circRNA	known	0.646	0.53	0.733	0.162	0.238	0.654	1.20878279920163	3.6165507836234794E-36	9.85551040924227E-35
hsa_circ_0009910	hsa_circ_0009910	circRNA	known	0.71	0.563	0.82	0.188	0.287	0.726	1.13000684152265	1.41965281142678E-35	3.8064550845822E-34
hsa_circ_0124159	hsa_circ_0124159	circRNA	known	0.761	0.795	0.945	0.181	0.371	1.012	1.0859872193816	5.16010363318247E-40	1.60257695170384E-38
hsa_circ_0070346	hsa_circ_0070346	circRNA	known	0.729	0.707	0.96	0.144	0.379	1.002	1.06945074971409	2.92713906720913E-37	8.28968233322386E-36
hsa_circ_0056401	hsa_circ_0056401	circRNA	known	1.075	1.022	1.428	0.254	0.561	1.452	1.02498894200311	2.04016419691855E-50	8.6036457114288E-49
hsa_circ_0056406	hsa_circ_0056406	circRNA	known	0.71	0.641	0.886	0.147	0.307	0.91	1.1416313672182	1.42940976894888E-38	4.23643569617098E-37
hsa_circ_0070064	hsa_circ_0070064	circRNA	known	2.22	2.005	2.747	0.339	1.021	2.893	1.16702654931513	1.70696210375875E-120	2.00931704335498E-118
hsa_circ_0002464	hsa_circ_0002464	circRNA	known	0.825	0.751	1.084	0.199	0.412	1.033	1.06254139310048	1.1738252940558598E-40	3.71263387982108E-39
hsa_circ_0011532	hsa_circ_0011532	circRNA	known	1.305	1.143	1.692	0.317	0.646	1.575	1.06074126822249	4.79187581131444E-62	2.61959102908687E-60
hsa_circ_0020915	hsa_circ_0020915	circRNA	known	1.791	1.684	2.278	0.534	0.924	2.014	1.02817595756968	1.12442660617317E-81	8.56938098114916E-80
hsa_circ_0118052	hsa_circ_0118052	circRNA	known	0.512	0.486	0.681	0.129	0.226	0.583	1.19662060181585	1.65158745716601E-31	3.79423664109568E-30
hsa_circ_0055822	hsa_circ_0055822	circRNA	known	0.557	0.503	0.696	0.14	0.25	0.665	1.10460289754895	3.97666986432413E-29	8.297831206682959E-28
hsa_circ_0054982	hsa_circ_0054982	circRNA	known	2.399	2.347	3.069	0.708	1.146	2.873	1.0655008915094	6.0217388512828306E-117	6.90084900146587E-115
hsa_circ_0042922	hsa_circ_0042922	circRNA	known	1.055	0.839	1.348	0.107	0.202	1.575	1.48264861941584	3.87816276460786E-81	2.9328876728769097E-79
hsa_circ_0098621	hsa_circ_0098621	circRNA	known	0.716	0.674	0.916	0.188	0.307	1.074	1.00802700957039	9.22567329731402E-33	2.2246793930214203E-31
hsa_circ_0022007	hsa_circ_0022007	circRNA	known	0.883	0.779	1.047	0.21	0.347	1.196	1.07689934655365	2.2001315788390098E-42	7.35841412791689E-41
hsa_circ_0005007	hsa_circ_0005007	circRNA	known	0.678	0.574	0.82	0.162	0.275	0.951	1.02960474948409	1.50896016262138E-30	3.33022925965447E-29
hsa_circ_0084416	hsa_circ_0084416	circRNA	known	2.162	2.093	2.542	0.203	0.505	3.098	1.51757102754033	5.25460916843752E-176	9.9138180227371E-174
hsa_circ_0024640	hsa_circ_0024640	circRNA	known	1.439	1.397	1.692	0.343	0.525	2.086	1.10971752849394	2.19880102782037E-73	1.46626450805933E-71
hsa_circ_0005898	hsa_circ_0005898	circRNA	known	6.243	5.898	7.992	1.408	1.421	9.007	1.33509924898303	0.0	0.0
hsa_circ_0003644	hsa_circ_0003644	circRNA	known	0.768	0.734	0.989	0.114	0.157	1.217	1.41583838884097	3.70331923500785E-59	1.90524779037724E-57
hsa_circ_0019207	hsa_circ_0019207	circRNA	known	1.375	1.209	1.721	0.217	0.311	2.075	1.35888890838003	1.12310839821799E-94	1.0068555222964899E-92
hsa_circ_0042762	hsa_circ_0042762	circRNA	known	0.838	0.768	1.018	0.217	0.295	1.196	1.09412307174858	3.6843384056122495E-42	1.2246749907126598E-40
hsa_circ_0113561	hsa_circ_0113561	circRNA	known	0.78	0.773	0.974	0.228	0.291	1.053	1.11513356504112	5.3763441922241496E-42	1.7729493624881398E-40
hsa_circ_0008918	hsa_circ_0008918	circRNA	known	1.292	1.32	1.597	0.343	0.521	1.728	1.13127782857561	1.95931507673598E-70	1.24522291989554E-68
hsa_circ_0042770	hsa_circ_0042770	circRNA	known	1.215	1.082	1.384	0.155	0.375	1.503	1.40603476430786	6.91146400512697E-86	5.61924854278702E-84
hsa_circ_0084442	hsa_circ_0084442	circRNA	known	1.49	1.292	1.787	0.129	0.319	1.84	1.65220137565797	1.51613587919406E-133	2.04727495228429E-131
hsa_circ_0100905	hsa_circ_0100905	circRNA	known	1.119	1.066	1.377	0.236	0.343	1.38	1.34736192409374	5.247721785928169E-78	3.80138647845403E-76
hsa_circ_0020146	hsa_circ_0020146	circRNA	known	0.627	0.607	0.74	0.17	0.234	0.777	1.15777790244962	3.47648243032874E-35	9.175947874113609E-34
hsa_circ_0024607	hsa_circ_0024607	circRNA	known	0.64	0.536	0.674	0.17	0.194	0.757	1.16077623059683	3.7916792658612795E-33	9.27963158815171E-32
hsa_circ_0125673	hsa_circ_0125673	circRNA	known	0.665	0.563	0.747	0.144	0.202	0.869	1.20201101572109	3.96660022975183E-37	1.1177906283663901E-35
hsa_circ_0063062	hsa_circ_0063062	circRNA	known	1.075	0.933	1.231	0.335	0.412	1.319	1.02739067039945	8.98450178925014E-47	3.4020475726176004E-45
hsa_circ_0094527	hsa_circ_0094527	circRNA	known	4.497	4.252	5.289	1.198	1.151	5.817	1.27482519231787	1.72068065668489E-277	5.49683871375654E-275
hsa_circ_0042765	hsa_circ_0042765	circRNA	known	1.51	1.381	1.787	0.372	0.367	2.024	1.28259031089268	1.6726296599508898E-94	1.4933149353177398E-92
hsa_circ_0115259	hsa_circ_0115259	circRNA	known	1.343	1.298	1.458	0.486	0.476	1.667	1.01908687757009	2.15471087798636E-58	1.09244648521728E-56
hsa_circ_0000653	hsa_circ_0000653	circRNA	known	2.188	1.988	2.307	0.7	0.614	2.699	1.12509795125946	9.75758016922975E-107	1.00638752572086E-104
hsa_circ_0007266	hsa_circ_0007266	circRNA	known	0.55	0.497	0.776	0.276	0.141	0.552	1.16016731865562	2.32551668786641E-32	5.51926704425116E-31
hsa_circ_0012439	hsa_circ_0012439	circRNA	known	0.627	0.652	1.011	0.324	0.19	0.787	1.11785306639471	5.8561195958445E-38	1.69979717971476E-36
hsa_circ_0017971	hsa_circ_0017971	circRNA	known	0.665	0.619	1.018	0.313	0.194	0.787	1.13559766760084	5.40038440169889E-39	1.62095351764518E-37
hsa_circ_0006032	hsa_circ_0006032	circRNA	known	1.235	1.215	1.846	0.601	0.452	1.35	1.08649351699722	1.09660812868051E-66	6.5323583005272105E-65
hsa_circ_0012450	hsa_circ_0012450	circRNA	known	0.825	0.839	1.179	0.38	0.287	0.92	1.12167641090789	3.27989454977607E-47	1.25645369707304E-45
hsa_circ_0069377	hsa_circ_0069377	circRNA	known	0.646	0.541	1.231	0.324	0.186	0.757	1.19736450557704	1.1926346726378599E-43	4.15030734280174E-42
hsa_circ_0007745	hsa_circ_0007745	circRNA	known	6.684	7.146	10.9	3.888	2.168	7.494	1.09715115566066	0.0	0.0
hsa_circ_0004370	hsa_circ_0004370	circRNA	known	6.269	6.754	10.922	3.531	1.845	6.86	1.20261267933759	0.0	0.0
hsa_circ_0009121	hsa_circ_0009121	circRNA	known	0.448	0.541	0.916	0.258	0.129	0.532	1.30613828460226	4.40970319993739E-40	1.37188514145481E-38
hsa_circ_0018894	hsa_circ_0018894	circRNA	known	0.608	0.679	1.289	0.354	0.194	0.695	1.27229933576809	3.11338257339104E-51	1.33955851874436E-49
hsa_circ_0103809	hsa_circ_0103809	circRNA	known	0.345	0.558	0.813	0.103	0.202	0.511	1.4334504063761	7.42646692097713E-42	2.43935899810172E-40
hsa_circ_0006487	hsa_circ_0006487	circRNA	known	0.441	0.613	0.85	0.133	0.258	0.552	1.32083479580896	3.77068356269858E-41	1.20885123477207E-39
hsa_circ_0004854	hsa_circ_0004854	circRNA	known	0.825	1.143	1.619	0.398	0.529	0.889	1.15097333398387	1.90835029537868E-61	1.03281710938695E-59
hsa_circ_0005241	hsa_circ_0005241	circRNA	known	1.164	1.624	2.176	0.505	0.86	1.298	1.07464711879425	6.96387154392137E-76	4.84678298663566E-74
hsa_circ_0073526	hsa_circ_0073526	circRNA	known	0.416	0.679	1.011	0.232	0.222	0.603	1.259290575023	4.8110139345159295E-42	1.5928265516733E-40
hsa_circ_0138372	hsa_circ_0138372	circRNA	known	2.77	4.341	6.754	0.87	0.242	3.272	2.17545051056552	0.0	0.0
hsa_circ_0004229	hsa_circ_0004229	circRNA	known	0.339	0.42	0.681	0.17	0.129	0.337	1.37816797087491	2.78738061597852E-33	6.84960678892693E-32
hsa_circ_0059070	hsa_circ_0059070	circRNA	known	0.441	0.32	0.894	0.1	0.182	0.45	1.48018890781542	3.88310150738739E-41	1.244523115845E-39
hsa_circ_0059071	hsa_circ_0059071	circRNA	known	0.569	0.541	1.055	0.162	0.392	0.716	1.02775618897495	2.87897003840398E-31	6.54864396721271E-30
hsa_circ_0101001	hsa_circ_0101001	circRNA	known	0.525	0.42	1.135	0.118	0.222	0.685	1.40140027711263	2.33529743034195E-47	8.98732659972679E-46
hsa_circ_0061748	hsa_circ_0061748	circRNA	known	0.652	0.541	1.077	0.225	0.295	0.757	1.11652010531208	3.5685327106550003E-37	1.00718743401901E-35
hsa_circ_0059082	hsa_circ_0059082	circRNA	known	0.672	0.591	1.172	0.232	0.311	0.808	1.14253972238177	3.6669220430325995E-41	1.1766310802141E-39
hsa_circ_0001769	hsa_circ_0001769	circRNA	known	0.608	0.657	1.004	0.228	0.25	0.797	1.17528370842768	1.17846644890592E-40	3.72622489199169E-39
hsa_circ_0044644	hsa_circ_0044644	circRNA	known	1.893	2.231	3.172	0.918	0.844	2.607	1.04634185025154	1.03388894321954E-105	1.05928133391583E-103
hsa_circ_0002971	hsa_circ_0002971	circRNA	known	1.765	2.005	2.981	0.726	0.658	2.331	1.20916276228549	7.430352296176979E-123	9.01094549010954E-121
hsa_circ_0124165	hsa_circ_0124165	circRNA	known	0.864	0.989	1.465	0.31	0.521	1.166	1.03064569457071	8.17994521574255E-48	3.19572636033209E-46
hsa_circ_0035414	hsa_circ_0035414	circRNA	known	0.697	0.85	1.223	0.251	0.319	0.961	1.21347148423441	6.90495579608932E-52	3.01889016105486E-50
hsa_circ_0018421	hsa_circ_0018421	circRNA	known	1.087	1.232	1.765	0.346	0.561	1.442	1.13961254112669	1.29151538882153E-68	7.96956983178443E-67
hsa_circ_0018425	hsa_circ_0018425	circRNA	known	0.985	1.116	1.597	0.357	0.521	1.227	1.10844666991388	1.17826424851916E-59	6.12290331370589E-58
hsa_circ_0069843	hsa_circ_0069843	circRNA	known	0.473	0.547	0.747	0.166	0.234	0.593	1.15053890117232	3.34317875693835E-31	7.581465535784629E-30
hsa_circ_0117063	hsa_circ_0117063	circRNA	known	0.493	0.464	0.82	0.188	0.186	0.624	1.16714436361767	1.14778817167765E-31	2.6548668910722397E-30
hsa_circ_0014678	hsa_circ_0014678	circRNA	known	0.525	0.486	0.842	0.221	0.182	0.613	1.1666638656812	5.7890351354814694E-33	1.40504112288682E-31
hsa_circ_0032435	hsa_circ_0032435	circRNA	known	0.429	0.398	0.681	0.151	0.117	0.501	1.34133120269454	2.29951853362254E-33	5.66747062169291E-32
hsa_circ_0003223	hsa_circ_0003223	circRNA	known	1.19	1.16	2.183	0.17	0.117	1.513	2.01605992353287	1.5928060168872001E-170	2.88935545066694E-168
hsa_circ_0056116	hsa_circ_0056116	circRNA	known	0.384	0.353	0.601	0.103	0.141	0.378	1.42081230828341	2.17236845997259E-32	5.16484774404371E-31
hsa_circ_0062746	hsa_circ_0062746	circRNA	known	0.672	0.613	1.04	0.262	0.351	0.695	1.04180478572398	2.1167615411082798E-34	5.4218734119172596E-33
hsa_circ_0073490	hsa_circ_0073490	circRNA	known	0.595	0.536	0.989	0.177	0.234	0.644	1.32158444250855	4.76886544497081E-45	1.72322006082269E-43
hsa_circ_0035413	hsa_circ_0035413	circRNA	known	0.659	0.679	1.172	0.247	0.258	0.777	1.27713805064367	1.6212138617329999E-50	6.855563310044409E-49
hsa_circ_0119825	hsa_circ_0119825	circRNA	known	0.409	0.458	0.718	0.111	0.137	0.46	1.54662158510056	4.2457369354913E-43	1.45321215918447E-41
hsa_circ_0000617	hsa_circ_0000617	circRNA	known	0.563	0.596	0.952	0.173	0.339	0.562	1.18773731399796	1.70799601818315E-38	5.05242110858133E-37
hsa_circ_0047314	hsa_circ_0047314	circRNA	known	0.493	0.48	0.711	0.129	0.194	0.481	1.38370615441635	4.69661334174796E-39	1.41245331424031E-37
hsa_circ_0113617	hsa_circ_0113617	circRNA	known	0.908	0.839	1.187	0.343	0.464	0.828	1.03613230253898	5.6445888305377E-43	1.9253114708406599E-41
hsa_circ_0018542	hsa_circ_0018542	circRNA	known	0.678	0.657	0.938	0.181	0.335	0.624	1.24923530687802	7.74861749941613E-45	2.7897083800424498E-43
hsa_circ_0076387	hsa_circ_0076387	circRNA	known	0.441	0.469	0.645	0.118	0.198	0.399	1.39014061254099	1.3953582670520399E-36	3.8558744294122904E-35
hsa_circ_0108979	hsa_circ_0108979	circRNA	known	0.959	0.928	1.348	0.38	0.509	0.859	1.05969267789307	7.82641950133726E-49	3.15023202496495E-47
hsa_circ_0080337	hsa_circ_0080337	circRNA	known	0.646	0.613	0.952	0.199	0.254	0.562	1.36975573105871	6.9871163949122E-50	2.90136793367873E-48
hsa_circ_0111969	hsa_circ_0111969	circRNA	known	0.531	0.563	0.945	0.291	0.291	0.532	1.00745280258137	7.71260052083841E-29	1.58580555535355E-27
hsa_circ_0107069	hsa_circ_0107069	circRNA	known	1.542	1.817	2.762	0.697	0.844	1.564	1.15948007777214	2.37015653125235E-104	2.38770671356748E-102
hsa_circ_0001272	hsa_circ_0001272	circRNA	known	0.365	0.359	0.652	0.122	0.133	0.358	1.44105567683031	8.23409237643369E-34	2.06344849704562E-32
hsa_circ_0004449	hsa_circ_0004449	circRNA	known	0.902	0.867	1.406	0.416	0.448	0.92	1.02018516098586	6.2109128195713E-45	2.23981689879552E-43
hsa_circ_0113906	hsa_circ_0113906	circRNA	known	1.599	1.579	2.564	0.59	0.694	1.564	1.24748992235544	1.60895714992168E-109	1.70492782297376E-107
hsa_circ_0094843	hsa_circ_0094843	circRNA	known	0.454	0.442	0.711	0.155	0.17	0.409	1.37816797087492	5.58497484174919E-37	1.56448638246785E-35
hsa_circ_0030522	hsa_circ_0030522	circRNA	known	0.512	0.436	0.806	0.125	0.133	0.419	1.69474283126807	1.58112971987215E-53	7.2248955334715E-52
hsa_circ_0131970	hsa_circ_0131970	circRNA	known	0.563	0.48	0.886	0.125	0.101	0.491	1.84615435010272	6.9185939594352E-66	4.06983189261811E-64
hsa_circ_0136165	hsa_circ_0136165	circRNA	known	0.614	0.453	0.733	0.144	0.275	0.603	1.1220696122515	2.39577193021762E-30	5.24040632104318E-29
hsa_circ_0053829	hsa_circ_0053829	circRNA	known	0.691	0.558	0.82	0.192	0.262	0.624	1.22886402703082	6.22886184012662E-40	1.92841858730232E-38
hsa_circ_0014126	hsa_circ_0014126	circRNA	known	0.902	0.74	1.026	0.232	0.367	0.828	1.1986185505442	3.3103987212360497E-49	1.3457317564376102E-47
hsa_circ_0008011	hsa_circ_0008011	circRNA	known	1.017	0.779	1.179	0.28	0.408	0.992	1.12875882834373	1.2026087674302699E-49	4.97090530830641E-48
hsa_circ_0015489	hsa_circ_0015489	circRNA	known	0.48	0.337	0.527	0.1	0.161	0.429	1.31042336423908	4.38257487126893E-29	9.12546295441145E-28
hsa_circ_0015022	hsa_circ_0015022	circRNA	known	0.806	0.685	0.996	0.147	0.355	0.726	1.33400038759935	6.48529176867998E-54	2.98610185961296E-52
hsa_circ_0005444	hsa_circ_0005444	circRNA	known	0.505	0.414	0.593	0.118	0.214	0.419	1.27740499394	1.93050413323622E-31	4.419997370252649E-30
hsa_circ_0118051	hsa_circ_0118051	circRNA	known	0.755	0.729	0.93	0.188	0.347	0.726	1.23614896600249	5.184719283892221E-47	1.97705760411406E-45
hsa_circ_0117267	hsa_circ_0117267	circRNA	known	0.614	0.58	0.74	0.155	0.266	0.613	1.22425528742123	1.85303820270896E-37	5.2914073882813396E-36
hsa_circ_0005886	hsa_circ_0005886	circRNA	known	0.774	0.712	0.938	0.155	0.339	0.767	1.28935870391706	3.21922836664499E-50	1.3486636564572E-48
hsa_circ_0088013	hsa_circ_0088013	circRNA	known	0.563	0.486	0.711	0.147	0.254	0.573	1.15804215651041	2.7068782491244103E-31	6.1623730684712495E-30
hsa_circ_0124163	hsa_circ_0124163	circRNA	known	0.761	0.646	0.989	0.129	0.275	0.767	1.43770991652932	6.32151292542878E-58	3.1694192767233097E-56
hsa_circ_0008380	hsa_circ_0008380	circRNA	known	1.606	1.458	2.124	0.534	0.775	1.646	1.07101101180881	1.5972071337472399E-78	1.16951415656721E-76
hsa_circ_0020894	hsa_circ_0020894	circRNA	known	1.465	1.303	1.985	0.335	0.606	1.401	1.33948750271086	9.68069201160687E-102	9.41940900349486E-100
hsa_circ_0061702	hsa_circ_0061702	circRNA	known	0.582	0.585	0.85	0.173	0.319	0.624	1.1212923579199	6.4102734881368E-34	1.61106283980335E-32
hsa_circ_0104293	hsa_circ_0104293	circRNA	known	0.857	0.85	1.201	0.269	0.468	0.859	1.10558979237025	3.6199018010142304E-47	1.38572246533276E-45
hsa_circ_0009619	hsa_circ_0009619	circRNA	known	3.339	3.264	4.358	0.862	1.926	3.701	1.04882586973888	5.832451741872369E-159	9.62852429630808E-157
hsa_circ_0098619	hsa_circ_0098619	circRNA	known	0.627	0.679	0.901	0.181	0.327	0.746	1.13909680839184	5.10939354852034E-38	1.48743785949075E-36
hsa_circ_0068321	hsa_circ_0068321	circRNA	known	0.499	0.409	0.769	0.122	0.226	0.562	1.21386751862648	1.00558028608187E-31	2.3309144405291597E-30
hsa_circ_0053588	hsa_circ_0053588	circRNA	known	0.435	0.387	0.681	0.103	0.218	0.46	1.24123232551881	1.19537236178591E-29	2.5488097123836697E-28
hsa_circ_0113905	hsa_circ_0113905	circRNA	known	0.742	0.646	1.062	0.203	0.404	0.757	1.10120660699904	1.7283379619510602E-39	5.26207725407511E-38
hsa_circ_0001819	hsa_circ_0001819	circRNA	known	1.183	1.149	1.736	0.402	0.517	1.411	1.12662920387895	5.5331146290746504E-67	3.3179079837777802E-65
hsa_circ_0100901	hsa_circ_0100901	circRNA	known	0.953	0.944	1.421	0.177	0.327	1.084	1.50727557350379	3.33677050890955E-85	2.6866832641848998E-83
hsa_circ_0054126	hsa_circ_0054126	circRNA	known	0.576	0.486	0.747	0.199	0.234	0.583	1.1065715515377	6.519227898656359E-30	1.40359106264988E-28
hsa_circ_0088485	hsa_circ_0088485	circRNA	known	0.563	0.486	0.733	0.184	0.238	0.593	1.10298813517903	2.3086047795525098E-29	4.85933261820055E-28
hsa_circ_0000288	hsa_circ_0000288	circRNA	known	1.1	0.911	1.472	0.302	0.424	1.145	1.22562865923343	1.8631382517447801E-65	1.08947311075029E-63
hsa_circ_0030816	hsa_circ_0030816	circRNA	known	1.209	0.994	1.685	0.409	0.553	1.309	1.04999131198606	4.38403874993418E-57	2.1561029085507398E-55
hsa_circ_0053610	hsa_circ_0053610	circRNA	known	0.429	0.359	0.608	0.118	0.161	0.44	1.28087076952	5.05971653525218E-29	1.0497070151373E-27
hsa_circ_0081330	hsa_circ_0081330	circRNA	known	2.284	2.065	2.263	0.995	0.803	2.096	1.00393100272151	6.31807083823825E-91	5.43033174204643E-89
hsa_circ_0039261	hsa_circ_0039261	circRNA	known	0.825	0.751	0.864	0.317	0.258	0.757	1.15201363074227	7.21378433521377E-43	2.45205269418177E-41
hsa_circ_0103341	hsa_circ_0103341	circRNA	known	0.908	0.845	0.945	0.317	0.295	0.869	1.17535108787523	9.48579350107656E-49	3.8068315471283603E-47
hsa_circ_0125389	hsa_circ_0125389	circRNA	known	3.0	2.689	2.967	1.205	1.126	2.648	1.03206299985482	8.18742875080748E-124	1.00075144920705E-121
hsa_circ_0019210	hsa_circ_0019210	circRNA	known	0.985	0.834	0.945	0.14	0.145	0.849	1.84509845442777	1.18394983999422E-95	1.07294587340597E-93
hsa_circ_0056545	hsa_circ_0056545	circRNA	known	0.857	0.845	0.872	0.346	0.299	0.797	1.10098938272085	2.8460665277545098E-42	9.48070195908035E-41
hsa_circ_0121740	hsa_circ_0121740	circRNA	known	0.499	0.503	0.527	0.177	0.149	0.491	1.23577487160369	1.1686174491500099E-30	2.5917795468594997E-29
hsa_circ_0066830	hsa_circ_0066830	circRNA	known	1.267	1.176	1.253	0.302	0.351	1.084	1.45975550537118	7.72649905368202E-92	6.72627766493206E-90
hsa_circ_0002513	hsa_circ_0002513	circRNA	known	4.945	4.738	4.878	1.249	1.574	4.591	1.34157928842238	0.0	0.0
hsa_circ_0120700	hsa_circ_0120700	circRNA	known	1.618	1.679	1.773	0.586	0.638	1.309	1.22255813794913	6.3197527130033496E-96	5.74164379033062E-94
hsa_circ_0007189	hsa_circ_0007189	circRNA	known	1.26	1.364	1.421	0.361	0.529	1.104	1.29897580345793	1.91343756542339E-84	1.52590305290936E-82
hsa_circ_0046145	hsa_circ_0046145	circRNA	known	6.537	6.76	6.981	2.407	2.987	5.828	1.08272879052442	0.0	0.0
hsa_circ_0007174	hsa_circ_0007174	circRNA	known	2.731	2.767	2.901	0.999	1.255	2.341	1.08529727346486	1.20150532233586E-130	1.57719055015375E-128
hsa_circ_0100922	hsa_circ_0100922	circRNA	known	1.567	1.53	1.926	0.357	0.44	1.288	1.61967738330698	3.71175339736006E-143	5.47640389537472E-141
hsa_circ_0021644	hsa_circ_0021644	circRNA	known	1.625	1.613	1.941	0.52	0.614	1.411	1.29018201600309	1.01052061635936E-105	1.03631951391338E-103
hsa_circ_0101271	hsa_circ_0101271	circRNA	known	1.228	1.182	1.458	0.151	0.279	1.033	1.89786011432969	1.21965500723093E-137	1.71314862079222E-135
hsa_circ_0000109	hsa_circ_0000109	circRNA	known	4.977	5.064	5.67	2.09	2.366	4.509	1.00944317802723	4.84527041398648E-215	1.16346652938599E-212
hsa_circ_0121157	hsa_circ_0121157	circRNA	known	2.015	2.148	2.425	0.866	0.783	1.83	1.14565550981802	9.711395358183011E-112	1.04960605959061E-109
hsa_circ_0012423	hsa_circ_0012423	circRNA	known	0.544	0.585	0.652	0.214	0.182	0.481	1.278632297324	3.44591855239862E-37	9.741038777096329E-36
hsa_circ_0008870	hsa_circ_0008870	circRNA	known	2.232	2.386	2.791	0.774	0.678	2.075	1.37816797087492	1.74458689846656E-166	3.04728681865056E-164
hsa_circ_0035248	hsa_circ_0035248	circRNA	known	1.989	2.005	2.41	0.682	0.674	1.779	1.30935487219479	2.9885504822827703E-133	4.02047283266205E-131
hsa_circ_0020914	hsa_circ_0020914	circRNA	known	1.267	1.309	1.458	0.387	0.573	1.155	1.19465390468465	7.82139488470489E-74	5.27085115391413E-72
hsa_circ_0119121	hsa_circ_0119121	circRNA	known	1.407	1.447	1.626	0.483	0.626	1.339	1.13369601606755	2.2804318544385E-75	1.57000412020516E-73
hsa_circ_0103356	hsa_circ_0103356	circRNA	known	0.864	0.817	0.945	0.254	0.392	0.736	1.16985073475019	4.43111541779338E-47	1.69207360819941E-45
hsa_circ_0115967	hsa_circ_0115967	circRNA	known	0.518	0.514	0.571	0.147	0.238	0.47	1.1755388043599	1.11907148644938E-29	2.39035435298861E-28
hsa_circ_0058513	hsa_circ_0058513	circRNA	known	1.203	1.132	1.502	0.302	0.4	1.217	1.37335095457714	3.50241420004331E-86	2.86046341031592E-84
hsa_circ_0067371	hsa_circ_0067371	circRNA	known	0.672	0.652	0.894	0.114	0.137	0.675	1.775197521003	1.40871574727642E-72	9.26842530784003E-71
hsa_circ_0122248	hsa_circ_0122248	circRNA	known	0.525	0.497	0.674	0.118	0.137	0.521	1.55219737064996	1.53771161076519E-46	5.768202861081651E-45
hsa_circ_0114055	hsa_circ_0114055	circRNA	known	0.62	0.652	0.784	0.247	0.299	0.613	1.0580331578106	7.26683741232341E-32	1.69459393713388E-30
hsa_circ_0006734	hsa_circ_0006734	circRNA	known	1.03	0.994	1.245	0.31	0.351	0.941	1.33642846252023	5.64572154322077E-71	3.63717465939701E-69
hsa_circ_0000360	hsa_circ_0000360	circRNA	known	1.817	1.861	2.219	0.538	0.597	1.728	1.37504862903074	2.3868298774133102E-132	3.16769765201412E-130
hsa_circ_0045102	hsa_circ_0045102	circRNA	known	0.71	0.712	0.864	0.195	0.23	0.695	1.38625031717277	4.66146600199487E-53	2.10340884230015E-51
hsa_circ_0120689	hsa_circ_0120689	circRNA	known	0.601	0.635	0.689	0.251	0.17	0.613	1.21195101821016	5.20632276516062E-37	1.4603054394608502E-35
hsa_circ_0008036	hsa_circ_0008036	circRNA	known	0.704	0.784	0.872	0.335	0.291	0.757	1.02470009859746	1.11412383905101E-34	2.8837274205035397E-33
hsa_circ_0056552	hsa_circ_0056552	circRNA	known	0.652	0.701	0.762	0.287	0.262	0.675	1.05018720586529	1.61365416473697E-32	3.85937039364743E-31
hsa_circ_0069490	hsa_circ_0069490	circRNA	known	0.64	0.707	0.776	0.225	0.182	0.644	1.36099282706678	2.67668223377916E-48	1.05754826409831E-46
hsa_circ_0077456	hsa_circ_0077456	circRNA	known	0.409	0.447	0.549	0.173	0.109	0.45	1.27688463503773	1.59735886062604E-29	3.3862694562074596E-28
hsa_circ_0096049	hsa_circ_0096049	circRNA	known	1.215	1.149	1.516	0.284	0.117	1.227	1.79878034062168	4.19188529276044E-128	5.37872523299508E-126
hsa_circ_0004877	hsa_circ_0004877	circRNA	known	1.9	1.96	2.351	0.789	0.674	1.963	1.14207263689912	1.20509110885412E-104	1.21854852217055E-102
hsa_circ_0078439	hsa_circ_0078439	circRNA	known	2.367	2.176	2.849	1.025	0.743	2.464	1.09196388945415	3.79108136818886E-115	4.25891024740021E-113
hsa_circ_0104182	hsa_circ_0104182	circRNA	known	0.684	0.641	0.886	0.243	0.153	0.767	1.32061694831276	1.58413978328958E-47	6.13137962727406E-46
hsa_circ_0116250	hsa_circ_0116250	circRNA	known	1.548	1.486	1.809	0.593	0.577	1.585	1.1018716656322	1.8704889433041E-77	1.33883985858599E-75
hsa_circ_0000319	hsa_circ_0000319	circRNA	known	2.763	2.689	3.655	0.556	0.319	3.098	1.78981806535525	1.9054251253258898E-295	6.46864951010323E-293
hsa_circ_0019211	hsa_circ_0019211	circRNA	known	5.578	5.511	7.164	1.371	1.381	6.267	1.47994874647112	0.0	0.0
hsa_circ_0024494	hsa_circ_0024494	circRNA	known	0.934	0.85	1.135	0.206	0.262	0.971	1.4530032037975	1.00470470642268E-71	6.523111563953849E-70
hsa_circ_0073592	hsa_circ_0073592	circRNA	known	0.652	0.613	0.769	0.195	0.218	0.685	1.24810743031054	1.6461483430023E-40	5.17628574197959E-39
hsa_circ_0008314	hsa_circ_0008314	circRNA	known	1.471	1.392	1.729	0.439	0.501	1.544	1.24395618524159	9.86594500271014E-89	8.28249906987208E-87
hsa_circ_0021645	hsa_circ_0021645	circRNA	known	2.674	2.402	2.981	0.988	1.078	2.607	1.05166714619773	2.64266923969118E-118	3.04134439937935E-116
hsa_circ_0021646	hsa_circ_0021646	circRNA	known	3.825	3.391	4.3	1.463	1.542	3.885	1.01248259111993	5.113870586541559E-158	8.36573608821911E-156
hsa_circ_0023089	hsa_circ_0023089	circRNA	known	0.512	0.447	0.571	0.144	0.133	0.481	1.38421701554772	6.30442315710482E-36	1.70685952555456E-34
hsa_circ_0008832	hsa_circ_0008832	circRNA	known	0.665	0.574	0.754	0.247	0.254	0.613	1.08908313267457	3.06864496632952E-32	7.259108241014021E-31
hsa_circ_0072634	hsa_circ_0072634	circRNA	known	0.461	0.409	0.535	0.14	0.137	0.429	1.32006501631135	7.2993345453647405E-31	1.63290380897505E-29
hsa_circ_0127502	hsa_circ_0127502	circRNA	known	0.774	0.79	1.011	0.302	0.295	0.838	1.14047641315558	3.2290750411038504E-44	1.1405607001023599E-42
hsa_circ_0021652	hsa_circ_0021652	circRNA	known	2.194	2.264	2.945	0.814	0.973	2.556	1.07611167621194	1.10612818501161E-112	1.2039121399398701E-110
hsa_circ_0135608	hsa_circ_0135608	circRNA	known	0.678	0.696	0.908	0.24	0.303	0.746	1.11919178161548	3.1081272059096E-38	9.13674657685086E-37
hsa_circ_0008674	hsa_circ_0008674	circRNA	known	2.507	2.844	3.355	0.951	1.199	2.965	1.07004567551258	1.30025271588848E-131	1.72142014816453E-129
hsa_circ_0095160	hsa_circ_0095160	circRNA	known	0.87	1.011	1.231	0.35	0.468	1.063	1.00673791456998	9.685090644306191E-44	3.37795998845663E-42
hsa_circ_0053781	hsa_circ_0053781	circRNA	known	1.011	1.154	1.502	0.21	0.42	1.258	1.38829218814862	7.42381315315959E-84	5.85983432386714E-82
hsa_circ_0056112	hsa_circ_0056112	circRNA	known	0.416	0.475	0.615	0.133	0.182	0.481	1.25468491743991	1.2823604947174199E-30	2.83909868416472E-29
hsa_circ_0053557	hsa_circ_0053557	circRNA	known	1.203	1.298	1.655	0.38	0.557	1.288	1.20060638603084	4.05665806998853E-76	2.83798347769689E-74
hsa_circ_0074165	hsa_circ_0074165	circRNA	known	0.608	0.652	0.806	0.217	0.283	0.634	1.13612949753309	1.1667838410742801E-35	3.1385499963482497E-34
hsa_circ_0030524	hsa_circ_0030524	circRNA	known	0.94	1.016	1.231	0.324	0.283	1.114	1.28036804452462	5.05467648047977E-65	2.93985630574671E-63
hsa_circ_0036192	hsa_circ_0036192	circRNA	known	1.375	1.618	1.89	0.14	0.226	1.779	1.8932793623421	3.58392461412057E-173	6.657370497612371E-171
hsa_circ_0030484	hsa_circ_0030484	circRNA	known	0.665	0.839	0.93	0.203	0.258	0.828	1.31551236302515	2.07573106002632E-52	9.21284306871356E-51
hsa_circ_0019206	hsa_circ_0019206	circRNA	known	0.768	0.917	1.069	0.188	0.214	0.941	1.51834562892318	1.13610616871024E-72	7.50904813223337E-71
hsa_circ_0056549	hsa_circ_0056549	circRNA	known	0.672	0.751	0.791	0.28	0.283	0.726	1.06369996464009	1.10906887282018E-34	2.8713297310766E-33
hsa_circ_0107056	hsa_circ_0107056	circRNA	known	0.876	1.027	1.165	0.31	0.307	0.982	1.29105730710488	1.15456829773331E-63	6.53607571204009E-62
hsa_circ_0072928	hsa_circ_0072928	circRNA	known	0.582	0.696	0.762	0.228	0.238	0.675	1.15770299810958	1.7567099808341898E-36	4.83836887295063E-35
hsa_circ_0111326	hsa_circ_0111326	circRNA	known	0.812	0.983	1.077	0.372	0.275	1.002	1.13765100160255	2.6239040278642198E-49	1.07229551170409E-47
hsa_circ_0113530	hsa_circ_0113530	circRNA	known	1.158	1.342	1.553	0.586	0.448	1.35	1.03999923498034	1.37989343509121E-59	7.16037084075889E-58
hsa_circ_0124554	hsa_circ_0124554	circRNA	known	0.729	0.889	1.091	0.269	0.117	0.93	1.51363138817003	4.83753813899561E-71	3.11836922798017E-69
hsa_circ_0107066	hsa_circ_0107066	circRNA	known	1.119	1.336	1.685	0.479	0.412	1.38	1.19615362002421	1.86846468789844E-75	1.2904799224531201E-73
hsa_circ_0107057	hsa_circ_0107057	circRNA	known	1.887	2.275	2.622	0.888	0.836	2.157	1.07067103098006	3.24567601276601E-103	3.209988397064E-101
hsa_circ_0004770	hsa_circ_0004770	circRNA	known	0.64	0.856	0.996	0.184	0.149	0.818	1.60548847570822	2.18709469475657E-71	1.41574182345103E-69
hsa_circ_0118039	hsa_circ_0118039	circRNA	known	0.71	0.646	0.938	0.188	0.242	0.665	1.39446978320402	3.12858651387427E-53	1.41644400128147E-51
hsa_circ_0089277	hsa_circ_0089277	circRNA	known	0.716	0.624	0.967	0.181	0.206	0.685	1.47424394242996	7.13805758462405E-58	3.5705454234847397E-56
hsa_circ_0116006	hsa_circ_0116006	circRNA	known	0.48	0.392	0.593	0.118	0.129	0.389	1.53229111619433	1.53470868597525E-39	4.68440845141982E-38
hsa_circ_0067095	hsa_circ_0067095	circRNA	known	0.716	0.619	0.93	0.247	0.279	0.644	1.19687057063583	8.501224523637429E-42	2.78899912454359E-40
hsa_circ_0018423	hsa_circ_0018423	circRNA	known	2.68	2.369	3.472	0.859	1.046	2.341	1.25281898314179	1.65407575388175E-163	2.82094154082485E-161
hsa_circ_0012449	hsa_circ_0012449	circRNA	known	0.64	0.541	0.784	0.269	0.194	0.573	1.16322785324217	5.31668771099497E-35	1.39311882978445E-33
hsa_circ_0036799	hsa_circ_0036799	circRNA	known	3.358	2.673	4.241	1.154	0.828	3.108	1.32816858433619	2.11655617407688E-214	5.05992422577992E-212
hsa_circ_0032426	hsa_circ_0032426	circRNA	known	0.429	0.359	0.586	0.114	0.109	0.429	1.46223223566339	1.12494832094534E-34	2.9103536398733E-33
hsa_circ_0007457	hsa_circ_0007457	circRNA	known	0.71	0.602	0.945	0.21	0.149	0.705	1.47652304285349	9.63040164706429E-57	4.7085055384671494E-55
hsa_circ_0113517	hsa_circ_0113517	circRNA	known	0.544	0.475	0.689	0.192	0.182	0.542	1.1991978298296	4.54329589761971E-32	1.0668273471999699E-30
hsa_circ_0000320	hsa_circ_0000320	circRNA	known	27.723	25.652	39.05	6.715	3.189	29.19	1.76637036228936	0.0	0.0
hsa_circ_0067370	hsa_circ_0067370	circRNA	known	1.241	1.182	1.685	0.38	0.291	1.217	1.49590823980342	3.8322296195118204E-104	3.85343675835332E-102
hsa_circ_0004713	hsa_circ_0004713	circRNA	known	1.273	1.187	1.633	0.409	0.331	0.971	1.5233925316889	9.183268808756201E-107	9.48961144001013E-105
hsa_circ_0076378	hsa_circ_0076378	circRNA	known	0.902	0.906	1.165	0.321	0.254	0.726	1.44824640661106	9.313349054997551E-73	6.18013755674029E-71
hsa_circ_0022601	hsa_circ_0022601	circRNA	known	2.437	2.485	3.296	0.708	0.521	1.902	1.71538079421322	6.86497991861831E-252	1.95131198232727E-249
hsa_circ_0036792	hsa_circ_0036792	circRNA	known	2.827	2.557	3.428	0.833	0.678	2.28	1.5321572018726	1.0717462481900298E-229	2.7700675821954E-227
hsa_circ_0103886	hsa_circ_0103886	circRNA	known	0.569	0.569	0.754	0.17	0.157	0.501	1.51664992466635	4.01183420615404E-50	1.67844542086018E-48
hsa_circ_0006308	hsa_circ_0006308	circRNA	known	0.812	0.784	0.989	0.273	0.299	0.675	1.29491246722556	6.766343753951551E-54	3.11418598885651E-52
hsa_circ_0002450	hsa_circ_0002450	circRNA	known	0.985	0.983	1.253	0.324	0.319	0.818	1.40421532909576	3.17394686672504E-75	2.1782366912475E-73
hsa_circ_0130122	hsa_circ_0130122	circRNA	known	1.094	1.11	1.494	0.461	0.468	1.053	1.12182821761513	5.4345040074284904E-61	2.91932066462538E-59
hsa_circ_0081812	hsa_circ_0081812	circRNA	known	0.435	0.458	0.623	0.144	0.141	0.45	1.37816797087491	2.8415148897791E-35	7.52383121035494E-34
hsa_circ_0101099	hsa_circ_0101099	circRNA	known	0.544	0.558	0.776	0.232	0.137	0.532	1.34882400929277	6.843571635128619E-42	2.25199463323576E-40
hsa_circ_0107065	hsa_circ_0107065	circRNA	known	0.902	0.977	1.384	0.409	0.339	0.91	1.21426278837358	6.46766826962407E-61	3.46400891655395E-59
hsa_circ_0091465	hsa_circ_0091465	circRNA	known	2.635	2.894	3.772	1.316	1.223	2.648	1.03707872365262	6.59805793925981E-133	8.83242623720742E-131
hsa_circ_0036798	hsa_circ_0036798	circRNA	known	1.017	0.757	1.099	0.302	0.186	0.849	1.45796868208803	1.08056924825659E-70	6.932543087037659E-69
hsa_circ_0001017	hsa_circ_0001017	circRNA	known	1.305	1.16	1.443	0.59	0.436	1.268	1.01848669657844	1.92670179727148E-55	9.19181047741461E-54
hsa_circ_0097938	hsa_circ_0097938	circRNA	known	16.977	13.922	19.638	6.976	5.531	15.868	1.08442710245879	0.0	0.0
hsa_circ_0066631	hsa_circ_0066631	circRNA	known	2.322	1.773	2.622	0.722	0.557	2.27	1.28436646042992	2.42988328617992E-134	3.30171443362786E-132
hsa_circ_0075051	hsa_circ_0075051	circRNA	known	2.104	1.773	2.373	0.844	0.811	2.055	1.00444973797471	2.39161250021104E-85	1.9299706954012997E-83
hsa_circ_0008190	hsa_circ_0008190	circRNA	known	0.761	0.663	0.813	0.147	0.254	0.603	1.48952907982262	1.26951142936431E-57	6.32396549008449E-56
hsa_circ_0053811	hsa_circ_0053811	circRNA	known	1.721	1.502	1.919	0.324	0.505	1.39	1.58034092218258	2.36721644202071E-141	3.44107478932986E-139
hsa_circ_0017160	hsa_circ_0017160	circRNA	known	0.441	0.403	0.505	0.114	0.17	0.399	1.2919122375245	7.12133068980428E-29	1.4661818030095899E-27
hsa_circ_0103353	hsa_circ_0103353	circRNA	known	0.646	0.558	0.711	0.177	0.287	0.552	1.16754141743629	1.53909466411692E-34	3.9619157533921096E-33
hsa_circ_0001898	hsa_circ_0001898	circRNA	known	1.785	1.486	1.97	0.49	0.626	1.36	1.3346838159542	4.10467520710487E-112	4.44964871099728E-110
hsa_circ_0095191	hsa_circ_0095191	circRNA	known	0.646	0.508	0.689	0.14	0.174	0.491	1.53184764212735	1.6560100390882698E-49	6.81380179305105E-48
hsa_circ_0087162	hsa_circ_0087162	circRNA	known	0.991	0.834	1.033	0.302	0.351	0.787	1.23978448671899	1.17419163124837E-55	5.62407151250216E-54
hsa_circ_0127906	hsa_circ_0127906	circRNA	known	1.03	0.79	1.172	0.236	0.327	0.828	1.4159700035873	2.14558081622473E-70	1.3620036346651401E-68
hsa_circ_0004399	hsa_circ_0004399	circRNA	known	0.486	0.403	0.542	0.125	0.141	0.409	1.41088354601829	1.42450073556864E-34	3.67172989787317E-33
hsa_circ_0058588	hsa_circ_0058588	circRNA	known	1.017	0.79	1.099	0.17	0.279	0.808	1.59843409110298	1.0119399407314799E-81	7.73387775733636E-80
hsa_circ_0069890	hsa_circ_0069890	circRNA	known	1.286	1.232	1.406	0.568	0.509	1.094	1.04876475542541	1.5201709926683301E-58	7.729034639530939E-57
hsa_circ_0135258	hsa_circ_0135258	circRNA	known	1.075	0.961	1.216	0.184	0.161	0.91	1.88303688038282	1.0733817176399898E-114	1.2008568852638502E-112
hsa_circ_0082149	hsa_circ_0082149	circRNA	known	0.544	0.503	0.571	0.118	0.161	0.429	1.53396264348234	4.19322121884618E-44	1.4777386433978698E-42
hsa_circ_0001865	hsa_circ_0001865	circRNA	known	2.597	2.231	2.586	0.726	0.755	1.963	1.39187835090582	4.02861308127683E-169	7.16391924876775E-167
hsa_circ_0008368	hsa_circ_0008368	circRNA	known	0.876	0.773	0.916	0.214	0.222	0.654	1.56161411197085	1.5891988952223E-70	1.01118615485896E-68
hsa_circ_0042123	hsa_circ_0042123	circRNA	known	0.915	0.757	0.938	0.269	0.218	0.654	1.47316448481066	8.26405379368676E-66	4.850753222987E-64
hsa_circ_0123216	hsa_circ_0123216	circRNA	known	0.614	0.547	0.659	0.166	0.129	0.45	1.61412284265243	6.3641669374024305E-53	2.8586222424427E-51
hsa_circ_0001280	hsa_circ_0001280	circRNA	known	0.633	0.53	0.652	0.232	0.234	0.491	1.12703565409741	3.5613170699243303E-31	8.063483031664759E-30
hsa_circ_0038231	hsa_circ_0038231	circRNA	known	0.576	0.48	0.579	0.184	0.182	0.429	1.28013588791439	3.3046375027474697E-34	8.39795900498745E-33
hsa_circ_0086631	hsa_circ_0086631	circRNA	known	1.471	1.22	1.48	0.571	0.565	1.196	1.04260662523813	2.2490340346263403E-61	1.21659035871076E-59
hsa_circ_0066613	hsa_circ_0066613	circRNA	known	3.947	3.148	3.838	0.977	0.985	2.945	1.48035610137386	1.15985899504518E-271	3.5684116399833104E-269
hsa_circ_0076599	hsa_circ_0076599	circRNA	known	0.333	0.701	0.828	0.214	0.19	0.746	1.09225909878853	1.65235611354435E-30	3.6374338382436996E-29
hsa_circ_0085656	hsa_circ_0085656	circRNA	known	0.486	0.928	0.93	0.276	0.295	0.838	1.06795329655134	5.46577400483732E-37	1.53188784065182E-35
hsa_circ_0001495	hsa_circ_0001495	circRNA	known	0.742	1.419	1.612	0.376	0.48	1.35	1.12653189214974	3.7785706253157E-63	2.11256625936597E-61
hsa_circ_0072763	hsa_circ_0072763	circRNA	known	1.33	2.126	2.805	0.663	0.747	2.249	1.11661249396704	2.7137416403132698E-101	2.62165356538239E-99
hsa_circ_0077943	hsa_circ_0077943	circRNA	known	0.48	1.099	1.582	0.177	0.202	1.043	1.67094972010276	4.1024357230973097E-94	3.656603942951E-92
hsa_circ_0064518	hsa_circ_0064518	circRNA	known	0.429	0.652	0.916	0.258	0.206	0.665	1.11513356504112	2.49988325689324E-33	6.151496414190201E-32
hsa_circ_0088678	hsa_circ_0088678	circRNA	known	0.301	0.558	0.623	0.199	0.133	0.44	1.21998630250074	3.90574483662789E-29	8.15612307804578E-28
hsa_circ_0002198	hsa_circ_0002198	circRNA	known	0.499	1.149	1.45	0.188	0.198	0.869	1.7656497476332	2.57673635790948E-100	2.44780912821197E-98
hsa_circ_0130783	hsa_circ_0130783	circRNA	known	0.652	1.204	1.604	0.232	0.218	0.93	1.75186971548633	2.6287860990096502E-110	2.81868336018167E-108
hsa_circ_0105713	hsa_circ_0105713	circRNA	known	1.382	2.027	2.066	0.442	0.989	1.687	1.08487574394844	5.63659676382534E-86	4.5861824427890995E-84
hsa_circ_0074675	hsa_circ_0074675	circRNA	known	0.518	0.696	0.696	0.162	0.331	0.613	1.07741389909196	7.692762207430451E-31	1.71949510013599E-29
hsa_circ_0105719	hsa_circ_0105719	circRNA	known	2.955	4.219	4.314	1.091	1.893	3.752	1.05926356092615	1.63782484174217E-171	3.00118238682419E-169
hsa_circ_0008330	hsa_circ_0008330	circRNA	known	0.557	0.933	0.879	0.122	0.23	0.777	1.55771739120563	7.52587590110563E-66	4.42465937343179E-64
hsa_circ_0130626	hsa_circ_0130626	circRNA	known	0.377	0.624	0.623	0.125	0.23	0.573	1.18412017523243	1.44777027355299E-30	3.19844409515902E-29
hsa_circ_0107907	hsa_circ_0107907	circRNA	known	0.55	0.696	0.747	0.133	0.351	0.654	1.12589425987891	3.0903088563962597E-34	7.867138878991269E-33
hsa_circ_0006307	hsa_circ_0006307	circRNA	known	0.729	0.939	1.055	0.269	0.48	0.859	1.01111050049789	6.44833756448851E-39	1.93015247342136E-37
hsa_circ_0031908	hsa_circ_0031908	circRNA	known	3.557	4.103	4.776	1.275	2.172	3.854	1.00781347315572	6.53166845479013E-170	1.17305732500821E-167
hsa_circ_0083142	hsa_circ_0083142	circRNA	known	0.787	0.977	1.04	0.273	0.404	0.818	1.17738584349418	7.04942798943951E-51	3.0103503688657E-49
hsa_circ_0095082	hsa_circ_0095082	circRNA	known	1.119	1.364	1.392	0.324	0.593	1.329	1.12380315980019	7.23534330663945E-65	4.19913579172468E-63
hsa_circ_0023883	hsa_circ_0023883	circRNA	known	1.612	2.038	1.978	0.413	0.828	1.769	1.24081165339427	3.21066484013374E-109	3.39552890163207E-107
hsa_circ_0083155	hsa_circ_0083155	circRNA	known	1.158	1.331	1.333	0.313	0.577	1.227	1.17362921435126	1.61115955459851E-68	9.93634026906605E-67
hsa_circ_0040003	hsa_circ_0040003	circRNA	known	0.339	0.552	0.637	0.136	0.145	0.491	1.36619532920884	2.1660119542534501E-35	5.75915616493571E-34
hsa_circ_0058459	hsa_circ_0058459	circRNA	known	0.569	0.784	0.886	0.306	0.27	0.736	1.04318372316211	6.367659983856069E-34	1.60072447913574E-32
hsa_circ_0039368	hsa_circ_0039368	circRNA	known	0.358	0.497	0.557	0.144	0.133	0.491	1.2656932416165	2.15482980382424E-29	4.54448779814897E-28
hsa_circ_0023927	hsa_circ_0023927	circRNA	known	0.409	0.58	0.623	0.151	0.157	0.511	1.34448484461863	1.71441313626204E-36	4.72307517182992E-35
hsa_circ_0103499	hsa_circ_0103499	circRNA	known	1.164	1.524	1.751	0.575	0.618	1.401	1.02228291682303	2.29945238873169E-63	1.2936181604679902E-61
hsa_circ_0042832	hsa_circ_0042832	circRNA	known	0.857	1.226	1.509	0.251	0.492	1.206	1.24580775040094	5.0736367686275795E-70	3.2000848427215603E-68
hsa_circ_0004962	hsa_circ_0004962	circRNA	known	1.695	2.342	2.769	0.586	0.904	2.331	1.18248386188061	5.36870097202944E-121	6.36811435341621E-119
hsa_circ_0034803	hsa_circ_0034803	circRNA	known	0.557	0.828	0.938	0.258	0.331	0.849	1.0134036780773	1.46992594865048E-33	3.65527211331922E-32
hsa_circ_0131386	hsa_circ_0131386	circRNA	known	0.48	0.806	0.901	0.173	0.25	0.757	1.28873288729297	7.91501163446328E-46	2.9130470687029203E-44
hsa_circ_0079866	hsa_circ_0079866	circRNA	known	0.8	1.436	1.597	0.181	0.25	1.39	1.66581493119032	7.12406399132203E-115	7.994897761701661E-113
hsa_circ_0079345	hsa_circ_0079345	circRNA	known	0.377	0.475	0.608	0.162	0.153	0.419	1.26854347970042	3.0475816109408497E-30	6.64266676337829E-29
hsa_circ_0035800	hsa_circ_0035800	circRNA	known	0.48	0.619	0.806	0.225	0.21	0.562	1.20016966889692	8.83178515798154E-36	2.3839656168214598E-34
hsa_circ_0086500	hsa_circ_0086500	circRNA	known	0.889	1.088	1.414	0.439	0.404	1.043	1.09886239586664	2.23659664294896E-54	1.04178266685936E-52
hsa_circ_0046876	hsa_circ_0046876	circRNA	known	0.659	0.812	1.018	0.328	0.355	0.767	1.00451439236119	3.65225743303366E-35	9.63050574550313E-34
hsa_circ_0079875	hsa_circ_0079875	circRNA	known	0.614	0.922	1.238	0.125	0.109	0.828	1.9833083535337	1.11590745131499E-104	1.12942348922999E-102
hsa_circ_0119824	hsa_circ_0119824	circRNA	known	1.209	1.513	1.795	0.391	0.682	1.298	1.19472182977898	3.0744362651805097E-82	2.37312294920875E-80
hsa_circ_0023938	hsa_circ_0023938	circRNA	known	1.132	1.359	1.692	0.42	0.723	1.217	1.04481426918978	1.13186380420497E-61	6.150342325147061E-60
hsa_circ_0062437	hsa_circ_0062437	circRNA	known	1.394	1.618	2.095	0.593	0.735	1.482	1.0858665473025	1.76207059053376E-79	1.3124153828916398E-77
hsa_circ_0007626	hsa_circ_0007626	circRNA	known	1.241	1.48	2.154	0.346	0.626	1.462	1.32570055098078	7.80504923667468E-103	7.67716268969048E-101
hsa_circ_0032450	hsa_circ_0032450	circRNA	known	0.467	0.364	1.011	0.136	0.182	0.849	1.12558792267829	2.1785777587138E-30	4.7730377697283E-29
hsa_circ_0029769	hsa_circ_0029769	circRNA	known	0.876	0.69	1.392	0.365	0.291	1.155	1.04859981378542	2.01563056499149E-43	6.9628302285907E-42
hsa_circ_0069379	hsa_circ_0069379	circRNA	known	4.446	3.772	7.867	2.469	1.155	6.41	1.00946569442852	1.3923522671926E-213	3.29947879929737E-211
hsa_circ_0086527	hsa_circ_0086527	circRNA	known	0.512	0.492	0.857	0.14	0.218	0.767	1.15433501517925	1.51744581970611E-32	3.6308730112879602E-31
hsa_circ_0004008	hsa_circ_0004008	circRNA	known	0.55	0.508	0.835	0.155	0.226	0.757	1.14172777505283	1.21116760779745E-32	2.9095964342065803E-31
hsa_circ_0085274	hsa_circ_0085274	circRNA	known	0.819	0.856	1.253	0.287	0.371	1.084	1.09619200138766	9.626946366670921E-47	3.64276653991961E-45
hsa_circ_0003580	hsa_circ_0003580	circRNA	known	0.525	0.541	0.835	0.228	0.214	0.726	1.03868150460325	2.02979215065397E-28	4.1041518063334996E-27
hsa_circ_0098937	hsa_circ_0098937	circRNA	known	1.068	1.127	1.516	0.354	0.484	1.544	1.03345740053238	8.90350815233111E-54	4.09085413179826E-52
hsa_circ_0024944	hsa_circ_0024944	circRNA	known	0.652	0.707	0.923	0.192	0.299	0.982	1.05948553549121	3.9880527252122103E-35	1.04878620186882E-33
hsa_circ_0123604	hsa_circ_0123604	circRNA	known	1.797	1.983	2.6	0.608	0.815	2.536	1.07227808607932	8.646326568523141E-97	7.93527611919307E-95
hsa_circ_0007254	hsa_circ_0007254	circRNA	known	0.537	0.541	0.747	0.133	0.194	0.726	1.25179068510536	1.59589392283277E-36	4.39936179883155E-35
hsa_circ_0100902	hsa_circ_0100902	circRNA	known	1.215	1.254	1.919	0.335	0.492	1.881	1.15244053797669	1.19911753418916E-74	8.17755872056354E-73
hsa_circ_0083057	hsa_circ_0083057	circRNA	known	0.844	0.828	1.333	0.273	0.299	1.329	1.11720789327898	3.6332087814159E-49	1.4758513810660802E-47
hsa_circ_0085268	hsa_circ_0085268	circRNA	known	1.068	1.0	1.487	0.357	0.432	1.462	1.04528462686781	2.7824403694582703E-52	1.23091161050185E-50
hsa_circ_0008312	hsa_circ_0008312	circRNA	known	0.684	0.685	0.982	0.195	0.198	0.982	1.26056400456268	6.18374509009558E-47	2.35386593418977E-45
hsa_circ_0014459	hsa_circ_0014459	circRNA	known	0.761	0.757	1.135	0.103	0.186	1.145	1.52200374344857	1.81281136882258E-69	1.1328345066244101E-67
hsa_circ_0016754	hsa_circ_0016754	circRNA	known	0.896	0.873	1.26	0.251	0.291	1.309	1.18859572698214	8.840611748291729E-55	4.17169015203922E-53
hsa_circ_0135349	hsa_circ_0135349	circRNA	known	0.825	0.917	1.458	0.232	0.456	1.472	1.00460710757223	3.3991897414066304E-44	1.2002564468059098E-42
hsa_circ_0085924	hsa_circ_0085924	circRNA	known	1.049	1.193	2.161	0.14	0.19	2.423	1.44599478469849	9.745679319747921E-105	9.87294749870366E-103
hsa_circ_0021998	hsa_circ_0021998	circRNA	known	0.608	0.696	1.04	0.14	0.254	1.186	1.12044247642619	5.09999374180239E-39	1.53248868552229E-37
hsa_circ_0064988	hsa_circ_0064988	circRNA	known	0.723	0.652	1.238	0.232	0.262	1.166	1.10316092337505	8.426925003447189E-42	2.76546142476763E-40
hsa_circ_0085260	hsa_circ_0085260	circRNA	known	1.247	0.983	1.868	0.273	0.565	1.83	1.05440321750794	3.69421654820552E-60	1.9477549917451998E-58
hsa_circ_0039310	hsa_circ_0039310	circRNA	known	0.998	0.928	1.45	0.284	0.46	1.503	1.00519453116262	1.2104104307117301E-46	4.56098148936526E-45
hsa_circ_0133312	hsa_circ_0133312	circRNA	known	0.947	0.9	1.392	0.262	0.444	1.37	1.04762674568284	7.21669308255796E-48	2.8214404118003503E-46
hsa_circ_0005571	hsa_circ_0005571	circRNA	known	0.416	0.613	1.604	0.251	0.161	1.145	1.22251710041472	2.3706273347614498E-48	9.383386617153741E-47
hsa_circ_0058839	hsa_circ_0058839	circRNA	known	0.569	0.944	1.509	0.251	0.384	1.053	1.18707168002801	3.19368376284632E-54	1.48311825377875E-52
hsa_circ_0006457	hsa_circ_0006457	circRNA	known	0.48	0.922	1.619	0.206	0.436	1.104	1.14557351288481	5.21645758807651E-51	2.2355421090555397E-49
hsa_circ_0062090	hsa_circ_0062090	circRNA	known	0.563	1.044	1.45	0.31	0.319	1.329	1.07519481967098	2.27991365521325E-47	8.77730285122553E-46
hsa_circ_0138374	hsa_circ_0138374	circRNA	known	0.985	1.839	3.084	0.483	0.141	2.75	1.43984486742974	2.49751719634673E-139	3.57293424432715E-137
hsa_circ_0086432	hsa_circ_0086432	circRNA	known	1.004	2.038	3.062	0.711	0.194	3.272	1.12895405962796	9.428321803279739E-100	8.8941597387455E-98
hsa_circ_0054585	hsa_circ_0054585	circRNA	known	0.908	1.198	1.941	0.564	0.214	2.035	1.00179209196518	4.14134286863149E-55	1.96276090722677E-53
hsa_circ_0036099	hsa_circ_0036099	circRNA	known	0.665	0.79	1.099	0.424	0.166	0.818	1.12852011865603	5.5133446735060796E-43	1.88113791670452E-41
hsa_circ_0015328	hsa_circ_0015328	circRNA	known	0.563	0.729	1.084	0.313	0.186	0.838	1.16702030670609	4.3945795166197294E-42	1.45628942268008E-40
hsa_circ_0066529	hsa_circ_0066529	circRNA	known	0.608	0.966	1.26	0.387	0.137	0.971	1.29570581068294	7.53251163125079E-59	3.84239698359838E-57
hsa_circ_0012446	hsa_circ_0012446	circRNA	known	0.812	0.972	1.443	0.457	0.262	1.258	1.05855003667475	1.45723668242154E-48	5.81262997272644E-47
hsa_circ_0003004	hsa_circ_0003004	circRNA	known	0.947	1.06	1.45	0.464	0.287	1.37	1.07894292662432	1.0446549622480901E-53	4.79372685557708E-52
hsa_circ_0069535	hsa_circ_0069535	circRNA	known	0.646	0.806	1.157	0.31	0.311	1.022	1.01204007207702	5.6867001053075604E-37	1.59257014379205E-35
hsa_circ_0107294	hsa_circ_0107294	circRNA	known	0.665	0.922	1.275	0.306	0.367	1.114	1.03117125389679	1.15336519040965E-41	3.76332740767108E-40
hsa_circ_0073527	hsa_circ_0073527	circRNA	known	0.55	0.696	0.967	0.181	0.254	0.838	1.20451988338989	2.13883805321065E-41	6.910131438260769E-40
hsa_circ_0116065	hsa_circ_0116065	circRNA	known	0.531	0.751	0.982	0.177	0.222	0.869	1.28710349246846	6.830679496829491E-47	2.59647338290153E-45
hsa_circ_0072758	hsa_circ_0072758	circRNA	known	0.646	0.933	1.26	0.228	0.283	1.145	1.23533319270346	9.379213904614389E-55	4.42199107102359E-53
hsa_circ_0130637	hsa_circ_0130637	circRNA	known	0.397	0.558	0.718	0.103	0.105	0.685	1.48721073017021	2.50861698498348E-43	8.652012261330269E-42
hsa_circ_0118791	hsa_circ_0118791	circRNA	known	0.525	0.701	0.842	0.225	0.214	0.767	1.15577554953847	1.0307416363599001E-36	2.8658586970791303E-35
hsa_circ_0008653	hsa_circ_0008653	circRNA	known	0.582	0.74	0.908	0.228	0.226	0.797	1.21054135296936	2.7247316787496197E-42	9.082103474357299E-41
hsa_circ_0036921	hsa_circ_0036921	circRNA	known	0.774	1.066	1.348	0.188	0.174	1.176	1.63081077086211	2.01871230751715E-92	1.77019002473585E-90
hsa_circ_0073594	hsa_circ_0073594	circRNA	known	0.569	0.641	0.872	0.136	0.149	0.767	1.49884945329738	5.8887509918512E-54	2.71489219843984E-52
hsa_circ_0003032	hsa_circ_0003032	circRNA	known	0.812	0.939	1.289	0.262	0.331	1.114	1.23044134267686	4.08614281741754E-58	2.0591573874129797E-56
hsa_circ_0005224	hsa_circ_0005224	circRNA	known	2.853	3.308	4.446	0.859	1.07	3.824	1.29998161751743	9.267048872581108E-216	2.2401435819309E-213
hsa_circ_0004088	hsa_circ_0004088	circRNA	known	1.299	1.552	2.146	0.534	0.4	1.871	1.24184649966214	1.28885140398255E-95	1.16606058183537E-93
hsa_circ_0082513	hsa_circ_0082513	circRNA	known	0.454	0.541	0.725	0.199	0.19	0.624	1.10440715844806	1.28907862129345E-28	2.62904064729935E-27
hsa_circ_0135267	hsa_circ_0135267	circRNA	known	0.531	0.69	0.93	0.125	0.129	0.797	1.59626025477774	6.226671450848241E-61	3.33658392598249E-59
hsa_circ_0044582	hsa_circ_0044582	circRNA	known	1.1	1.386	1.253	0.284	0.811	1.033	1.02643305350459	1.27640245346818E-54	5.98913691944498E-53
hsa_circ_0082185	hsa_circ_0082185	circRNA	known	0.736	0.9	0.894	0.173	0.509	0.777	1.06202222858156	2.11267872186707E-39	6.42140485162269E-38
hsa_circ_0070054	hsa_circ_0070054	circRNA	known	1.964	2.469	1.853	0.346	1.328	1.513	1.19666900351886	1.8875586961477298E-116	2.15627696791155E-114
hsa_circ_0078036	hsa_circ_0078036	circRNA	known	0.678	1.011	0.762	0.162	0.505	0.695	1.10781022423526	2.2811300137792199E-41	7.36325651184006E-40
hsa_circ_0019749	hsa_circ_0019749	circRNA	known	0.64	0.718	0.637	0.228	0.319	0.644	1.01408165904283	2.13361476397702E-29	4.50237615899563E-28
hsa_circ_0127091	hsa_circ_0127091	circRNA	known	0.601	0.757	0.659	0.225	0.331	0.665	1.00415773985612	2.69932273531816E-29	5.67182489220054E-28
hsa_circ_0126954	hsa_circ_0126954	circRNA	known	1.292	1.513	1.414	0.446	0.658	1.37	1.05667123943549	3.47467851234316E-64	1.98467185745103E-62
hsa_circ_0074166	hsa_circ_0074166	circRNA	known	1.67	2.038	1.853	0.402	0.791	1.707	1.28179454916154	8.5453602703958E-114	9.4915726753106E-112
hsa_circ_0013048	hsa_circ_0013048	circRNA	known	0.761	0.817	0.681	0.136	0.371	0.726	1.22616487742986	2.0085767982001E-44	7.14119609119756E-43
hsa_circ_0058273	hsa_circ_0058273	circRNA	known	0.633	0.751	0.564	0.184	0.323	0.644	1.07111315246908	1.6095501873607702E-31	3.69844784830092E-30
hsa_circ_0024775	hsa_circ_0024775	circRNA	known	0.601	0.746	0.557	0.17	0.299	0.593	1.15509997235876	1.24945063629526E-34	3.2270571454383895E-33
hsa_circ_0079564	hsa_circ_0079564	circRNA	known	2.642	3.131	2.952	0.892	1.494	2.382	1.08894588085586	4.0999529092504E-137	5.71439511274364E-135
hsa_circ_0021193	hsa_circ_0021193	circRNA	known	1.989	2.286	2.176	0.531	0.803	1.82	1.35020788953403	3.2604206208540402E-142	4.75863223121307E-140
hsa_circ_0025995	hsa_circ_0025995	circRNA	known	1.861	2.22	2.11	0.66	0.945	1.81	1.11170615284495	4.2832099127973E-101	4.11583407911532E-99
hsa_circ_0070242	hsa_circ_0070242	circRNA	known	0.896	1.226	1.069	0.346	0.428	0.982	1.15739929201813	1.0951424813211298E-56	5.34955120239752E-55
hsa_circ_0078241	hsa_circ_0078241	circRNA	known	0.326	0.486	0.41	0.107	0.137	0.348	1.3855854424374	1.15089554765997E-29	2.45639306719323E-28
hsa_circ_0059957	hsa_circ_0059957	circRNA	known	0.652	0.85	0.703	0.258	0.363	0.603	1.06281252991104	6.40821769538983E-35	1.67406668324674E-33
hsa_circ_0013049	hsa_circ_0013049	circRNA	known	1.177	1.613	1.319	0.265	0.638	1.176	1.30526742382747	2.06797904028859E-87	1.7069653822187E-85
hsa_circ_0024373	hsa_circ_0024373	circRNA	known	0.748	1.11	0.923	0.188	0.375	0.828	1.35880264600798	1.84921380376987E-63	1.0414064383414501E-61
hsa_circ_0075045	hsa_circ_0075045	circRNA	known	0.876	1.154	0.886	0.387	0.238	0.982	1.22307889755612	7.05331562696427E-57	3.45631614994445E-55
hsa_circ_0058466	hsa_circ_0058466	circRNA	known	0.473	0.707	0.557	0.173	0.149	0.562	1.37816797087492	3.03931423502762E-41	9.76693099099559E-40
hsa_circ_0017715	hsa_circ_0017715	circRNA	known	0.422	0.563	0.469	0.155	0.133	0.491	1.29363446066325	1.2114411687145201E-31	2.7979149670954797E-30
hsa_circ_0131598	hsa_circ_0131598	circRNA	known	1.126	1.546	1.216	0.332	0.242	1.258	1.56618160008567	1.56122410907102E-108	1.64149831180539E-106
hsa_circ_0088675	hsa_circ_0088675	circRNA	known	0.748	1.093	0.952	0.413	0.226	0.92	1.16460224130542	2.33173155520119E-50	9.81411583762409E-49
hsa_circ_0027672	hsa_circ_0027672	circRNA	known	0.633	0.966	0.791	0.313	0.254	0.716	1.18741247413374	8.66787775651813E-45	3.11238889098106E-43
hsa_circ_0015376	hsa_circ_0015376	circRNA	known	0.473	0.547	0.432	0.188	0.149	0.389	1.25886904250257	2.1296050400056098E-30	4.66763220830697E-29
hsa_circ_0037382	hsa_circ_0037382	circRNA	known	2.763	3.153	2.307	1.205	1.187	2.392	1.00252201610971	1.88264078085134E-114	2.10188109281523E-112
hsa_circ_0007173	hsa_circ_0007173	circRNA	known	0.928	0.977	0.74	0.265	0.279	0.705	1.38843630632874	1.65702405511778E-62	9.13691838457411E-61
hsa_circ_0038219	hsa_circ_0038219	circRNA	known	1.689	1.856	1.494	0.236	0.44	1.411	1.74844889192324	4.05894399327166E-163	6.900587106677361E-161
hsa_circ_0021163	hsa_circ_0021163	circRNA	known	1.516	1.629	1.384	0.265	0.488	1.247	1.57281540172846	2.9499917990400498E-126	3.68480175165907E-124
hsa_circ_0110630	hsa_circ_0110630	circRNA	known	0.94	1.027	0.864	0.221	0.339	0.787	1.40724903473886	7.42622885297729E-68	4.51815101046084E-66
hsa_circ_0002843	hsa_circ_0002843	circRNA	known	0.409	0.464	0.374	0.125	0.133	0.368	1.32829206423535	1.880897520349E-28	3.80878230859603E-27
hsa_circ_0021190	hsa_circ_0021190	circRNA	known	1.689	1.988	1.721	0.479	0.597	1.523	1.38659003239289	9.93441173895528E-125	1.22117713244257E-122
hsa_circ_0021172	hsa_circ_0021172	circRNA	known	1.209	1.425	1.179	0.276	0.371	1.104	1.52280767590648	6.18741004232797E-102	6.03124894639018E-100
hsa_circ_0076346	hsa_circ_0076346	circRNA	known	0.742	0.801	0.718	0.262	0.202	0.644	1.34244604864095	9.67084912156475E-51	4.1151837975205395E-49
hsa_circ_0034995	hsa_circ_0034995	circRNA	known	0.991	1.049	0.967	0.332	0.351	0.787	1.28732874010826	9.50705262011614E-63	5.2663722278675105E-61
hsa_circ_0084622	hsa_circ_0084622	circRNA	known	0.576	0.641	0.564	0.206	0.222	0.47	1.22820546481517	2.22023366338655E-35	5.90187591581024E-34
hsa_circ_0125384	hsa_circ_0125384	circRNA	known	1.209	1.209	1.069	0.575	0.335	1.186	1.02023492253206	1.4186604351299E-50	6.0060692135585396E-49
hsa_circ_0004091	hsa_circ_0004091	circRNA	known	0.748	0.696	0.652	0.232	0.125	0.695	1.41335739933722	9.47082683532878E-51	4.0316535493662194E-49
hsa_circ_0005013	hsa_circ_0005013	circRNA	known	2.085	2.237	2.044	0.844	0.444	2.3	1.21875619611528	3.6767449032981406E-120	4.313941127275999E-118
hsa_circ_0081336	hsa_circ_0081336	circRNA	known	0.966	1.016	0.952	0.369	0.23	0.971	1.26197495337039	2.10478287152458E-59	1.0890566930464699E-57
hsa_circ_0012443	hsa_circ_0012443	circRNA	known	0.748	0.773	0.747	0.346	0.23	0.746	1.05865308264036	2.3033566313424503E-35	6.11532997665756E-34
hsa_circ_0076904	hsa_circ_0076904	circRNA	known	0.825	0.845	0.645	0.254	0.218	0.797	1.2584977402123	1.94910144298667E-47	7.5278134760943E-46
hsa_circ_0076903	hsa_circ_0076903	circRNA	known	0.704	0.812	0.579	0.251	0.161	0.716	1.29475196268728	4.08115060848432E-45	1.47915758466003E-43
hsa_circ_0005334	hsa_circ_0005334	circRNA	known	0.742	0.762	0.564	0.254	0.161	0.716	1.26503960041788	5.9148299240789E-43	2.01621788309112E-41
hsa_circ_0123163	hsa_circ_0123163	circRNA	known	1.004	1.088	0.784	0.398	0.262	0.992	1.14997531425342	4.24551912898486E-51	1.8216035641543E-49
hsa_circ_0024097	hsa_circ_0024097	circRNA	known	0.467	0.519	0.381	0.133	0.161	0.45	1.24606443486757	2.3394551657336097E-28	4.71794481616923E-27
hsa_circ_0003229	hsa_circ_0003229	circRNA	known	0.64	0.652	0.557	0.192	0.258	0.624	1.11023476562828	1.75213376421676E-31	4.0184048735624295E-30
hsa_circ_0041550	hsa_circ_0041550	circRNA	known	0.704	0.729	0.549	0.133	0.186	0.695	1.45768831051844	9.29074493502748E-51	3.95810587523106E-49
hsa_circ_0005664	hsa_circ_0005664	circRNA	known	1.369	1.596	1.311	0.59	0.569	1.452	1.00063301134407	5.952963498457611E-60	3.1264895006254402E-58
hsa_circ_0070232	hsa_circ_0070232	circRNA	known	0.684	0.806	0.667	0.258	0.275	0.705	1.11094576807769	1.3863209862394898E-36	3.83187895675834E-35
hsa_circ_0060733	hsa_circ_0060733	circRNA	known	0.8	0.845	0.725	0.295	0.246	0.818	1.14868612475215	4.8912019524082495E-42	1.61888021588632E-40
hsa_circ_0024495	hsa_circ_0024495	circRNA	known	0.435	0.458	0.41	0.129	0.125	0.429	1.31676742621077	3.70860683854684E-29	7.7504300692255594E-28
hsa_circ_0097495	hsa_circ_0097495	circRNA	known	1.19	1.314	0.806	0.24	0.452	1.033	1.31992282983896	1.0228309043184E-72	6.7789776997591994E-71
hsa_circ_0035135	hsa_circ_0035135	circRNA	known	0.563	0.668	0.366	0.125	0.17	0.532	1.39497625856147	3.15310117270419E-39	9.53023289419963E-38
hsa_circ_0095840	hsa_circ_0095840	circRNA	known	0.601	0.607	0.308	0.162	0.178	0.562	1.16081113943577	1.82125547622603E-28	3.6893880107252996E-27
hsa_circ_0035156	hsa_circ_0035156	circRNA	known	0.537	0.569	0.308	0.118	0.141	0.573	1.27485725363262	1.36662224845325E-30	3.02225286948117E-29
hsa_circ_0021784	hsa_circ_0021784	circRNA	known	0.505	0.519	0.33	0.107	0.133	0.542	1.30086224470747	4.43979468934981E-30	9.62008814881606E-29
hsa_circ_0076796	hsa_circ_0076796	circRNA	known	0.601	0.558	0.352	0.151	0.161	0.562	1.21551763323036	3.7864677783816396E-30	8.22256495944693E-29
hsa_circ_0002706	hsa_circ_0002706	circRNA	known	0.896	0.867	0.557	0.184	0.323	0.879	1.16631228896668	1.3627959717393099E-42	4.58695734438169E-41
hsa_circ_0006139	hsa_circ_0006139	circRNA	known	0.896	0.867	0.557	0.184	0.323	0.879	1.16631228896668	1.3627959717393099E-42	4.58695734438169E-41
hsa_circ_0008260	hsa_circ_0008260	circRNA	known	0.896	0.867	0.557	0.184	0.323	0.879	1.16631228896668	1.3627959717393099E-42	4.58695734438169E-41
hsa_circ_0003034	hsa_circ_0003034	circRNA	known	0.896	0.867	0.557	0.184	0.323	0.879	1.16631228896668	1.3627959717393099E-42	4.58695734438169E-41
hsa_circ_0084758	hsa_circ_0084758	circRNA	known	0.972	1.033	0.696	0.247	0.501	0.808	1.06290360626856	1.16995276902974E-42	3.94953881155999E-41
hsa_circ_0134373	hsa_circ_0134373	circRNA	known	1.139	1.237	0.784	0.321	0.521	0.889	1.12651583347766	1.84618047870071E-54	8.62900134317533E-53
hsa_circ_0033118	hsa_circ_0033118	circRNA	known	0.819	0.994	0.689	0.199	0.444	0.705	1.16503351739956	1.08756733716034E-45	3.9911620584586903E-44
hsa_circ_0024766	hsa_circ_0024766	circRNA	known	3.307	3.728	2.989	1.172	1.708	2.781	1.0376057018485	1.80766243802626E-146	2.73030141406544E-144
hsa_circ_0069435	hsa_circ_0069435	circRNA	known	0.972	1.088	0.828	0.269	0.448	0.777	1.20754919926252	3.35824401449092E-55	1.59370899997068E-53
hsa_circ_0034550	hsa_circ_0034550	circRNA	known	1.292	1.116	0.901	0.14	0.492	0.91	1.45982519044405	2.4040652069738197E-83	1.88386863715222E-81
hsa_circ_0061666	hsa_circ_0061666	circRNA	known	0.576	0.58	0.469	0.118	0.27	0.419	1.2656932416165	5.18522414906246E-34	1.30925398565369E-32
hsa_circ_0024717	hsa_circ_0024717	circRNA	known	8.642	8.637	6.072	2.694	3.149	6.625	1.17238516243582	0.0	0.0
hsa_circ_0024719	hsa_circ_0024719	circRNA	known	4.753	4.495	3.274	1.353	1.506	3.681	1.2435469556581	5.92907060673759E-244	1.63382857615077E-241
hsa_circ_0023929	hsa_circ_0023929	circRNA	known	1.279	1.314	0.923	0.276	0.359	1.043	1.46243688777252	2.69133930317572E-89	2.28328461556379E-87
hsa_circ_0092959	hsa_circ_0092959	circRNA	known	0.755	0.751	0.52	0.199	0.283	0.624	1.19108241827442	1.51782897392043E-38	4.49234234926721E-37
hsa_circ_0111428	hsa_circ_0111428	circRNA	known	2.239	2.121	1.663	0.42	0.767	1.789	1.38267874591248	1.0270809889736099E-138	1.45969504963106E-136
hsa_circ_0074291	hsa_circ_0074291	circRNA	known	0.748	0.685	0.542	0.195	0.319	0.654	1.06266614514699	2.0236626140970603E-31	4.627419055241879E-30
hsa_circ_0007681	hsa_circ_0007681	circRNA	known	0.806	0.718	0.498	0.103	0.186	0.644	1.61998589079901	3.20077555620365E-60	1.69005943264081E-58
hsa_circ_0114066	hsa_circ_0114066	circRNA	known	0.902	1.458	0.601	0.181	0.63	1.135	1.00216518478015	1.9983425389734697E-43	6.90531281431624E-42
hsa_circ_0001103	hsa_circ_0001103	circRNA	known	1.631	3.015	0.842	0.276	0.509	3.63	1.09843068624835	9.63490294840876E-93	8.49000365907953E-91
hsa_circ_0082480	hsa_circ_0082480	circRNA	known	1.874	6.169	3.018	0.409	1.453	6.124	1.14608013338846	2.74257429397862E-195	5.75600437481994E-193
hsa_circ_0102840	hsa_circ_0102840	circRNA	known	0.608	1.033	0.718	0.214	0.206	0.91	1.31866695912625	3.3700769260630204E-52	1.48662261012188E-50
hsa_circ_0007918	hsa_circ_0007918	circRNA	known	0.48	0.734	0.593	0.162	0.218	0.624	1.24021069809124	1.2666860541005399E-36	3.50746696279396E-35
hsa_circ_0001324	hsa_circ_0001324	circRNA	known	0.646	0.933	0.733	0.228	0.311	0.797	1.14799819894675	2.98895812649328E-41	9.61081381433241E-40
hsa_circ_0023932	hsa_circ_0023932	circRNA	known	0.633	0.878	0.74	0.173	0.262	0.9	1.22215181492324	4.3715156033712503E-44	1.53856891057099E-42
hsa_circ_0105705	hsa_circ_0105705	circRNA	known	1.414	2.005	1.699	0.501	0.698	1.912	1.09639700245954	1.39018975738533E-82	1.0776806726256399E-80
hsa_circ_0004697	hsa_circ_0004697	circRNA	known	0.493	0.701	0.579	0.173	0.254	0.654	1.07988271785807	4.1629718860797497E-29	8.67988454707149E-28
hsa_circ_0026842	hsa_circ_0026842	circRNA	known	0.397	0.536	0.469	0.114	0.105	0.583	1.34617785663048	2.63906872871605E-32	6.255210922412631E-31
hsa_circ_0117034	hsa_circ_0117034	circRNA	known	0.588	0.873	0.733	0.192	0.161	0.91	1.32953319562404	8.254314721939609E-49	3.3181487272723503E-47
hsa_circ_0098047	hsa_circ_0098047	circRNA	known	0.947	1.624	1.377	0.284	0.226	1.575	1.51246906258651	1.61641077617032E-104	1.6298959163514E-102
hsa_circ_0084473	hsa_circ_0084473	circRNA	known	0.864	1.331	1.04	0.24	0.238	1.298	1.4234327046107	5.59736393198529E-79	4.14618416127414E-77
hsa_circ_0084477	hsa_circ_0084477	circRNA	known	0.806	1.11	0.798	0.103	0.117	1.155	1.73696135951414	1.47509077626565E-88	1.23356317147849E-86
hsa_circ_0117037	hsa_circ_0117037	circRNA	known	0.716	0.884	0.659	0.273	0.254	0.879	1.07711395803782	1.29221566579298E-36	3.57450287976287E-35
hsa_circ_0088673	hsa_circ_0088673	circRNA	known	0.902	1.243	0.96	0.398	0.254	1.309	1.1112683382391	4.21964985127096E-52	1.85459091028101E-50
hsa_circ_0005953	hsa_circ_0005953	circRNA	known	0.582	0.773	0.549	0.221	0.166	0.828	1.12776117336887	1.71540432418235E-33	4.25008983508697E-32
hsa_circ_0003242	hsa_circ_0003242	circRNA	known	0.582	0.773	0.549	0.221	0.166	0.828	1.12776117336887	1.71540432418235E-33	4.25008983508697E-32
hsa_circ_0002509	hsa_circ_0002509	circRNA	known	0.582	0.773	0.549	0.221	0.166	0.828	1.12776117336887	1.71540432418235E-33	4.25008983508697E-32
hsa_circ_0057868	hsa_circ_0057868	circRNA	known	0.64	0.856	0.549	0.144	0.218	0.767	1.35217276234197	2.75264296601081E-47	1.05634380810456E-45
hsa_circ_0094478	hsa_circ_0094478	circRNA	known	0.512	0.641	0.52	0.136	0.238	0.624	1.14424315367084	4.3062611528106296E-30	9.33635350960521E-29
hsa_circ_0046199	hsa_circ_0046199	circRNA	known	0.812	0.977	0.74	0.111	0.287	1.002	1.40332144810325	7.151514707900581E-61	3.82459474966322E-59
hsa_circ_0039721	hsa_circ_0039721	circRNA	known	0.832	1.419	1.018	0.284	0.509	1.39	1.01194549703087	1.72489719259656E-47	6.6737930106979804E-46
hsa_circ_0087490	hsa_circ_0087490	circRNA	known	0.493	0.873	0.579	0.147	0.351	0.787	1.00036337779505	1.59386265935024E-28	3.24148263956796E-27
hsa_circ_0008966	hsa_circ_0008966	circRNA	known	2.783	3.799	2.762	0.468	1.736	4.028	1.03561322539759	5.15587792920879E-137	7.167663109391469E-135
hsa_circ_0119883	hsa_circ_0119883	circRNA	known	2.271	3.231	2.168	0.405	1.36	3.343	1.05344124263488	2.10374966863464E-116	2.40071310974138E-114
hsa_circ_0007386	hsa_circ_0007386	circRNA	known	2.309	3.385	2.219	0.409	1.393	3.405	1.07282929056418	9.04952252730215E-124	1.10487834455097E-121
hsa_circ_0087571	hsa_circ_0087571	circRNA	known	0.672	0.933	0.718	0.184	0.375	0.859	1.09077829469203	2.54388615870273E-38	7.49436059420215E-37
hsa_circ_0007741	hsa_circ_0007741	circRNA	known	2.002	2.883	2.307	0.225	0.945	2.985	1.3483694235966	1.92431999078554E-159	3.18162072858184E-157
hsa_circ_0054017	hsa_circ_0054017	circRNA	known	2.015	2.905	2.183	0.214	1.09	2.853	1.28616729632734	5.64059401467475E-147	8.56737404506615E-145
hsa_circ_0103270	hsa_circ_0103270	circRNA	known	0.672	0.922	0.747	0.133	0.238	1.104	1.25972651357738	5.31723026554394E-48	2.0840925401279303E-46
hsa_circ_0072280	hsa_circ_0072280	circRNA	known	0.525	0.757	0.623	0.125	0.17	0.869	1.29517860620388	5.25789294212008E-41	1.6806634417350502E-39
hsa_circ_0052870	hsa_circ_0052870	circRNA	known	0.665	0.944	0.842	0.217	0.347	1.074	1.01971399996244	4.3193680711816394E-36	1.1744169837727499E-34
hsa_circ_0027443	hsa_circ_0027443	circRNA	known	0.473	0.674	0.527	0.103	0.214	0.736	1.18686931864004	6.50248691453277E-32	1.5194591064758699E-30
hsa_circ_0053962	hsa_circ_0053962	circRNA	known	0.947	1.508	1.187	0.181	0.492	1.697	1.16891526289355	8.64408167527666E-66	5.07106971346566E-64
hsa_circ_0032188	hsa_circ_0032188	circRNA	known	0.601	0.989	0.689	0.217	0.166	1.206	1.1296198989412	6.284443740501079E-40	1.9442368785068E-38
hsa_circ_0084475	hsa_circ_0084475	circRNA	known	0.857	1.502	1.026	0.162	0.194	1.891	1.35718294574558	1.79101645002317E-77	1.28365266361158E-75
hsa_circ_0117398	hsa_circ_0117398	circRNA	known	0.537	0.862	0.674	0.236	0.17	0.982	1.09499591947004	1.37028971285664E-34	3.5366276154319E-33
hsa_circ_0098046	hsa_circ_0098046	circRNA	known	1.286	2.215	1.758	0.413	0.347	2.474	1.31448468041665	7.5713605319122E-113	8.290678060302971E-111
hsa_circ_0030676	hsa_circ_0030676	circRNA	known	4.35	5.997	6.307	2.543	1.272	5.766	1.12173881904045	3.4051004388773803E-271	1.0446423714692999E-268
hsa_circ_0036102	hsa_circ_0036102	circRNA	known	0.659	1.016	1.143	0.335	0.153	1.114	1.27451309612199	1.56594999404132E-57	7.77917984195868E-56
hsa_circ_0088674	hsa_circ_0088674	circRNA	known	0.678	0.884	0.835	0.365	0.234	0.91	1.00550907386662	1.9197592545403398E-34	4.92776127588767E-33
hsa_circ_0069735	hsa_circ_0069735	circRNA	known	0.633	0.928	0.879	0.258	0.238	0.869	1.23289074061818	5.09358484898772E-48	1.9971573671469E-46
hsa_circ_0133409	hsa_circ_0133409	circRNA	known	0.748	1.11	1.04	0.405	0.327	0.982	1.0587510951436	7.83053082592958E-45	2.81826243378155E-43
hsa_circ_0030425	hsa_circ_0030425	circRNA	known	0.371	0.48	0.454	0.136	0.105	0.45	1.33018794197309	1.3681869151916E-29	2.9078435907681098E-28
hsa_circ_0023930	hsa_circ_0023930	circRNA	known	0.768	1.06	1.018	0.217	0.279	1.063	1.33717059900272	6.55286596052511E-63	3.6523374784407004E-61
hsa_circ_0112917	hsa_circ_0112917	circRNA	known	1.119	1.486	1.516	0.402	0.379	1.503	1.27347059220822	1.43290366468343E-83	1.1269261820665E-81
hsa_circ_0069532	hsa_circ_0069532	circRNA	known	0.672	0.751	0.894	0.243	0.23	1.002	1.09409114947923	1.30292551536418E-37	3.7417560756265894E-36
hsa_circ_0036201	hsa_circ_0036201	circRNA	known	2.725	3.435	4.271	0.391	0.505	4.601	1.63819804957473	5.1281631516987004E-300	1.79728011869373E-297
hsa_circ_0017510	hsa_circ_0017510	circRNA	known	0.659	0.823	0.923	0.269	0.254	0.91	1.12662920387895	6.62186158545032E-41	2.1098003008471E-39
hsa_circ_0126299	hsa_circ_0126299	circRNA	known	0.678	0.828	0.93	0.254	0.202	1.002	1.19781732035539	1.6747003556809E-45	6.12507091248964E-44
hsa_circ_0074520	hsa_circ_0074520	circRNA	known	2.213	2.866	3.003	0.803	0.553	3.313	1.2871817383764	1.76007821674197E-164	3.03518201529122E-162
hsa_circ_0090573	hsa_circ_0090573	circRNA	known	0.601	0.762	0.886	0.284	0.121	0.971	1.1834808613943	2.59606608912183E-41	8.35990404958482E-40
hsa_circ_0076898	hsa_circ_0076898	circRNA	known	0.691	0.839	0.916	0.228	0.17	1.114	1.23217298623134	9.730592003550069E-48	3.79059061732539E-46
hsa_circ_0029096	hsa_circ_0029096	circRNA	known	0.569	0.74	0.725	0.181	0.133	0.9	1.29969391285183	1.4833879999967598E-43	5.14393169540984E-42
hsa_circ_0036524	hsa_circ_0036524	circRNA	known	16.465	30.573	31.395	0.516	4.598	37.216	1.7116056707378	0.0	0.0
hsa_circ_0068027	hsa_circ_0068027	circRNA	known	0.461	0.746	0.754	0.14	0.125	0.92	1.3414094208648	5.24308698424403E-44	1.84053597421618E-42
hsa_circ_0055307	hsa_circ_0055307	circRNA	known	1.151	1.574	1.707	0.354	0.392	1.994	1.22533835489744	2.45658047082627E-84	1.95328809595156E-82
hsa_circ_0095898	hsa_circ_0095898	circRNA	known	0.819	1.143	1.194	0.35	0.359	1.339	1.03896188455572	5.67087708894829E-47	2.16015935710427E-45
hsa_circ_0112741	hsa_circ_0112741	circRNA	known	1.273	1.8	1.868	0.365	0.456	2.198	1.24740602500404	1.22223278564112E-96	1.11887507822308E-94
hsa_circ_0077138	hsa_circ_0077138	circRNA	known	0.499	0.685	0.689	0.203	0.21	0.818	1.04072687661623	1.09235399946397E-28	2.23202959860284E-27
hsa_circ_0034694	hsa_circ_0034694	circRNA	known	0.473	0.757	0.806	0.122	0.218	0.838	1.30371802171503	1.26201066275641E-43	4.3889115842603695E-42
hsa_circ_0066289	hsa_circ_0066289	circRNA	known	0.889	1.502	1.677	0.173	0.388	1.707	1.42397166048804	3.47833055356366E-97	3.20859698150537E-95
hsa_circ_0085072	hsa_circ_0085072	circRNA	known	0.729	1.044	1.223	0.133	0.254	1.227	1.47989785783874	4.9845265679523903E-76	3.47812042012225E-74
hsa_circ_0007827	hsa_circ_0007827	circRNA	known	2.168	2.921	3.26	0.767	1.215	3.353	1.02773535921746	1.04432315578929E-118	1.2070012857989099E-116
hsa_circ_0135821	hsa_circ_0135821	circRNA	known	0.467	0.674	0.637	0.14	0.202	0.726	1.20483636798935	2.93532568360084E-34	7.47962424073497E-33
hsa_circ_0020951	hsa_circ_0020951	circRNA	known	0.972	1.48	1.472	0.299	0.46	1.523	1.2303526743933	1.02959163666039E-75	7.13375917362592E-74
hsa_circ_0024938	hsa_circ_0024938	circRNA	known	0.403	0.718	0.776	0.144	0.258	0.797	1.10232375798981	1.2164455425584999E-31	2.8088739120877497E-30
hsa_circ_0075728	hsa_circ_0075728	circRNA	known	0.365	0.657	0.681	0.151	0.178	0.685	1.20170281998795	1.24928946519954E-32	2.9985162217032204E-31
hsa_circ_0055517	hsa_circ_0055517	circRNA	known	0.32	0.585	0.571	0.122	0.17	0.593	1.19325025495713	2.65576067264507E-28	5.34190671999945E-27
hsa_circ_0098048	hsa_circ_0098048	circRNA	known	0.915	1.585	1.538	0.317	0.226	1.728	1.41932529563167	1.02205070405721E-96	9.37205783628955E-95
hsa_circ_0026201	hsa_circ_0026201	circRNA	known	0.365	0.696	0.733	0.118	0.109	0.685	1.54554629020688	1.84367752741253E-49	7.574465155867519E-48
hsa_circ_0006143	hsa_circ_0006143	circRNA	known	0.537	0.933	1.047	0.236	0.234	1.022	1.21310872460442	6.64854713022598E-48	2.60213610413788E-46
hsa_circ_0009035	hsa_circ_0009035	circRNA	known	0.512	0.812	0.916	0.225	0.166	0.889	1.27535716529114	3.97763067226657E-46	1.4752105865882901E-44
hsa_circ_0007911	hsa_circ_0007911	circRNA	known	1.842	2.303	2.483	0.571	0.86	2.587	1.12762450922432	6.58207391363817E-110	7.02278104976709E-108
hsa_circ_0080372	hsa_circ_0080372	circRNA	known	0.921	1.071	1.172	0.317	0.436	1.176	1.06670687503862	5.79894285942374E-49	2.33979998473977E-47
hsa_circ_0079561	hsa_circ_0079561	circRNA	known	0.806	0.994	1.128	0.269	0.444	1.114	1.03383346293927	3.4780887565207197E-43	1.19386085570893E-41
hsa_circ_0094402	hsa_circ_0094402	circRNA	known	0.704	0.795	0.974	0.221	0.343	0.941	1.08561447812107	1.6672484232356E-39	5.08179947207211E-38
hsa_circ_0084458	hsa_circ_0084458	circRNA	known	1.503	1.856	1.985	0.199	0.432	2.628	1.38848526186043	1.50130850658538E-122	1.8145726119327103E-120
hsa_circ_0060730	hsa_circ_0060730	circRNA	known	1.273	1.557	1.655	0.42	0.537	1.963	1.06565724614896	1.2105920416933E-68	7.48300660657638E-67
hsa_circ_0036203	hsa_circ_0036203	circRNA	known	6.8	8.262	9.296	1.411	2.018	11.195	1.33071637460183	0.0	0.0
hsa_circ_0036195	hsa_circ_0036195	circRNA	known	1.861	2.209	2.622	0.195	0.303	3.333	1.58641844616127	4.77176418722326E-185	9.447220738931091E-183
hsa_circ_0019184	hsa_circ_0019184	circRNA	known	0.576	0.657	0.711	0.17	0.186	0.91	1.13570992648436	7.46929811700006E-34	1.87330965465178E-32
hsa_circ_0003647	hsa_circ_0003647	circRNA	known	1.465	1.635	1.817	0.339	0.541	2.208	1.18459001540833	1.95037704424552E-88	1.62851220033626E-86
hsa_circ_0036193	hsa_circ_0036193	circRNA	known	1.561	1.773	2.102	0.151	0.279	2.576	1.61303170401755	2.6775686090129502E-154	4.27684321654375E-152
hsa_circ_0053629	hsa_circ_0053629	circRNA	known	0.55	0.585	0.689	0.14	0.182	0.838	1.17171709340749	2.7279162899304197E-33	6.70804774146924E-32
hsa_circ_0094404	hsa_circ_0094404	circRNA	known	1.004	1.116	1.179	0.254	0.456	1.278	1.13844093853319	1.62203718588237E-56	7.90905623963606E-55
hsa_circ_0013351	hsa_circ_0013351	circRNA	known	1.324	1.646	1.633	0.328	0.593	1.84	1.18552289293252	1.6814213276868397E-83	1.32045833287291E-81
hsa_circ_0133786	hsa_circ_0133786	circRNA	known	1.471	1.745	1.663	0.442	0.658	1.902	1.09904846228439	1.24679768050774E-78	9.15411536327227E-77
hsa_circ_0021170	hsa_circ_0021170	circRNA	known	1.554	1.756	1.839	0.435	0.666	2.167	1.09221917309312	1.08123817475761E-81	8.25185125958776E-80
hsa_circ_0068046	hsa_circ_0068046	circRNA	known	0.697	0.762	0.754	0.155	0.23	0.961	1.23692204543916	8.20635051106196E-44	2.8658978876038896E-42
hsa_circ_0117301	hsa_circ_0117301	circRNA	known	0.499	0.53	0.549	0.103	0.149	0.654	1.32694264751974	3.9835087740191E-35	1.0478456793567499E-33
hsa_circ_0005289	hsa_circ_0005289	circRNA	known	0.774	0.828	0.813	0.21	0.347	1.002	1.0427074626807	1.2144484629997799E-36	3.36540201507227E-35
hsa_circ_0087585	hsa_circ_0087585	circRNA	known	1.087	1.182	1.128	0.291	0.472	1.36	1.0876865596963	2.1571642121144E-54	1.0065155343177101E-52
hsa_circ_0088395	hsa_circ_0088395	circRNA	known	0.627	0.74	0.667	0.173	0.283	0.828	1.08420170548923	3.45700989658829E-33	8.47589639485908E-32
hsa_circ_0095918	hsa_circ_0095918	circRNA	known	0.787	0.939	0.908	0.125	0.262	1.135	1.36782602665345	2.6703024316297303E-60	1.41133758973047E-58
hsa_circ_0074292	hsa_circ_0074292	circRNA	known	0.672	0.79	0.747	0.214	0.287	0.91	1.06119475793032	1.19529247836432E-34	3.0901263842669395E-33
hsa_circ_0023884	hsa_circ_0023884	circRNA	known	1.797	2.38	2.198	0.464	1.098	2.341	1.06883991276719	6.59957794505667E-98	6.10861447126373E-96
hsa_circ_0026123	hsa_circ_0026123	circRNA	known	0.832	1.171	1.055	0.254	0.46	1.063	1.13807354780501	6.51597796915899E-53	2.92317460707557E-51
hsa_circ_0121384	hsa_circ_0121384	circRNA	known	2.699	2.982	3.033	0.376	1.453	3.19	1.2082429694326	8.62966406594742E-161	1.44221928963864E-158
hsa_circ_0005579	hsa_circ_0005579	circRNA	known	0.563	0.696	0.689	0.107	0.279	0.736	1.23556357543211	1.06343751769963E-38	3.16390190705492E-37
hsa_circ_0054002	hsa_circ_0054002	circRNA	known	1.836	2.253	2.19	0.147	0.715	2.28	1.55391029891254	2.63842214895694E-170	4.762176084057349E-168
hsa_circ_0031880	hsa_circ_0031880	circRNA	known	0.678	0.663	0.798	0.188	0.303	0.777	1.10797377346826	1.58822549622527E-35	4.24792463174147E-34
hsa_circ_0102137	hsa_circ_0102137	circRNA	known	0.684	0.696	0.806	0.166	0.283	0.746	1.24564388537009	1.9869006904912E-43	6.8679667148878E-42
hsa_circ_0087351	hsa_circ_0087351	circRNA	known	2.552	2.64	2.974	0.571	1.017	2.873	1.2772086712625	1.55659735124688E-163	2.65888433360619E-161
hsa_circ_0019113	hsa_circ_0019113	circRNA	known	0.704	0.729	0.842	0.177	0.279	0.808	1.24323839078881	5.35286681874901E-45	1.93231355001081E-43
hsa_circ_0024496	hsa_circ_0024496	circRNA	known	2.264	2.314	2.637	0.534	0.844	2.546	1.28808592479535	1.5154774275154002E-146	2.29538662224067E-144
hsa_circ_0013549	hsa_circ_0013549	circRNA	known	0.959	1.016	1.113	0.35	0.48	1.002	1.01757825561845	2.1167342760398402E-44	7.51586410354132E-43
hsa_circ_0077492	hsa_circ_0077492	circRNA	known	0.518	0.552	0.608	0.162	0.218	0.542	1.18415735090829	2.3570134181651202E-31	5.3754896311173996E-30
hsa_circ_0002207	hsa_circ_0002207	circRNA	known	1.158	1.209	1.319	0.258	0.331	1.278	1.44433489484066	4.07576843257937E-90	3.4755072297213803E-88
hsa_circ_0118761	hsa_circ_0118761	circRNA	known	1.132	1.16	1.326	0.324	0.428	1.237	1.22870707199232	2.86785764131999E-69	1.79110444708414E-67
hsa_circ_0102734	hsa_circ_0102734	circRNA	known	0.588	0.58	0.623	0.129	0.194	0.593	1.37816797087492	8.21124167159917E-42	2.69631482130838E-40
hsa_circ_0040387	hsa_circ_0040387	circRNA	known	0.748	0.757	0.835	0.1	0.17	0.746	1.75198280742725	6.32811305954781E-76	4.40996996072581E-74
hsa_circ_0072949	hsa_circ_0072949	circRNA	known	1.887	1.916	2.073	0.682	0.868	1.881	1.04165296739857	4.89164395532641E-86	3.98304867508293E-84
hsa_circ_0020953	hsa_circ_0020953	circRNA	known	0.697	0.9	0.82	0.177	0.266	0.9	1.30491898884428	6.53698434061246E-52	2.8614763789448897E-50
hsa_circ_0013350	hsa_circ_0013350	circRNA	known	0.998	1.132	1.062	0.236	0.323	1.114	1.37816797087492	1.35428922128461E-73	9.08699538464918E-72
hsa_circ_0057275	hsa_circ_0057275	circRNA	known	1.279	1.541	1.443	0.317	0.412	1.431	1.42149540253901	2.7993448121251498E-102	2.73855325902353E-100
hsa_circ_0023931	hsa_circ_0023931	circRNA	known	0.915	1.182	1.231	0.295	0.408	1.176	1.20488821779945	2.87097683650424E-62	1.5774495559922E-60
hsa_circ_0021171	hsa_circ_0021171	circRNA	known	2.348	2.728	2.835	0.678	1.09	2.812	1.15379518541023	7.76014372511278E-136	1.06784310654995E-133
hsa_circ_0096666	hsa_circ_0096666	circRNA	known	1.561	1.861	1.868	0.534	0.71	1.922	1.0940052568801	2.86707712558138E-84	2.27467387832938E-82
hsa_circ_0118789	hsa_circ_0118789	circRNA	known	0.499	0.563	0.557	0.136	0.19	0.573	1.24888495392995	5.62554849147573E-33	1.36628033064108E-31
hsa_circ_0105459	hsa_circ_0105459	circRNA	known	0.704	0.762	0.791	0.236	0.295	0.797	1.10570855225185	1.5849633602904E-37	4.5372770834261004E-36
hsa_circ_0013339	hsa_circ_0013339	circRNA	known	1.151	1.259	1.275	0.291	0.367	1.298	1.34872419298243	1.08858825590723E-81	8.30209533533304E-80
hsa_circ_0077147	hsa_circ_0077147	circRNA	known	0.62	0.718	0.754	0.221	0.254	0.777	1.10786556457708	5.13973785239097E-35	1.3474051088417599E-33
hsa_circ_0013353	hsa_circ_0013353	circRNA	known	0.844	0.933	1.018	0.188	0.295	1.063	1.32663767023483	1.0635779468466201E-60	5.67674900599812E-59
hsa_circ_0104800	hsa_circ_0104800	circRNA	known	0.71	0.723	0.916	0.203	0.21	1.268	1.04605518230207	1.90264638693283E-35	5.07259953518655E-34
hsa_circ_0036199	hsa_circ_0036199	circRNA	known	1.599	1.712	2.183	0.155	0.287	3.19	1.3916827773494	2.85485135699896E-125	3.52128681728428E-123
hsa_circ_0018620	hsa_circ_0018620	circRNA	known	0.921	1.049	1.135	0.188	0.17	1.81	1.23504302877632	2.31403137323827E-60	1.22483060408705E-58
hsa_circ_0083694	hsa_circ_0083694	circRNA	known	0.576	0.613	0.703	0.103	0.178	1.125	1.08469245147699	1.13070938213992E-30	2.50873393255941E-29
hsa_circ_0028131	hsa_circ_0028131	circRNA	known	0.915	0.9	1.026	0.195	0.262	1.656	1.04978485385025	6.0464928842744895E-43	2.05980180369736E-41
hsa_circ_0132546	hsa_circ_0132546	circRNA	known	0.8	0.889	1.187	0.158	0.371	1.575	1.01059721043184	1.27185967169586E-40	4.01683624980972E-39
hsa_circ_0036200	hsa_circ_0036200	circRNA	known	2.904	3.617	4.629	0.372	0.585	6.083	1.42790646827087	5.580472355433459E-262	1.65573379233979E-259
hsa_circ_0018464	hsa_circ_0018464	circRNA	known	0.486	0.596	0.725	0.125	0.145	0.992	1.13912192123275	1.40351156844246E-31	3.23049285475122E-30
hsa_circ_0084431	hsa_circ_0084431	circRNA	known	1.727	2.043	2.293	0.203	0.456	3.313	1.33198586944562	4.77149809897443E-130	6.248296954371639E-128
hsa_circ_0043816	hsa_circ_0043816	circRNA	known	0.947	1.104	1.34	0.265	0.436	1.687	1.00028347001354	4.75532190749718E-47	1.81459598764734E-45
hsa_circ_0106858	hsa_circ_0106858	circRNA	known	0.864	1.088	1.245	0.243	0.384	1.626	1.02778342993833	1.5585961207901E-46	5.84249655580078E-45
hsa_circ_0043815	hsa_circ_0043815	circRNA	known	0.844	1.055	1.238	0.243	0.379	1.615	1.0077995209298	3.02812371131757E-44	1.0709787244965599E-42
hsa_circ_0073239	hsa_circ_0073239	circRNA	known	0.365	0.652	0.645	0.114	0.105	1.022	1.12246621127559	8.15637588382961E-29	1.67577856709393E-27
hsa_circ_0086961	hsa_circ_0086961	circRNA	known	2.584	4.346	4.695	0.424	0.852	8.547	1.03497740556733	1.00039425722148E-166	1.7558945944904E-164
hsa_circ_0086965	hsa_circ_0086965	circRNA	known	3.435	4.865	5.237	0.468	1.037	8.68	1.16887913681265	1.68236012718013E-235	4.4655115767916405E-233
hsa_circ_0002970	hsa_circ_0002970	circRNA	known	6.096	10.222	12.489	0.133	1.401	19.569	1.35122462413451	0.0	0.0
hsa_circ_0035527	hsa_circ_0035527	circRNA	known	1.03	1.447	2.102	0.262	0.21	3.394	1.0201204501809	2.70474508455611E-64	1.55062505916934E-62
hsa_circ_0036197	hsa_circ_0036197	circRNA	known	3.915	4.567	5.721	0.575	0.912	9.212	1.1692064770227	3.96650110667548E-245	1.09580664247073E-242
hsa_circ_0095984	hsa_circ_0095984	circRNA	known	0.659	0.746	0.996	0.14	0.19	1.615	1.00024992715677	1.19767672181834E-33	2.98787372186221E-32
hsa_circ_0044863	hsa_circ_0044863	circRNA	known	2.213	3.341	3.501	0.634	1.207	4.611	1.01033523154139	1.69318282509705E-125	2.09559916830525E-123
hsa_circ_0066305	hsa_circ_0066305	circRNA	known	0.857	1.541	1.714	0.158	0.46	2.198	1.17663106175939	1.48056668137307E-73	9.92813927715033E-72
hsa_circ_0094107	hsa_circ_0094107	circRNA	known	0.78	1.077	1.282	0.28	0.262	1.534	1.13580713330587	2.23005231442837E-53	1.0151565592405801E-51
hsa_circ_0005229	hsa_circ_0005229	circRNA	known	0.441	0.574	0.681	0.111	0.218	0.787	1.10253352826149	2.42574462343774E-28	4.88923208151523E-27
hsa_circ_0066326	hsa_circ_0066326	circRNA	known	0.544	0.961	1.355	0.111	0.335	1.636	1.07982669630517	1.0841038616623201E-44	3.88241110458277E-43
hsa_circ_0038304	hsa_circ_0038304	circRNA	known	0.467	0.602	1.04	0.111	0.161	1.38	1.03853787425409	3.8408175564099804E-31	8.679991195512839E-30
hsa_circ_0034790	hsa_circ_0034790	circRNA	known	0.525	0.718	0.996	0.162	0.182	1.278	1.0796444803225	2.15251391084428E-35	5.72467206504893E-34
hsa_circ_0035164	hsa_circ_0035164	circRNA	known	0.652	0.723	0.425	0.181	0.194	0.889	1.03948135772619	3.5243255625902E-28	7.05490501157612E-27
hsa_circ_0031570	hsa_circ_0031570	circRNA	known	0.838	0.751	0.52	0.177	0.246	0.982	1.09956730765165	2.06926262810714E-35	5.50732036307423E-34
hsa_circ_0036687	hsa_circ_0036687	circRNA	known	2.194	2.076	0.996	0.151	0.384	4.028	1.06810003119761	6.36147135369472E-83	4.9598409051096E-81
hsa_circ_0099246	hsa_circ_0099246	circRNA	known	0.716	0.867	0.527	0.173	0.194	1.217	1.05032891349794	2.88550022790195E-33	7.08750584442888E-32
hsa_circ_0003514	hsa_circ_0003514	circRNA	known	0.928	1.066	0.711	0.195	0.226	1.626	1.07695037115323	1.22308425131821E-43	4.2549030543127794E-42
hsa_circ_0115451	hsa_circ_0115451	circRNA	known	0.8	0.784	0.798	0.236	0.153	1.329	1.07477582742498	7.7562568631878E-38	2.2459133509513003E-36
hsa_circ_0078122	hsa_circ_0078122	circRNA	known	0.851	0.906	0.864	0.24	0.125	1.544	1.12676826552452	9.54154621779414E-45	3.42382799603126E-43
hsa_circ_0101278	hsa_circ_0101278	circRNA	known	0.742	0.668	0.733	0.144	0.145	1.442	1.01988524989331	2.00219785270011E-31	4.58123850952906E-30
hsa_circ_0068072	hsa_circ_0068072	circRNA	known	0.812	0.679	0.637	0.17	0.105	1.421	1.05367356334959	4.65507663821145E-33	1.13465266624296E-31
hsa_circ_0129527	hsa_circ_0129527	circRNA	known	2.77	2.662	2.322	0.49	0.44	5.112	1.10967913494901	4.29994790390253E-126	5.36482901153258E-124
hsa_circ_0026135	hsa_circ_0026135	circRNA	known	4.733	5.915	4.534	1.176	1.962	7.637	1.02499572718093	5.04682270561974E-217	1.2254500262954999E-214
hsa_circ_0057271	hsa_circ_0057271	circRNA	known	0.557	0.74	0.608	0.111	0.25	1.012	1.04866665628275	9.126870532338099E-30	1.95607277096791E-28
hsa_circ_0046196	hsa_circ_0046196	circRNA	known	1.107	1.397	1.194	0.254	0.509	1.851	1.02570294302774	4.09107618636311E-54	1.8933640456341E-52
hsa_circ_0054010	hsa_circ_0054010	circRNA	known	1.036	1.281	0.923	0.111	0.464	1.953	1.00821836112461	1.07799824954466E-46	4.06911461947329E-45
hsa_circ_0053981	hsa_circ_0053981	circRNA	known	1.426	2.198	1.516	0.217	0.658	2.945	1.07730149151538	1.8144733095598599E-81	1.37894878268136E-79
hsa_circ_0098044	hsa_circ_0098044	circRNA	known	0.582	0.768	0.637	0.199	0.166	1.114	1.01408165904283	2.13361476397702E-29	4.50237615899563E-28
hsa_circ_0009142	hsa_circ_0009142	circRNA	known	0.608	0.806	0.659	0.125	0.157	1.401	1.03460986001601	1.36285946879231E-31	3.1395921938381596E-30
hsa_circ_0092030	hsa_circ_0092030	circRNA	known	7.113	10.15	8.695	1.673	2.41	15.888	1.04546955594418	0.0	0.0
hsa_circ_0107271	hsa_circ_0107271	circRNA	known	1.241	1.469	1.348	0.125	0.4	2.74	1.06162642253461	2.57412202027442E-62	1.41649958489653E-60
hsa_circ_0041800	hsa_circ_0041800	circRNA	known	0.736	0.972	0.93	0.17	0.279	1.513	1.0466081136635	3.6250117023933396E-40	1.13133794617403E-38
hsa_circ_0084380	hsa_circ_0084380	circRNA	known	1.881	2.551	2.483	0.24	0.638	4.018	1.20809658466855	2.42737875678052E-128	3.1220357463694E-126
hsa_circ_0080982	hsa_circ_0080982	circRNA	known	0.934	0.602	1.055	0.155	0.238	1.544	1.04113298359734	4.17275906190206E-38	1.2190264779275599E-36
hsa_circ_0113272	hsa_circ_0113272	circRNA	known	1.209	0.867	1.348	0.173	0.295	2.106	1.0792883660944	5.81094126678362E-53	2.61446487506273E-51
hsa_circ_0007797	hsa_circ_0007797	circRNA	known	2.674	1.949	2.864	0.612	0.751	3.916	1.03896188455572	3.85221663688875E-107	3.99214978859813E-105
hsa_circ_0130752	hsa_circ_0130752	circRNA	known	4.388	2.883	4.725	0.505	0.973	6.523	1.24513045013002	3.53500735949006E-226	8.86173974544758E-224
hsa_circ_0128325	hsa_circ_0128325	circRNA	known	2.949	2.01	3.465	0.383	0.69	4.611	1.2164169008783	2.14626163682301E-153	3.4181110326674204E-151
hsa_circ_0028584	hsa_circ_0028584	circRNA	known	1.036	0.757	1.201	0.188	0.23	1.656	1.15622075708432	9.61348088062567E-52	4.18954336196474E-50
hsa_circ_0003474	hsa_circ_0003474	circRNA	known	2.188	1.535	2.469	0.38	0.484	3.548	1.12572497630884	1.21177985590856E-100	1.158260470216E-98
hsa_circ_0056947	hsa_circ_0056947	circRNA	known	2.271	1.546	3.23	0.177	0.424	4.948	1.13448077117524	2.6292199983732397E-114	2.9323790828406704E-112
hsa_circ_0101282	hsa_circ_0101282	circRNA	known	0.627	0.547	0.82	0.129	0.145	1.278	1.03492115466408	1.28575360737733E-29	2.73775015069869E-28
hsa_circ_0016093	hsa_circ_0016093	circRNA	known	1.676	1.359	2.344	0.254	0.315	3.527	1.129140423035	9.40526877645992E-88	7.78710235027143E-86
hsa_circ_0128211	hsa_circ_0128211	circRNA	known	1.023	0.823	1.37	0.118	0.202	1.871	1.28251573181123	8.30934443407445E-65	4.8121324322595E-63
hsa_circ_0016101	hsa_circ_0016101	circRNA	known	1.797	1.215	2.505	0.324	0.303	3.394	1.14627207685003	1.90252468747506E-91	1.65357795790368E-89
hsa_circ_0007167	hsa_circ_0007167	circRNA	known	2.578	1.657	3.289	0.641	0.488	4.509	1.02453101626022	7.23530304907249E-104	7.25513313891069E-102
hsa_circ_0107775	hsa_circ_0107775	circRNA	known	0.71	0.652	0.747	0.129	0.275	1.114	1.02093492311893	6.0477734436462804E-31	1.35825315813587E-29
hsa_circ_0039359	hsa_circ_0039359	circRNA	known	0.595	0.525	0.681	0.125	0.218	0.879	1.06965079524711	1.70753485437077E-28	3.46485281223416E-27
hsa_circ_0054210	hsa_circ_0054210	circRNA	known	0.876	0.734	0.938	0.203	0.331	1.237	1.00356533599531	6.9488867351304E-36	1.87993164593475E-34
hsa_circ_0090249	hsa_circ_0090249	circRNA	known	1.625	1.386	1.743	0.291	0.517	2.362	1.14059931181234	3.36597374048311E-80	2.52089552005089E-78
hsa_circ_0120613	hsa_circ_0120613	circRNA	known	0.825	0.762	0.938	0.151	0.327	1.247	1.07313947637649	1.44176352035852E-39	4.40257217540523E-38
hsa_circ_0043817	hsa_circ_0043817	circRNA	known	0.627	0.607	0.747	0.129	0.238	0.992	1.07686354811341	1.37548584796724E-31	3.1673318178069394E-30
hsa_circ_0136678	hsa_circ_0136678	circRNA	known	1.554	1.48	1.883	0.17	0.416	2.617	1.30135237382408	1.52842515757329E-101	1.48317500774693E-99
hsa_circ_0013798	hsa_circ_0013798	circRNA	known	6.102	5.125	6.519	1.168	1.784	9.559	1.08866135367993	1.24208853399253E-272	3.8542469878869796E-270
hsa_circ_0140281	hsa_circ_0140281	circRNA	known	1.951	1.679	2.271	0.42	0.577	3.415	1.01507470198642	5.15294120672491E-82	3.95775121222327E-80
hsa_circ_0018889	hsa_circ_0018889	circRNA	known	1.663	1.314	1.926	0.299	0.46	2.812	1.07340366781346	1.3457681023603E-74	9.16035841692086E-73
hsa_circ_0038822	hsa_circ_0038822	circRNA	known	0.774	0.591	0.857	0.114	0.174	1.329	1.13619518056895	5.64460177277441E-38	1.6388412696632097E-36
hsa_circ_0005431	hsa_circ_0005431	circRNA	known	0.672	0.486	0.659	0.14	0.125	1.084	1.07161510187447	9.13029665113327E-29	1.87055354924542E-27
hsa_circ_0105326	hsa_circ_0105326	circRNA	known	1.004	0.873	1.055	0.129	0.186	1.83	1.19815050126027	3.3499894837763804E-54	1.55370647167043E-52
hsa_circ_0088829	hsa_circ_0088829	circRNA	known	0.998	0.817	1.084	0.166	0.17	1.81	1.15395281393165	2.1021792769823998E-50	8.86172078552302E-49
hsa_circ_0045447	hsa_circ_0045447	circRNA	known	0.883	0.701	0.96	0.118	0.17	1.667	1.11878134205627	2.60300332562702E-42	8.69240974875434E-41
hsa_circ_0113300	hsa_circ_0113300	circRNA	known	0.966	0.718	0.886	0.1	0.254	1.38	1.21543847083681	9.58791533916171E-49	3.84567733174021E-47
hsa_circ_0056318	hsa_circ_0056318	circRNA	known	0.851	0.657	0.747	0.206	0.194	1.237	1.03199232974087	1.54620752305838E-33	3.84275593613608E-32
hsa_circ_0130918	hsa_circ_0130918	circRNA	known	1.215	0.994	1.172	0.346	0.283	1.707	1.05732911351826	2.81898512827926E-51	1.2138561171058898E-49
hsa_circ_0004991	hsa_circ_0004991	circRNA	known	0.966	0.547	0.718	0.177	0.214	1.114	1.10686594905752	8.81991608731904E-37	2.4566914418526304E-35
hsa_circ_0068534	hsa_circ_0068534	circRNA	known	0.78	0.364	0.623	0.1	0.166	1.012	1.08722081932072	1.9786055568811098E-28	4.00289683145893E-27
hsa_circ_0013865	hsa_circ_0013865	circRNA	known	1.369	0.63	1.062	0.269	0.214	1.687	1.07898900130603	1.94525974917779E-47	7.51565643228534E-46
hsa_circ_0004051	hsa_circ_0004051	circRNA	known	1.394	0.845	1.091	0.328	0.21	1.881	1.05623987598755	2.92118939277128E-50	1.22522512191928E-48
hsa_circ_0005737	hsa_circ_0005737	circRNA	known	1.401	0.79	1.099	0.317	0.218	1.912	1.02502114537683	3.1812016104556704E-47	1.21907788254036E-45
hsa_circ_0075399	hsa_circ_0075399	circRNA	known	1.215	0.696	1.069	0.173	0.319	1.728	1.02534586804177	8.33871025926651E-43	2.8264443387716E-41
hsa_circ_0071903	hsa_circ_0071903	circRNA	known	2.181	1.408	1.905	0.335	0.509	2.873	1.15963302520798	1.57380475758289E-94	1.4062438946138399E-92
hsa_circ_0008081	hsa_circ_0008081	circRNA	known	1.689	1.016	1.443	0.199	0.347	2.229	1.22750754392127	2.74200711519433E-78	1.9983068812051502E-76
hsa_circ_0099453	hsa_circ_0099453	circRNA	known	1.235	0.607	0.63	0.125	0.129	1.83	1.04515637685854	2.02976286921676E-37	5.78156758770907E-36
hsa_circ_0007434	hsa_circ_0007434	circRNA	known	3.915	3.032	3.033	1.168	0.706	5.429	1.00071365440423	5.55106596803491E-136	7.65806675253896E-134
hsa_circ_0015580	hsa_circ_0015580	circRNA	known	1.689	1.243	1.157	0.324	0.492	2.075	1.02579190144798	2.8388150063777702E-59	1.4646608381643E-57
hsa_circ_0011816	hsa_circ_0011816	circRNA	known	0.998	0.74	0.784	0.155	0.311	1.339	1.04537888335579	3.6357712495909E-38	1.0658892345579199E-36
hsa_circ_0015582	hsa_circ_0015582	circRNA	known	0.768	0.63	0.586	0.118	0.222	1.135	1.04343209968693	1.87475947210089E-30	4.11656431043467E-29
hsa_circ_0005290	hsa_circ_0005290	circRNA	known	5.469	3.441	2.652	0.538	0.67	6.4	1.35021390930391	2.18716411372474E-254	6.266167324336889E-252
hsa_circ_0099452	hsa_circ_0099452	circRNA	known	2.866	1.624	1.34	0.262	0.359	3.415	1.28311029469391	2.6643302760020497E-119	3.0925649685950503E-117
hsa_circ_0027709	hsa_circ_0027709	circRNA	known	3.39	1.657	1.582	0.498	0.529	3.895	1.07121320512935	1.722035941642E-101	1.66955778277585E-99
hsa_circ_0027708	hsa_circ_0027708	circRNA	known	1.465	0.751	0.696	0.162	0.214	1.503	1.2929206842564	5.65445997222753E-61	3.03446678469947E-59
hsa_circ_0099458	hsa_circ_0099458	circRNA	known	3.32	1.579	1.502	0.439	0.509	3.251	1.22131643643384	1.49164402595759E-120	1.7577702005996002E-118
hsa_circ_0004925	hsa_circ_0004925	circRNA	known	1.58	0.768	0.615	0.125	0.27	1.411	1.35381810945917	1.05784665289732E-66	6.30492906561192E-65
hsa_circ_0078096	hsa_circ_0078096	circRNA	known	0.966	0.536	0.52	0.17	0.121	0.808	1.41945617936555	3.86414303657981E-49	1.56730799359343E-47
hsa_circ_0013864	hsa_circ_0013864	circRNA	known	0.915	0.425	0.454	0.144	0.145	0.787	1.26979180983012	4.65714324099844E-37	1.30931979342463E-35
hsa_circ_0086608	hsa_circ_0086608	circRNA	known	1.759	0.469	0.652	0.181	0.319	1.605	1.03392149656396	3.36178388908101E-42	1.11883143224314E-40
hsa_circ_0123152	hsa_circ_0123152	circRNA	known	0.998	0.342	0.476	0.1	0.178	0.889	1.2190454655297	5.512324962701981E-35	1.4436825735448001E-33
hsa_circ_0087956	hsa_circ_0087956	circRNA	known	3.09	1.066	1.795	0.317	0.577	3.65	1.030468462544	3.34348083890801E-84	2.65069986039811E-82
hsa_circ_0068542	hsa_circ_0068542	circRNA	known	7.305	2.932	4.549	0.844	1.776	7.995	1.03898584282399	1.45882603743334E-209	3.37574838781798E-207
hsa_circ_0121399	hsa_circ_0121399	circRNA	known	1.938	0.878	1.319	0.206	0.291	1.902	1.40997670910559	4.54138593180091E-96	4.12942007447784E-94
hsa_circ_0013824	hsa_circ_0013824	circRNA	known	2.2	0.812	1.37	0.335	0.363	1.973	1.23641497412362	4.07959718544772E-83	3.1876194573971598E-81
hsa_circ_0013816	hsa_circ_0013816	circRNA	known	9.473	3.612	5.538	1.389	1.845	9.181	1.11729764962524	2.41024209216255E-296	8.23405607611468E-294
hsa_circ_0013876	hsa_circ_0013876	circRNA	known	31.151	12.381	19.851	4.784	5.357	30.437	1.18824280999572	0.0	0.0
hsa_circ_0013971	hsa_circ_0013971	circRNA	known	6.301	2.507	4.036	0.947	1.114	6.298	1.17055760365981	2.36631887445734E-220	5.810949406535869E-218
hsa_circ_0071614	hsa_circ_0071614	circRNA	known	3.154	1.403	2.637	0.122	0.488	3.077	1.66088474257041	2.52667584304886E-208	5.80953051165223E-206
hsa_circ_0093524	hsa_circ_0093524	circRNA	known	0.806	0.464	0.689	0.206	0.234	0.797	1.04113298359734	1.95070805580718E-29	4.12363614311329E-28
hsa_circ_0015064	hsa_circ_0015064	circRNA	known	0.857	0.486	0.747	0.162	0.226	0.838	1.21022333356084	2.26931713969845E-39	6.88783545293674E-38
hsa_circ_0005845	hsa_circ_0005845	circRNA	known	0.908	0.569	0.798	0.265	0.262	0.9	1.03199232974087	1.54620752305838E-33	3.84275593613608E-32
hsa_circ_0093528	hsa_circ_0093528	circRNA	known	1.222	0.784	1.04	0.265	0.392	1.227	1.09502599159255	9.64797820804503E-49	3.8683356091019803E-47
hsa_circ_0071615	hsa_circ_0071615	circRNA	known	2.271	1.011	1.575	0.1	0.299	1.871	1.78492690604216	2.75944827137887E-157	4.5073485670776204E-155
hsa_circ_0092688	hsa_circ_0092688	circRNA	known	1.561	0.624	1.011	0.14	0.206	1.288	1.58125983625243	5.87654048474337E-88	4.88041279398595E-86
hsa_circ_0123150	hsa_circ_0123150	circRNA	known	4.823	2.01	3.113	0.424	0.844	4.294	1.43053150633762	4.58827066051094E-233	1.2060469889579898E-230
hsa_circ_0068548	hsa_circ_0068548	circRNA	known	8.405	3.755	5.296	0.888	1.74	6.973	1.38295479752189	0.0	0.0
hsa_circ_0099235	hsa_circ_0099235	circRNA	known	2.066	1.469	1.919	0.317	0.569	2.331	1.28146055747482	1.06746201646803E-109	1.1344638521631199E-107
hsa_circ_0050942	hsa_circ_0050942	circRNA	known	1.023	0.729	0.967	0.192	0.226	1.217	1.2795399381472	1.8058713457306097E-55	8.622956051906621E-54
hsa_circ_0092255	hsa_circ_0092255	circRNA	known	0.959	0.679	0.974	0.262	0.339	1.074	1.02113607503164	1.38975927608918E-37	3.9879536450279196E-36
hsa_circ_0071901	hsa_circ_0071901	circRNA	known	2.143	1.336	1.978	0.225	0.432	2.505	1.41438815878767	1.0420838947264E-126	1.31225020306151E-124
hsa_circ_0020672	hsa_circ_0020672	circRNA	known	2.52	1.37	2.249	0.177	0.343	2.74	1.62097382144111	7.761239550315721E-173	1.43677127921537E-170
hsa_circ_0071923	hsa_circ_0071923	circRNA	known	2.002	1.364	2.183	0.181	0.262	2.832	1.51197701106711	1.4631591930874E-141	2.12976193514238E-139
hsa_circ_0013862	hsa_circ_0013862	circRNA	known	0.704	0.486	0.74	0.14	0.105	0.951	1.30754889618139	6.21984880121031E-41	1.9834650935685302E-39
hsa_circ_0076765	hsa_circ_0076765	circRNA	known	1.043	0.674	1.062	0.151	0.17	1.309	1.40526163175719	1.19902463775504E-64	6.91793138893554E-63
hsa_circ_0064199	hsa_circ_0064199	circRNA	known	2.079	1.359	2.241	0.302	0.505	2.679	1.28115689080427	5.99226308034114E-113	6.56819962093749E-111
hsa_circ_0113852	hsa_circ_0113852	circRNA	known	0.902	0.619	0.989	0.181	0.246	1.186	1.15790185064685	9.55621126851408E-44	3.3340832974710094E-42
hsa_circ_0015058	hsa_circ_0015058	circRNA	known	3.198	1.994	2.871	0.715	1.021	3.742	1.00222712812175	7.492261817350691E-109	7.88515049340924E-107
hsa_circ_0089898	hsa_circ_0089898	circRNA	known	12.582	7.008	12.306	1.15	2.18	15.551	1.42894078605363	0.0	0.0
hsa_circ_0071613	hsa_circ_0071613	circRNA	known	2.674	1.414	2.476	0.17	0.359	3.415	1.48771743305385	1.03277317528823E-162	1.7421371307011598E-160
hsa_circ_0112281	hsa_circ_0112281	circRNA	known	1.011	0.679	0.982	0.17	0.218	1.411	1.18031773380126	4.61860623700497E-48	1.8128908337901103E-46
hsa_circ_0058647	hsa_circ_0058647	circRNA	known	1.119	0.79	1.069	0.306	0.311	1.39	1.02669560037354	4.5089401928801795E-43	1.54183829216341E-41
hsa_circ_0108929	hsa_circ_0108929	circRNA	known	0.678	0.425	0.637	0.147	0.133	0.889	1.13305547303839	5.81498678582413E-30	1.25396218430428E-28
hsa_circ_0013797	hsa_circ_0013797	circRNA	known	3.403	2.165	3.055	0.678	0.573	4.396	1.20501906855832	4.2327912287125196E-156	6.83660490536392E-154
hsa_circ_0013863	hsa_circ_0013863	circRNA	known	3.403	2.165	3.055	0.678	0.573	4.396	1.20501906855832	4.2327912287125196E-156	6.83660490536392E-154
hsa_circ_0040264	hsa_circ_0040264	circRNA	known	0.633	0.541	0.601	0.192	0.161	0.777	1.10997185992534	5.9593082570100695E-30	1.28457254578257E-28
hsa_circ_0107466	hsa_circ_0107466	circRNA	known	4.836	3.556	4.161	1.15	0.771	5.838	1.25190419822874	4.08020681074375E-242	1.1102263235585601E-239
hsa_circ_0090234	hsa_circ_0090234	circRNA	known	0.889	0.602	0.762	0.228	0.21	1.074	1.06281252991104	6.40821769538983E-35	1.67406668324674E-33
hsa_circ_0122761	hsa_circ_0122761	circRNA	known	0.704	0.442	0.623	0.17	0.145	0.808	1.15053890117232	3.34317875693835E-31	7.581465535784629E-30
hsa_circ_0035336	hsa_circ_0035336	circRNA	known	1.292	0.812	1.011	0.287	0.222	1.401	1.22913033590642	1.10207967393914E-59	5.73526287212463E-58
hsa_circ_0032383	hsa_circ_0032383	circRNA	known	0.691	0.431	0.549	0.111	0.149	0.757	1.26652261504601	2.70351800965731E-34	6.89705974967839E-33
hsa_circ_0027005	hsa_circ_0027005	circRNA	known	1.452	1.049	0.967	0.49	0.291	1.35	1.08222552869826	4.9602734408029E-55	2.34883153714557E-53
hsa_circ_0107460	hsa_circ_0107460	circRNA	known	1.209	0.79	0.784	0.177	0.121	1.288	1.48381975843878	2.07018560536812E-71	1.34086615023293E-69
hsa_circ_0004898	hsa_circ_0004898	circRNA	known	2.38	1.408	1.267	0.232	0.303	2.28	1.52616913376247	6.24376019978041E-134	8.45217818244274E-132
hsa_circ_0101616	hsa_circ_0101616	circRNA	known	0.736	0.436	0.476	0.136	0.141	0.675	1.2864518017833	7.68240671806784E-35	2.0028259940777E-33
hsa_circ_0001647	hsa_circ_0001647	circRNA	known	1.414	1.22	0.96	0.217	0.174	1.39	1.64574153632388	2.03988662068257E-107	2.1180398990742E-105
hsa_circ_0067358	hsa_circ_0067358	circRNA	known	0.601	0.48	0.44	0.129	0.121	0.521	1.4330763119773	4.52840761307125E-38	1.3214994094992299E-36
hsa_circ_0008939	hsa_circ_0008939	circRNA	known	0.742	0.541	0.542	0.14	0.206	0.695	1.2534722234256	4.34984399380261E-37	1.22451444022055E-35
hsa_circ_0005306	hsa_circ_0005306	circRNA	known	1.401	1.132	1.055	0.387	0.484	1.37	1.04007505655655	2.04696944926403E-53	9.33580136776153E-52
hsa_circ_0003092	hsa_circ_0003092	circRNA	known	1.401	1.132	1.055	0.387	0.484	1.37	1.04007505655655	2.04696944926403E-53	9.33580136776153E-52
hsa_circ_0107461	hsa_circ_0107461	circRNA	known	3.192	2.491	2.454	0.667	0.363	3.149	1.52830107696692	2.5375953703929303E-214	6.053115159296751E-212
hsa_circ_0045324	hsa_circ_0045324	circRNA	known	1.203	0.812	0.952	0.158	0.141	1.217	1.61720305741393	2.06286168952358E-85	1.6659184901465E-83
hsa_circ_0130908	hsa_circ_0130908	circRNA	known	2.009	1.491	1.59	0.258	0.266	1.983	1.65750418903781	7.11099588643386E-151	1.11285030421567E-148
hsa_circ_0056490	hsa_circ_0056490	circRNA	known	1.503	1.254	1.267	0.42	0.476	1.564	1.10006611695218	5.0880972916261E-65	2.95770576647311E-63
hsa_circ_0025636	hsa_circ_0025636	circRNA	known	1.612	1.138	1.04	0.236	0.593	1.329	1.19335873234662	7.41287856523293E-70	4.66464321383187E-68
hsa_circ_0067984	hsa_circ_0067984	circRNA	known	1.663	0.994	0.974	0.147	0.505	1.39	1.30693962287212	9.72151091127371E-77	6.8945693886529E-75
hsa_circ_0128558	hsa_circ_0128558	circRNA	known	1.708	1.138	1.201	0.251	0.492	1.411	1.33576552851313	6.03993537623526E-88	5.01226698471091E-86
hsa_circ_0024498	hsa_circ_0024498	circRNA	known	0.723	0.508	0.571	0.1	0.19	0.593	1.47843209434834	1.95179043244114E-46	7.29872571379991E-45
hsa_circ_0068687	hsa_circ_0068687	circRNA	known	0.64	0.453	0.505	0.14	0.206	0.583	1.15988696594567	5.62755653838609E-29	1.16483536483383E-27
hsa_circ_0015061	hsa_circ_0015061	circRNA	known	1.017	0.723	0.842	0.166	0.335	0.91	1.27839483620242	5.4082246197714E-53	2.43529768574953E-51
hsa_circ_0075297	hsa_circ_0075297	circRNA	known	3.166	2.446	2.256	0.634	1.042	2.392	1.28621689255199	1.3339911021002499E-160	2.2259768935754798E-158
hsa_circ_0032841	hsa_circ_0032841	circRNA	known	1.222	1.022	0.894	0.354	0.412	0.93	1.16324422044232	4.841486063423449E-56	2.33651325634807E-54
hsa_circ_0015583	hsa_circ_0015583	circRNA	known	1.478	1.082	0.857	0.166	0.222	1.084	1.77913028494204	1.1105627726739E-113	1.22849342216029E-111
hsa_circ_0021786	hsa_circ_0021786	circRNA	known	1.075	0.801	0.784	0.295	0.371	0.849	1.09806005168218	1.7270950089807499E-43	5.979459114212889E-42
hsa_circ_0118641	hsa_circ_0118641	circRNA	known	0.499	0.37	0.344	0.1	0.109	0.399	1.42397166048804	2.12827659206768E-30	4.66613709514245E-29
hsa_circ_0024773	hsa_circ_0024773	circRNA	known	1.81	1.524	1.128	0.457	0.715	1.626	1.01043618637443	1.40130247452328E-63	7.91217167784008E-62
hsa_circ_0076640	hsa_circ_0076640	circRNA	known	2.68	2.513	2.058	0.689	0.985	2.699	1.11097593956746	1.48231408059436E-118	1.71139323744186E-116
hsa_circ_0015581	hsa_circ_0015581	circRNA	known	2.028	1.668	1.399	0.335	0.63	1.871	1.29175321905744	8.6391274363165E-106	8.86808478524485E-104
hsa_circ_0004542	hsa_circ_0004542	circRNA	known	1.145	0.939	0.806	0.247	0.355	1.022	1.22616487742986	3.7706855867138195E-56	1.82421338529712E-54
hsa_circ_0002254	hsa_circ_0002254	circRNA	known	1.145	0.939	0.806	0.247	0.355	1.022	1.22616487742986	3.7706855867138195E-56	1.82421338529712E-54
hsa_circ_0104878	hsa_circ_0104878	circRNA	known	0.697	0.613	0.718	0.265	0.174	0.746	1.13646207448163	3.7744742517637704E-35	9.94551006250629E-34
hsa_circ_0116252	hsa_circ_0116252	circRNA	known	0.896	0.712	0.82	0.302	0.246	0.9	1.10006611695218	1.00401835239229E-39	3.08719964482328E-38
hsa_circ_0039270	hsa_circ_0039270	circRNA	known	0.787	0.657	0.769	0.232	0.198	0.787	1.2547173992321	2.1382334581888602E-44	7.58971257253426E-43
hsa_circ_0076347	hsa_circ_0076347	circRNA	known	0.812	0.784	0.916	0.35	0.206	1.012	1.06358185132872	6.32361304158733E-39	1.89386614477805E-37
hsa_circ_0115456	hsa_circ_0115456	circRNA	known	0.825	0.74	0.769	0.258	0.105	0.889	1.38603008864788	1.7759695649055902E-54	8.30442141627876E-53
hsa_circ_0135221	hsa_circ_0135221	circRNA	known	1.337	1.32	1.311	0.575	0.388	1.503	1.03024466745461	6.78214993032804E-58	3.39879550603797E-56
hsa_circ_0004273	hsa_circ_0004273	circRNA	known	0.582	0.585	0.593	0.21	0.19	0.613	1.13955703898034	4.544328530459261E-31	1.02442256980561E-29
hsa_circ_0013347	hsa_circ_0013347	circRNA	known	1.471	1.552	1.575	0.424	0.464	1.687	1.2562848658062	4.56902862764431E-91	3.93328715627478E-89
hsa_circ_0095903	hsa_circ_0095903	circRNA	known	1.151	1.248	1.275	0.332	0.234	1.36	1.42365074066892	3.17641062273467E-88	2.65017384283262E-86
hsa_circ_0118773	hsa_circ_0118773	circRNA	known	0.665	0.79	0.703	0.144	0.125	0.818	1.57141404655185	5.55697465373459E-61	2.9836297823542E-59
hsa_circ_0083753	hsa_circ_0083753	circRNA	known	0.665	0.751	0.703	0.199	0.129	0.746	1.45760243836932	1.09086274378275E-53	5.00152716768404E-52
hsa_circ_0118293	hsa_circ_0118293	circRNA	known	0.889	0.884	0.828	0.181	0.323	0.961	1.26376859813783	5.94890480368189E-53	2.6743154612683E-51
hsa_circ_0120594	hsa_circ_0120594	circRNA	known	1.235	1.22	1.187	0.339	0.46	1.35	1.14721353603504	3.71004003649491E-63	2.0753228088442803E-61
hsa_circ_0067259	hsa_circ_0067259	circRNA	known	0.985	0.944	0.916	0.269	0.367	1.053	1.1312532304044	1.13789631202217E-48	4.54554109209713E-47
hsa_circ_0137441	hsa_circ_0137441	circRNA	known	1.503	1.552	1.575	0.464	0.682	1.718	1.03702718356712	6.67334272036858E-68	4.06465873591133E-66
hsa_circ_0023919	hsa_circ_0023919	circRNA	known	5.789	5.997	5.823	1.555	2.136	6.533	1.18733646330445	0.0	0.0
hsa_circ_0046148	hsa_circ_0046148	circRNA	known	20.079	20.295	20.62	6.615	8.453	23.321	1.02028345922084	0.0	0.0
hsa_circ_0106913	hsa_circ_0106913	circRNA	known	0.576	0.58	0.52	0.107	0.121	0.675	1.46766612171402	2.68451960236772E-43	9.246906325000459E-42
hsa_circ_0057866	hsa_circ_0057866	circRNA	known	0.582	0.652	0.586	0.114	0.186	0.675	1.3932223165972	1.72334142107295E-43	5.9683716832912E-42
hsa_circ_0023925	hsa_circ_0023925	circRNA	known	3.889	4.401	3.714	0.955	1.3	4.918	1.22646672805151	6.87583917687092E-228	1.74794807393994E-225
hsa_circ_0085657	hsa_circ_0085657	circRNA	known	0.454	0.525	0.483	0.122	0.17	0.573	1.20272596446504	2.08300202886774E-28	4.21016774390184E-27
hsa_circ_0023920	hsa_circ_0023920	circRNA	known	5.827	6.45	6.175	1.721	2.301	7.361	1.11200995767004	3.12518099769496E-297	1.0744273057980099E-294
hsa_circ_0130907	hsa_circ_0130907	circRNA	known	1.407	1.165	1.033	0.147	0.214	1.626	1.56075938415339	1.80372081491506E-99	1.69857173366992E-97
hsa_circ_0018126	hsa_circ_0018126	circRNA	known	0.742	0.58	0.549	0.133	0.21	0.828	1.18674190022168	4.58690790577951E-35	1.2045193466641499E-33
hsa_circ_0018127	hsa_circ_0018127	circRNA	known	0.684	0.602	0.615	0.192	0.222	0.808	1.06782785026277	3.1463158071868897E-30	6.85304538727094E-29
hsa_circ_0111389	hsa_circ_0111389	circRNA	known	0.729	0.657	0.63	0.173	0.266	0.808	1.11061808391863	4.92106724214359E-34	1.24371504797009E-32
hsa_circ_0005328	hsa_circ_0005328	circRNA	known	0.876	0.806	0.762	0.236	0.351	1.002	1.01435579495124	1.5658418109044902E-35	4.1911617586186895E-34
hsa_circ_0009916	hsa_circ_0009916	circRNA	known	0.94	0.828	0.696	0.203	0.355	1.043	1.05623987598755	2.54685831619404E-38	7.501076100368499E-37
hsa_circ_0042759	hsa_circ_0042759	circRNA	known	0.959	0.85	0.776	0.214	0.424	1.053	1.00236563487917	7.60526909242733E-37	2.1216389016834401E-35
hsa_circ_0042758	hsa_circ_0042758	circRNA	known	0.787	0.696	0.63	0.177	0.311	0.889	1.03826480165685	3.9569456936594503E-32	9.32176181945929E-31
hsa_circ_0015589	hsa_circ_0015589	circRNA	known	0.819	0.729	0.696	0.162	0.307	1.094	1.02329469797605	3.47159726306455E-33	8.50780939580987E-32
hsa_circ_0004573	hsa_circ_0004573	circRNA	known	7.785	6.627	5.985	1.559	2.685	9.406	1.0657283803978	5.6959273341629805E-307	2.05615382193505E-304
hsa_circ_0043733	hsa_circ_0043733	circRNA	known	0.582	0.574	0.527	0.133	0.206	0.736	1.12598094727811	2.28776456405043E-29	4.81640262885702E-28
hsa_circ_0076769	hsa_circ_0076769	circRNA	known	1.043	1.038	0.974	0.214	0.48	1.36	1.02090680287527	1.8713483019664702E-44	6.6576720009776895E-43
hsa_circ_0042761	hsa_circ_0042761	circRNA	known	0.832	0.701	0.842	0.125	0.339	1.012	1.15577554953847	6.765591771573209E-42	2.22768782758982E-40
hsa_circ_0003967	hsa_circ_0003967	circRNA	known	1.874	1.624	1.743	0.339	0.694	2.229	1.15352894377813	1.99997529250692E-90	1.71081614753024E-88
hsa_circ_0113269	hsa_circ_0113269	circRNA	known	1.535	1.187	1.428	0.188	0.371	1.687	1.45567733809583	6.33897979264335E-102	6.1734366512959E-100
hsa_circ_0105132	hsa_circ_0105132	circRNA	known	0.659	0.53	0.637	0.111	0.17	0.746	1.35813021763837	1.75441356699778E-41	5.67999915251393E-40
hsa_circ_0024499	hsa_circ_0024499	circRNA	known	2.674	2.452	2.798	0.608	0.965	3.016	1.20979009563008	7.50897183720254E-146	1.12786631634076E-143
hsa_circ_0003278	hsa_circ_0003278	circRNA	known	4.247	3.926	4.183	1.15	1.712	4.754	1.07444352995039	5.25000047877611E-188	1.0509317039732699E-185
hsa_circ_0042749	hsa_circ_0042749	circRNA	known	1.721	1.419	1.538	0.321	0.513	1.748	1.31301529134966	1.0183153063372E-98	9.5068512426805E-97
hsa_circ_0035340	hsa_circ_0035340	circRNA	known	0.825	0.746	0.776	0.192	0.206	0.879	1.34730700717016	1.60361350389649E-52	7.12910213538484E-51
hsa_circ_0021184	hsa_circ_0021184	circRNA	known	1.062	0.895	0.93	0.276	0.283	1.074	1.24210642129889	8.80600764156706E-57	4.3093330481299004E-55
hsa_circ_0013346	hsa_circ_0013346	circRNA	known	1.087	0.911	0.945	0.225	0.246	1.125	1.37816797087492	1.2191852991604902E-67	7.38026222235241E-66
hsa_circ_0015039	hsa_circ_0015039	circRNA	known	1.011	0.994	1.04	0.313	0.335	1.247	1.1051494764685	5.99635127950022E-50	2.49474013893491E-48
hsa_circ_0007882	hsa_circ_0007882	circRNA	known	0.64	0.607	0.645	0.177	0.198	0.757	1.17948397645118	5.78240838094628E-35	1.5136855161299399E-33
hsa_circ_0019198	hsa_circ_0019198	circRNA	known	2.149	1.949	2.293	0.468	0.601	2.709	1.26734998024331	1.21091173188473E-126	1.52130970900451E-124
hsa_circ_0038329	hsa_circ_0038329	circRNA	known	0.678	0.574	0.667	0.129	0.19	0.838	1.25423564301653	1.01586995492745E-38	3.02653789927987E-37
hsa_circ_0008367	hsa_circ_0008367	circRNA	known	0.864	0.966	0.813	0.1	0.416	1.125	1.18895379833279	2.80615561157083E-49	1.14547843238098E-47
hsa_circ_0066993	hsa_circ_0066993	circRNA	known	0.736	0.856	0.711	0.181	0.299	0.971	1.1296198989412	6.284443740501079E-40	1.9442368785068E-38
hsa_circ_0120621	hsa_circ_0120621	circRNA	known	0.678	0.757	0.63	0.129	0.279	0.91	1.14765470734208	7.4463687498298904E-37	2.07784578750729E-35
hsa_circ_0056319	hsa_circ_0056319	circRNA	known	0.614	0.596	0.549	0.125	0.133	0.92	1.20766853381247	4.9450230928196695E-34	1.2494778834811E-32
hsa_circ_0054365	hsa_circ_0054365	circRNA	known	1.1	1.044	0.952	0.173	0.27	1.534	1.27335306583115	1.7634983708048602E-63	9.936515065800349E-62
hsa_circ_0106493	hsa_circ_0106493	circRNA	known	0.921	0.85	0.784	0.214	0.303	1.278	1.02871881322365	6.21281582538631E-38	1.80284861368177E-36
hsa_circ_0015587	hsa_circ_0015587	circRNA	known	0.838	0.889	0.857	0.181	0.371	1.247	1.01520601452436	1.67059159525027E-37	4.77609259237653E-36
hsa_circ_0105098	hsa_circ_0105098	circRNA	known	0.576	0.652	0.615	0.136	0.214	0.9	1.09225909878853	1.65235611354435E-30	3.6374338382436996E-29
hsa_circ_0084430	hsa_circ_0084430	circRNA	known	1.228	1.359	1.384	0.122	0.291	2.024	1.427315620204	1.39983819407666E-95	1.26541633610789E-93
hsa_circ_0066834	hsa_circ_0066834	circRNA	known	0.697	0.663	0.74	0.173	0.202	1.022	1.12243836566436	1.00262987785353E-35	2.70505244773357E-34
hsa_circ_0105913	hsa_circ_0105913	circRNA	known	0.819	0.801	0.784	0.184	0.238	1.135	1.1666638656812	2.22811532295138E-43	7.68948301511607E-42
hsa_circ_0011789	hsa_circ_0011789	circRNA	known	0.588	0.536	0.564	0.111	0.149	0.808	1.24362584749609	5.52823083507327E-34	1.39293924270613E-32
hsa_circ_0127272	hsa_circ_0127272	circRNA	known	1.126	1.044	1.077	0.258	0.323	1.554	1.13976323154984	8.93825781286855E-56	4.29258345056502E-54
hsa_circ_0130914	hsa_circ_0130914	circRNA	known	1.356	1.524	1.275	0.402	0.287	2.147	1.14152506393252	9.44042179795144E-72	6.132932927600179E-70
hsa_circ_0099245	hsa_circ_0099245	circRNA	known	0.748	0.9	0.674	0.184	0.149	1.196	1.24490144001145	6.568722376135031E-47	2.49865247083217E-45
hsa_circ_0002357	hsa_circ_0002357	circRNA	known	0.62	0.723	0.645	0.122	0.145	0.961	1.33322056482094	2.0190475216701502E-44	7.17371293985534E-43
hsa_circ_0096660	hsa_circ_0096660	circRNA	known	3.806	4.633	3.963	1.142	1.429	5.378	1.10905905063144	9.832193770745641E-201	2.1598118795064302E-198
hsa_circ_0007454	hsa_circ_0007454	circRNA	known	0.595	0.734	0.637	0.17	0.145	0.869	1.28448252533348	1.19032900369245E-41	3.88159800613905E-40
hsa_circ_0026497	hsa_circ_0026497	circRNA	known	6.237	4.363	4.197	1.813	2.018	1.748	1.38559180393335	0.0	0.0
hsa_circ_0074471	hsa_circ_0074471	circRNA	known	0.646	0.53	0.527	0.147	0.254	0.256	1.44963033343154	5.36494219389034E-43	1.83165756566692E-41
hsa_circ_0039563	hsa_circ_0039563	circRNA	known	0.544	0.436	0.454	0.147	0.218	0.215	1.35285688234573	5.93431064674575E-33	1.4399778306071702E-31
hsa_circ_0117070	hsa_circ_0117070	circRNA	known	0.774	0.585	0.637	0.166	0.198	0.215	1.82729866882217	7.76366965063097E-69	4.82371984213845E-67
hsa_circ_0117067	hsa_circ_0117067	circRNA	known	0.838	0.635	0.681	0.225	0.258	0.317	1.49790721514901	2.5490545199983E-56	1.23901439990007E-54
hsa_circ_0007364	hsa_circ_0007364	circRNA	known	3.045	2.546	2.556	1.279	1.3	1.636	1.01161460670711	2.27825685042172E-113	2.5150469304105E-111
hsa_circ_0022031	hsa_circ_0022031	circRNA	known	0.582	0.486	0.491	0.192	0.242	0.286	1.19139945926919	1.33940218428229E-29	2.84918285109085E-28
hsa_circ_0011392	hsa_circ_0011392	circRNA	known	2.239	1.723	1.839	0.59	0.791	0.982	1.39246005844395	2.76574512041996E-133	3.72536235772388E-131
hsa_circ_0072099	hsa_circ_0072099	circRNA	known	1.765	1.414	1.223	0.542	0.597	0.787	1.28815780514232	3.5985318759683505E-91	3.10770819808507E-89
hsa_circ_0015439	hsa_circ_0015439	circRNA	known	0.493	0.387	0.337	0.111	0.121	0.184	1.68522278928075	1.31648805906617E-38	3.91193279859047E-37
hsa_circ_0032842	hsa_circ_0032842	circRNA	known	2.328	1.806	1.743	0.475	0.755	1.104	1.50978230269437	8.74502247572744E-153	1.38457741817453E-150
hsa_circ_0016514	hsa_circ_0016514	circRNA	known	0.71	0.563	0.557	0.181	0.202	0.358	1.48700446291782	8.90950981282058E-48	3.47698837725844E-46
hsa_circ_0114978	hsa_circ_0114978	circRNA	known	0.518	0.486	0.388	0.136	0.234	0.266	1.25372059995043	5.52591535091928E-29	1.14478149946084E-27
hsa_circ_0004653	hsa_circ_0004653	circRNA	known	0.48	0.469	0.3	0.107	0.153	0.204	1.58627616620512	6.04785549660763E-37	1.69087016615624E-35
hsa_circ_0074185	hsa_circ_0074185	circRNA	known	0.422	0.403	0.242	0.103	0.101	0.194	1.6345077241347	3.4287133258035E-33	8.40842251655833E-32
hsa_circ_0079904	hsa_circ_0079904	circRNA	known	0.742	0.723	0.469	0.217	0.23	0.368	1.41101122756193	1.54496835579973E-47	5.9840448161547606E-46
hsa_circ_0056492	hsa_circ_0056492	circRNA	known	0.755	0.635	0.483	0.206	0.258	0.409	1.28024155018566	1.13914004042806E-39	3.48930306373064E-38
hsa_circ_0011978	hsa_circ_0011978	circRNA	known	0.959	0.856	0.674	0.24	0.234	0.429	1.64484095377206	5.9425500924686E-75	4.0654100114591303E-73
hsa_circ_0119229	hsa_circ_0119229	circRNA	known	1.004	0.906	0.652	0.236	0.238	0.501	1.63138331567826	1.83580828574107E-76	1.2934983351503901E-74
hsa_circ_0006048	hsa_circ_0006048	circRNA	known	1.235	0.961	0.491	0.14	0.17	0.204	2.49586301354467	8.81770636310929E-139	1.2548256613656801E-136
hsa_circ_0022034	hsa_circ_0022034	circRNA	known	0.78	0.751	0.476	0.247	0.258	0.296	1.39163023068148	2.5600265443084002E-48	1.01256623317174E-46
hsa_circ_0005533	hsa_circ_0005533	circRNA	known	0.569	0.552	0.44	0.21	0.161	0.225	1.44335213963505	1.10796253038055E-39	3.39716620017249E-38
hsa_circ_0019973	hsa_circ_0019973	circRNA	known	0.646	0.563	0.461	0.228	0.222	0.215	1.32492594959794	2.52634206716199E-37	7.17338071592489E-36
hsa_circ_0047713	hsa_circ_0047713	circRNA	known	1.19	1.364	1.245	0.45	0.347	0.583	1.56433361332444	4.2351881127508E-105	4.31065725430884E-103
hsa_circ_0007476	hsa_circ_0007476	circRNA	known	1.011	1.088	1.077	0.534	0.444	0.593	1.05969267789307	7.82641950133726E-49	3.15023202496495E-47
hsa_circ_0077494	hsa_circ_0077494	circRNA	known	0.588	0.663	0.659	0.188	0.153	0.235	1.80921778814239	2.09801849762546E-65	1.2254962848913E-63
hsa_circ_0012415	hsa_circ_0012415	circRNA	known	1.484	1.701	1.677	0.608	0.484	0.654	1.51792453262709	8.23304949048978E-128	1.0440355124380299E-125
hsa_circ_0039206	hsa_circ_0039206	circRNA	known	1.126	1.121	1.062	0.461	0.363	0.429	1.40596642321849	1.97322533745354E-78	1.44289271536036E-76
hsa_circ_0017226	hsa_circ_0017226	circRNA	known	0.333	0.37	0.315	0.111	0.101	0.112	1.67362385440109	2.23047018013181E-32	5.2971710225340995E-31
hsa_circ_0059042	hsa_circ_0059042	circRNA	known	0.48	0.458	0.425	0.144	0.157	0.184	1.54809297231723	2.97179923735732E-38	8.74311247511133E-37
hsa_circ_0060729	hsa_circ_0060729	circRNA	known	1.593	1.497	1.348	0.332	0.355	0.644	1.92471025328225	7.95934804404879E-163	1.3468211809036099E-160
hsa_circ_0114989	hsa_circ_0114989	circRNA	known	0.563	0.563	0.513	0.173	0.287	0.307	1.19108241827442	3.54845477072029E-31	8.036040523837809E-30
hsa_circ_0039427	hsa_circ_0039427	circRNA	known	0.557	0.563	0.535	0.158	0.222	0.215	1.51677320910442	1.01643368598509E-44	3.64368429187161E-43
hsa_circ_0026000	hsa_circ_0026000	circRNA	known	0.768	0.779	0.718	0.24	0.351	0.317	1.35030816641392	3.50882348647239E-51	1.50820221588019E-49
hsa_circ_0030661	hsa_circ_0030661	circRNA	known	0.928	1.0	0.857	0.402	0.121	0.542	1.58436835870878	3.89117997596613E-79	2.8922390300427498E-77
hsa_circ_0052340	hsa_circ_0052340	circRNA	known	1.81	1.938	1.765	0.991	0.735	1.196	1.00156005808992	1.65136976277267E-76	1.16581968597933E-74
hsa_circ_0030680	hsa_circ_0030680	circRNA	known	2.22	2.209	2.102	0.884	0.46	0.982	1.57840724997281	4.12843618545208E-181	8.04124325790861E-179
hsa_circ_0002190	hsa_circ_0002190	circRNA	known	0.563	0.585	0.52	0.232	0.186	0.327	1.28846516792668	1.08495094417771E-35	2.92132887744082E-34
hsa_circ_0047712	hsa_circ_0047712	circRNA	known	0.691	0.696	0.645	0.147	0.105	0.327	2.09437500487432	4.16324756534235E-84	3.29337515220099E-82
hsa_circ_0035599	hsa_circ_0035599	circRNA	known	2.655	1.828	2.095	0.947	0.561	1.258	1.36980449794029	9.73930901655089E-147	1.4772103771098002E-144
hsa_circ_0057948	hsa_circ_0057948	circRNA	known	0.716	0.536	0.637	0.332	0.23	0.429	1.02537891228279	4.89555086151312E-28	9.74933019673455E-27
hsa_circ_0081347	hsa_circ_0081347	circRNA	known	0.678	0.536	0.652	0.129	0.105	0.368	1.9680796875678	1.1386775319479899E-70	7.29238450619987E-69
hsa_circ_0081345	hsa_circ_0081345	circRNA	known	0.812	0.718	0.784	0.273	0.194	0.491	1.47657167493591	4.16936786849851E-59	2.1399329985161798E-57
hsa_circ_0026515	hsa_circ_0026515	circRNA	known	1.324	1.077	1.238	0.604	0.505	0.767	1.02772026603906	1.1131460593075301E-52	4.96905464298304E-51
hsa_circ_0086549	hsa_circ_0086549	circRNA	known	0.557	0.425	0.535	0.217	0.174	0.327	1.2008220293154	6.46673646500102E-29	1.33432731678337E-27
hsa_circ_0126994	hsa_circ_0126994	circRNA	known	0.601	0.42	0.513	0.14	0.23	0.399	1.21896937602566	6.363032687461659E-30	1.37023461507526E-28
hsa_circ_0087163	hsa_circ_0087163	circRNA	known	0.787	0.574	0.718	0.225	0.258	0.532	1.25485832870773	1.06375945452658E-41	3.4761887111469498E-40
hsa_circ_0002672	hsa_circ_0002672	circRNA	known	0.729	0.497	0.637	0.133	0.178	0.501	1.55181605835994	4.23318693537002E-51	1.8170321535982197E-49
hsa_circ_0006989	hsa_circ_0006989	circRNA	known	0.716	0.563	0.645	0.133	0.327	0.501	1.24153327885307	2.96126101760139E-38	8.71447617288478E-37
hsa_circ_0092847	hsa_circ_0092847	circRNA	known	0.557	0.431	0.557	0.111	0.214	0.429	1.32527302244279	5.45553709864125E-34	1.37494262423657E-32
hsa_circ_0070056	hsa_circ_0070056	circRNA	known	0.889	0.757	0.842	0.144	0.351	0.665	1.41176394014652	2.37771381643783E-59	1.22822273057454E-57
hsa_circ_0127951	hsa_circ_0127951	circRNA	known	1.701	1.425	1.582	0.545	0.795	1.298	1.02690638202939	1.2008378580526802E-67	7.27326267761037E-66
hsa_circ_0024501	hsa_circ_0024501	circRNA	known	0.864	0.707	0.784	0.155	0.279	0.644	1.4666059355425	1.82140190330965E-59	9.42880212814637E-58
hsa_circ_0034994	hsa_circ_0034994	circRNA	known	0.435	0.414	0.366	0.111	0.153	0.317	1.34126838806339	4.90837958363998E-28	9.7712844740786E-27
hsa_circ_0076912	hsa_circ_0076912	circRNA	known	1.062	1.011	0.886	0.299	0.371	0.828	1.26600023066775	2.59330053046526E-60	1.3713089562854801E-58
hsa_circ_0111341	hsa_circ_0111341	circRNA	known	0.448	0.42	0.381	0.136	0.133	0.307	1.3636684011798	2.05397994718059E-29	4.336442389314149E-28
hsa_circ_0013533	hsa_circ_0013533	circRNA	known	1.42	1.331	1.187	0.387	0.436	0.91	1.42747561109929	2.68575289036902E-95	2.4177580633034302E-93
hsa_circ_0020537	hsa_circ_0020537	circRNA	known	0.665	0.674	0.586	0.173	0.242	0.46	1.38762830012398	1.12354761590493E-45	4.1218059827927E-44
hsa_circ_0072942	hsa_circ_0072942	circRNA	known	1.804	1.778	1.633	0.649	0.743	1.37	1.12154425846151	1.00885328765214E-86	8.27061132774986E-85
hsa_circ_0014361	hsa_circ_0014361	circRNA	known	0.716	0.679	0.63	0.214	0.275	0.521	1.23699190791422	2.49072893144144E-40	7.79809136627297E-39
hsa_circ_0026238	hsa_circ_0026238	circRNA	known	0.505	0.453	0.432	0.118	0.206	0.378	1.25263708879106	1.05970699865454E-28	2.16695674332122E-27
hsa_circ_0026805	hsa_circ_0026805	circRNA	known	0.665	0.602	0.579	0.14	0.258	0.47	1.35853916412598	2.4647991153065397E-42	8.23851496886534E-41
hsa_circ_0070061	hsa_circ_0070061	circRNA	known	0.646	0.58	0.549	0.122	0.25	0.44	1.40406983431767	8.16639238071487E-43	2.76890303463337E-41
hsa_circ_0107767	hsa_circ_0107767	circRNA	known	11.111	10.531	10.782	2.867	3.98	8.987	1.33100781011498	0.0	0.0
hsa_circ_0102192	hsa_circ_0102192	circRNA	known	1.714	1.784	1.699	0.516	0.719	1.39	1.23636810400563	1.78022708971208E-100	1.6941254209794302E-98
hsa_circ_0072940	hsa_circ_0072940	circRNA	known	2.904	2.877	2.74	0.855	1.219	2.157	1.23474598847366	4.31101026620208E-163	7.317635858755799E-161
hsa_circ_0007630	hsa_circ_0007630	circRNA	known	1.203	1.138	1.091	0.339	0.319	0.849	1.47429167190711	4.62205607910587E-87	3.8006847770907303E-85
hsa_circ_0131635	hsa_circ_0131635	circRNA	known	1.1	1.033	1.018	0.361	0.379	0.838	1.24013781998247	7.94773001683089E-62	4.33169285305847E-60
hsa_circ_0009076	hsa_circ_0009076	circRNA	known	0.62	0.552	0.586	0.147	0.198	0.429	1.45848713538665	1.3008645462336102E-44	4.65098801250957E-43
hsa_circ_0030511	hsa_circ_0030511	circRNA	known	1.126	1.005	1.121	0.195	0.27	0.777	1.76063760769733	2.15056334660447E-105	2.1950745351920598E-103
hsa_circ_0030510	hsa_circ_0030510	circRNA	known	1.043	0.878	1.011	0.136	0.178	0.654	2.04374893180436	1.06948262956311E-115	1.20898424688065E-113
hsa_circ_0045319	hsa_circ_0045319	circRNA	known	3.064	2.297	2.381	0.498	0.242	1.973	2.03092056113804	5.2137857479738506E-301	1.8452030763482898E-298
hsa_circ_0025767	hsa_circ_0025767	circRNA	known	0.78	0.547	0.608	0.103	0.101	0.491	1.96788400156671	1.73036385741294E-73	1.15745203398636E-71
hsa_circ_0008866	hsa_circ_0008866	circRNA	known	0.601	0.453	0.498	0.118	0.161	0.44	1.46341525749343	1.0725972733346E-39	3.29292684090839E-38
hsa_circ_0007775	hsa_circ_0007775	circRNA	known	1.126	0.966	1.033	0.398	0.484	0.838	1.04455807093992	8.00481994429978E-47	3.03532906403322E-45
hsa_circ_0114981	hsa_circ_0114981	circRNA	known	0.588	0.464	0.498	0.133	0.186	0.409	1.37816797087492	2.06921966357539E-36	5.68896198747296E-35
hsa_circ_0021161	hsa_circ_0021161	circRNA	known	2.002	1.557	1.699	0.464	0.601	1.339	1.40457557286101	1.7288952074415398E-122	2.0873181202351103E-120
hsa_circ_0008473	hsa_circ_0008473	circRNA	known	0.908	0.729	0.842	0.232	0.299	0.665	1.32358283310931	1.08883176478582E-53	4.99432972466098E-52
hsa_circ_0068060	hsa_circ_0068060	circRNA	known	0.499	0.403	0.454	0.155	0.149	0.368	1.26738754015638	2.52380514656829E-28	5.08309470248762E-27
hsa_circ_0095189	hsa_circ_0095189	circRNA	known	0.716	0.58	0.718	0.144	0.214	0.593	1.44855729876631	5.40097393320663E-50	2.25049585636993E-48
hsa_circ_0012711	hsa_circ_0012711	circRNA	known	1.081	0.839	1.113	0.236	0.254	0.91	1.50897684205084	1.09881815852109E-78	8.07858868263411E-77
hsa_circ_0085081	hsa_circ_0085081	circRNA	known	0.672	0.536	0.681	0.158	0.166	0.573	1.45345609817915	3.67339680706447E-47	1.40570381843765E-45
hsa_circ_0121916	hsa_circ_0121916	circRNA	known	1.42	1.182	1.384	0.505	0.46	1.309	1.09982631225327	5.29017690275005E-64	3.01370330278916E-62
hsa_circ_0003803	hsa_circ_0003803	circRNA	known	1.599	1.303	1.443	0.254	0.295	1.39	1.6749686664415	7.50548467080359E-131	9.91236546230909E-129
hsa_circ_0022280	hsa_circ_0022280	circRNA	known	0.704	0.602	0.681	0.228	0.242	0.665	1.11667572984953	1.3266760597154499E-33	3.3036033700378E-32
hsa_circ_0134829	hsa_circ_0134829	circRNA	known	0.838	0.701	0.798	0.166	0.214	0.777	1.4548607278694	2.57315343500554E-58	1.3021599270904699E-56
hsa_circ_0093529	hsa_circ_0093529	circRNA	known	0.921	0.762	0.989	0.181	0.343	0.828	1.33387869473012	4.3162158648347904E-58	2.17206744097653E-56
hsa_circ_0005828	hsa_circ_0005828	circRNA	known	0.934	0.801	0.974	0.24	0.379	0.869	1.17535108787523	9.48579350107656E-49	3.8068315471283603E-47
hsa_circ_0027370	hsa_circ_0027370	circRNA	known	0.953	0.817	0.982	0.147	0.331	0.869	1.43622507246469	6.76082324351782E-67	4.0518545322634505E-65
hsa_circ_0000704	hsa_circ_0000704	circRNA	known	1.855	1.574	1.824	0.509	0.65	1.687	1.20668750293056	6.90506065253099E-97	6.35335979971534E-95
hsa_circ_0117296	hsa_circ_0117296	circRNA	known	0.62	0.53	0.615	0.166	0.234	0.562	1.188129388747	5.56318351298455E-33	1.3517400083513E-31
hsa_circ_0004075	hsa_circ_0004075	circRNA	known	0.659	0.596	0.718	0.181	0.242	0.644	1.22336624407719	3.02955760462022E-38	8.90819903203778E-37
hsa_circ_0005813	hsa_circ_0005813	circRNA	known	0.896	0.823	0.908	0.232	0.331	0.889	1.21018494716679	1.0608199481258899E-49	4.38985697754075E-48
hsa_circ_0105467	hsa_circ_0105467	circRNA	known	0.691	0.641	0.733	0.155	0.242	0.675	1.32570055098078	4.02050240303492E-45	1.45815247233446E-43
hsa_circ_0006960	hsa_circ_0006960	circRNA	known	0.768	0.591	0.791	0.265	0.319	0.665	1.01129775405658	7.713558451227099E-31	1.72378771364856E-29
hsa_circ_0088018	hsa_circ_0088018	circRNA	known	1.049	0.734	1.069	0.243	0.371	0.879	1.23859352186705	4.2866861977096595E-55	2.03075664246354E-53
hsa_circ_0012475	hsa_circ_0012475	circRNA	known	0.889	0.69	0.945	0.21	0.319	0.818	1.24166597097005	2.90986818552144E-49	1.18647245865674E-47
hsa_circ_0020153	hsa_circ_0020153	circRNA	known	3.102	2.408	3.106	0.7	1.09	2.72	1.26773269032315	2.1996972752031902E-169	3.93099696560074E-167
hsa_circ_0084130	hsa_circ_0084130	circRNA	known	0.588	0.409	0.527	0.129	0.206	0.501	1.19617013713203	7.303150341262199E-29	1.50247334604356E-27
hsa_circ_0126993	hsa_circ_0126993	circRNA	known	0.806	0.641	0.769	0.158	0.331	0.726	1.20224997933797	1.26943714753947E-41	4.13334231298661E-40
hsa_circ_0015059	hsa_circ_0015059	circRNA	known	4.951	3.689	4.651	1.238	2.208	4.693	1.00828451551938	6.86295215458526E-181	1.33195388267556E-178
hsa_circ_0005142	hsa_circ_0005142	circRNA	known	1.004	0.873	0.901	0.302	0.408	0.92	1.06019788955624	7.28639348383309E-43	2.4759562871828897E-41
hsa_circ_0074677	hsa_circ_0074677	circRNA	known	0.748	0.652	0.667	0.181	0.327	0.675	1.11218628099078	8.075368960544551E-35	2.10324713071461E-33
hsa_circ_0061677	hsa_circ_0061677	circRNA	known	0.608	0.585	0.564	0.158	0.254	0.521	1.20248829470679	1.06777332174996E-33	2.6681028992209E-32
hsa_circ_0117303	hsa_circ_0117303	circRNA	known	0.921	0.884	0.806	0.214	0.359	0.787	1.26430000631664	3.10702189453605E-53	1.40726910535624E-51
hsa_circ_0034366	hsa_circ_0034366	circRNA	known	0.595	0.519	0.498	0.125	0.202	0.501	1.31723897223258	1.5138610222386901E-35	4.05403296895058E-34
hsa_circ_0012478	hsa_circ_0012478	circRNA	known	1.356	1.171	1.179	0.402	0.492	1.084	1.17385600416382	1.92530967753119E-66	1.13936249638207E-64
hsa_circ_0115248	hsa_circ_0115248	circRNA	known	0.691	0.607	0.615	0.177	0.242	0.573	1.25902070558191	4.59384216686704E-39	1.38231378522654E-37
hsa_circ_0100899	hsa_circ_0100899	circRNA	known	1.267	1.381	1.48	0.299	0.384	1.217	1.51789273454153	2.46733244972994E-108	2.58416087984481E-106
hsa_circ_0102736	hsa_circ_0102736	circRNA	known	0.748	0.812	0.813	0.17	0.266	0.736	1.40535280020115	1.28502317889663E-56	6.268597755936449E-55
hsa_circ_0119800	hsa_circ_0119800	circRNA	known	1.043	1.116	1.106	0.251	0.359	0.961	1.4178516723474	3.1561936129695597E-78	2.2939808289271902E-76
hsa_circ_0016516	hsa_circ_0016516	circRNA	known	0.493	0.552	0.527	0.125	0.174	0.47	1.39565539760376	8.31919234369875E-38	2.40505940750988E-36
hsa_circ_0008661	hsa_circ_0008661	circRNA	known	3.806	3.805	3.75	1.198	1.926	3.66	1.00883051560113	7.842060994344611E-157	1.27901180337883E-154
hsa_circ_0137438	hsa_circ_0137438	circRNA	known	2.341	2.402	2.366	0.726	1.175	2.352	1.02475425727279	2.00078394351906E-101	1.9363440388502198E-99
hsa_circ_0067257	hsa_circ_0067257	circRNA	known	0.819	0.79	0.842	0.184	0.319	0.757	1.30528909095782	3.40584591425903E-52	1.5017894508574799E-50
hsa_circ_0077184	hsa_circ_0077184	circRNA	known	0.595	0.569	0.579	0.151	0.254	0.552	1.17767503110983	2.53964581881329E-32	6.02087310845455E-31
hsa_circ_0021186	hsa_circ_0021186	circRNA	known	1.286	1.187	1.223	0.321	0.569	1.166	1.14766752918951	6.09250207674029E-64	3.46348349030271E-62
hsa_circ_0084415	hsa_circ_0084415	circRNA	known	1.9	1.745	1.765	0.118	0.295	1.891	1.93635114048047	1.1912640866778902E-198	2.5801827106173903E-196
hsa_circ_0073868	hsa_circ_0073868	circRNA	known	0.48	0.469	0.461	0.133	0.125	0.45	1.38465200444511	1.1899906613879E-33	2.96938314897844E-32
hsa_circ_0054802	hsa_circ_0054802	circRNA	known	0.966	0.994	0.982	0.287	0.339	0.971	1.23363032767643	2.1763395702507698E-57	1.0752229475359399E-55
hsa_circ_0128308	hsa_circ_0128308	circRNA	known	0.723	0.641	0.623	0.181	0.307	0.419	1.29774928841962	2.01556218298259E-42	6.74528189642406E-41
hsa_circ_0001461	hsa_circ_0001461	circRNA	known	2.539	1.938	2.0	0.372	0.727	1.452	1.64942126863277	1.97080835612629E-190	4.0043276122899204E-188
hsa_circ_0127950	hsa_circ_0127950	circRNA	known	2.776	2.248	2.381	0.881	1.272	1.738	1.06567415699221	5.62106791915791E-112	6.08131040332792E-110
hsa_circ_0114982	hsa_circ_0114982	circRNA	known	0.742	0.613	0.615	0.184	0.331	0.46	1.19133319092252	5.69800695234879E-37	1.5953240974962901E-35
hsa_circ_0022027	hsa_circ_0022027	circRNA	known	0.959	0.867	0.872	0.332	0.359	0.532	1.26112854968469	1.61720851791025E-54	7.57513899894502E-53
hsa_circ_0008321	hsa_circ_0008321	circRNA	known	1.638	1.557	1.458	0.505	0.61	0.9	1.34909992829235	5.597815585554999E-103	5.52113876733392E-101
hsa_circ_0110551	hsa_circ_0110551	circRNA	known	0.806	0.729	0.696	0.228	0.315	0.44	1.32599250586205	5.10423173431581E-49	2.06410709447149E-47
hsa_circ_0079565	hsa_circ_0079565	circRNA	known	2.655	2.496	2.644	0.844	1.126	1.769	1.22875182823302	1.58248426652208E-147	2.4103616895538E-145
hsa_circ_0002475	hsa_circ_0002475	circRNA	known	1.625	1.436	1.48	0.579	0.69	1.063	1.1070962459757	8.15752943665527E-74	5.49395402905485E-72
hsa_circ_0087353	hsa_circ_0087353	circRNA	known	0.39	0.342	0.374	0.1	0.121	0.235	1.49918337183628	8.72819767386129E-30	1.8721111017795298E-28
hsa_circ_0007674	hsa_circ_0007674	circRNA	known	1.919	1.585	1.824	0.556	0.92	1.217	1.12552517088772	3.89136485691849E-88	3.2391948389304E-86
hsa_circ_0097083	hsa_circ_0097083	circRNA	known	2.328	2.032	2.198	0.752	1.243	1.564	1.01218469590962	1.9207520360013502E-91	1.66808149551566E-89
hsa_circ_0041900	hsa_circ_0041900	circRNA	known	4.177	3.38	3.999	1.198	2.301	2.617	1.03206668369285	4.3542538672226194E-164	7.48489328261493E-162
hsa_circ_0059950	hsa_circ_0059950	circRNA	known	0.908	0.74	0.886	0.28	0.452	0.521	1.11029636003712	6.45061164532649E-42	2.12526753496282E-40
hsa_circ_0013859	hsa_circ_0013859	circRNA	known	2.309	1.425	1.839	0.387	0.884	1.145	1.37485523683408	1.05319843667743E-124	1.293165282295E-122
hsa_circ_0043022	hsa_circ_0043022	circRNA	known	0.64	0.42	0.586	0.147	0.27	0.307	1.28013588791439	3.3046375027474697E-34	8.39795900498745E-33
hsa_circ_0061016	hsa_circ_0061016	circRNA	known	0.652	0.464	0.579	0.195	0.275	0.327	1.17062867763283	6.308032484974399E-31	1.41494342583427E-29
hsa_circ_0009612	hsa_circ_0009612	circRNA	known	1.394	1.243	1.626	0.424	0.84	0.797	1.10792007480855	9.04459779896882E-69	5.61314477499786E-67
hsa_circ_0074472	hsa_circ_0074472	circRNA	known	0.48	0.453	0.491	0.136	0.25	0.266	1.21973860827043	4.58617667399781E-28	9.14667751541928E-27
hsa_circ_0053343	hsa_circ_0053343	circRNA	known	0.94	0.85	1.004	0.299	0.533	0.511	1.11403604118379	2.63448167561764E-46	9.814373152483251E-45
hsa_circ_0061691	hsa_circ_0061691	circRNA	known	0.652	0.42	0.63	0.1	0.149	0.256	1.94682865926697	3.4855795446744997E-63	1.9507716918349902E-61
hsa_circ_0018006	hsa_circ_0018006	circRNA	known	0.806	0.547	0.74	0.276	0.291	0.378	1.20333416904898	2.91066423339051E-39	8.80730074935061E-38
hsa_circ_0082393	hsa_circ_0082393	circRNA	known	1.094	0.63	0.967	0.136	0.218	0.327	2.13955703898034	2.8712191281548903E-111	3.0908702455533E-109
hsa_circ_0004860	hsa_circ_0004860	circRNA	known	3.397	2.424	3.75	1.29	1.138	1.83	1.24793959896348	6.0378907267661E-182	1.17816110656912E-179
hsa_circ_0072475	hsa_circ_0072475	circRNA	known	0.582	0.436	0.615	0.221	0.226	0.337	1.14768413718492	7.72148974835212E-29	1.58733191683284E-27
hsa_circ_0046841	hsa_circ_0046841	circRNA	known	0.78	0.569	0.791	0.321	0.266	0.429	1.15021602419657	2.07740491300614E-37	5.9141598963962495E-36
hsa_circ_0004691	hsa_circ_0004691	circRNA	known	0.493	0.37	0.513	0.136	0.101	0.215	1.74459552592914	1.17324293903113E-44	4.19608709792982E-43
hsa_circ_0005909	hsa_circ_0005909	circRNA	known	0.8	0.596	0.872	0.158	0.283	0.409	1.58021174681956	4.98943811725166E-63	2.78380314449194E-61
hsa_circ_0053518	hsa_circ_0053518	circRNA	known	0.493	0.387	0.542	0.122	0.182	0.245	1.49364518829485	3.52809338767877E-37	9.965529512573301E-36
hsa_circ_0009610	hsa_circ_0009610	circRNA	known	0.659	0.53	0.696	0.184	0.266	0.317	1.37816797087492	1.6201684446502998E-43	5.6146483802191795E-42
hsa_circ_0027070	hsa_circ_0027070	circRNA	known	0.78	0.641	0.806	0.195	0.335	0.348	1.41172053058594	5.08951277563374E-53	2.29273658714655E-51
hsa_circ_0001348	hsa_circ_0001348	circRNA	known	0.525	0.42	0.535	0.133	0.234	0.245	1.34727396292913	1.92115762584387E-33	4.74899991436631E-32
hsa_circ_0035219	hsa_circ_0035219	circRNA	known	0.64	0.525	0.586	0.188	0.238	0.368	1.29163122040692	4.15504855588575E-37	1.17059089076015E-35
hsa_circ_0053432	hsa_circ_0053432	circRNA	known	0.94	0.663	0.806	0.114	0.17	0.389	2.14217281779347	6.19971527163357E-101	5.94689428748298E-99
hsa_circ_0038229	hsa_circ_0038229	circRNA	known	0.461	0.364	0.41	0.114	0.145	0.215	1.51864919442474	1.28167172552339E-33	3.1937395579218E-32
hsa_circ_0003715	hsa_circ_0003715	circRNA	known	0.55	0.409	0.535	0.122	0.141	0.204	1.7829224968919	6.77673221264915E-50	2.81616650691117E-48
hsa_circ_0022279	hsa_circ_0022279	circRNA	known	1.273	1.049	1.223	0.512	0.505	0.705	1.11773067652716	1.33512273072956E-58	6.797764515612979E-57
hsa_circ_0124336	hsa_circ_0124336	circRNA	known	0.595	0.48	0.593	0.118	0.113	0.256	1.9966830313071	1.53535132592366E-64	8.853695803633051E-63
hsa_circ_0035255	hsa_circ_0035255	circRNA	known	2.252	1.745	2.205	0.774	0.86	1.278	1.20048874332947	1.09245340385664E-112	1.19022468635874E-110
hsa_circ_0104066	hsa_circ_0104066	circRNA	known	0.512	0.387	0.513	0.129	0.141	0.225	1.63596572834256	5.01511104609105E-42	1.6573587605965098E-40
hsa_circ_0072103	hsa_circ_0072103	circRNA	known	1.075	0.834	1.077	0.254	0.323	0.501	1.61299749544958	2.80639404125778E-85	2.2613188176492E-83
hsa_circ_0000978	hsa_circ_0000978	circRNA	known	1.087	0.746	1.062	0.332	0.396	0.818	1.12585997163418	2.60176936797253E-48	1.0287010422561301E-46
hsa_circ_0035392	hsa_circ_0035392	circRNA	known	0.697	0.453	0.703	0.181	0.25	0.532	1.19434674331953	2.21947496907156E-34	5.67824855304922E-33
hsa_circ_0015455	hsa_circ_0015455	circRNA	known	1.516	1.027	1.48	0.457	0.488	1.237	1.15018051214032	1.1957425392106E-68	7.399664801505771E-67
hsa_circ_0015427	hsa_circ_0015427	circRNA	known	2.156	1.193	2.051	0.232	0.226	1.421	2.06911340081721	3.65059935550094E-211	8.53877554650821E-209
hsa_circ_0053482	hsa_circ_0053482	circRNA	known	0.486	0.326	0.41	0.129	0.101	0.327	1.43203484285365	1.7129907375909698E-30	3.76746638745231E-29
hsa_circ_0076862	hsa_circ_0076862	circRNA	known	0.915	0.602	0.828	0.199	0.105	0.644	1.73004928786391	4.85273202851964E-74	3.27842462732728E-72
hsa_circ_0066622	hsa_circ_0066622	circRNA	known	1.017	0.712	0.908	0.228	0.17	0.716	1.6217250022094	3.43939618459285E-76	2.41082750295578E-74
hsa_circ_0031482	hsa_circ_0031482	circRNA	known	0.486	0.315	0.44	0.111	0.125	0.358	1.38566250742184	2.21749945912385E-29	4.67210742072523E-28
hsa_circ_0099777	hsa_circ_0099777	circRNA	known	0.806	0.53	0.725	0.214	0.226	0.624	1.25338634616489	3.90012315078055E-41	1.2496086885708E-39
hsa_circ_0003595	hsa_circ_0003595	circRNA	known	2.405	1.37	2.051	0.321	0.295	1.707	1.84520010779202	4.28206300173854E-197	9.164630332732759E-195
hsa_circ_0047780	hsa_circ_0047780	circRNA	known	2.91	1.999	2.791	0.549	0.444	2.29	1.68870078482793	1.33715119399695E-230	3.4809645602186E-228
hsa_circ_0128339	hsa_circ_0128339	circRNA	known	0.94	0.657	0.886	0.343	0.323	0.757	1.02599049543465	3.5782004097715496E-36	9.75591116758862E-35
hsa_circ_0076861	hsa_circ_0076861	circRNA	known	1.004	0.613	0.916	0.199	0.109	0.757	1.72042906785928	5.691724083886489E-79	4.21319857408456E-77
hsa_circ_0127036	hsa_circ_0127036	circRNA	known	5.642	3.772	5.171	2.097	0.916	3.722	1.34737087156687	0.0	0.0
hsa_circ_0081344	hsa_circ_0081344	circRNA	known	0.64	0.486	0.703	0.262	0.125	0.491	1.29909639988372	1.35628880509619E-38	4.02523026683193E-37
hsa_circ_0024626	hsa_circ_0024626	circRNA	known	1.382	1.215	1.362	0.457	0.42	1.114	1.26233395982366	7.19912850036157E-79	5.31449775102356E-77
hsa_circ_0036821	hsa_circ_0036821	circRNA	known	0.512	0.398	0.483	0.14	0.113	0.399	1.43210677798572	1.44307989172451E-34	3.71740675438149E-33
hsa_circ_0017574	hsa_circ_0017574	circRNA	known	1.394	1.149	1.326	0.542	0.436	1.104	1.11989493913485	5.30020636103414E-64	3.0178293799924E-62
hsa_circ_0125388	hsa_circ_0125388	circRNA	known	3.179	2.7	3.047	1.319	1.142	2.628	1.02086697014439	2.97644137488356E-125	3.66708413122172E-123
hsa_circ_0081346	hsa_circ_0081346	circRNA	known	0.966	0.801	0.989	0.295	0.182	0.736	1.50766021050764	8.94754796912958E-72	5.81972165083998E-70
hsa_circ_0008610	hsa_circ_0008610	circRNA	known	4.03	3.358	4.073	1.739	1.122	3.077	1.149585191832	2.98106967009399E-193	6.2203838341522E-191
hsa_circ_0111227	hsa_circ_0111227	circRNA	known	0.557	0.464	0.586	0.173	0.101	0.399	1.55529565847558	1.8516646043093602E-44	6.59197468732038E-43
hsa_circ_0015454	hsa_circ_0015454	circRNA	known	1.644	1.232	1.568	0.597	0.505	1.166	1.16950139699826	5.06174770832635E-78	3.6691233589083704E-76
hsa_circ_0087392	hsa_circ_0087392	circRNA	known	0.454	0.37	0.44	0.158	0.113	0.317	1.33509924898303	1.57953694611342E-28	3.2141588334517E-27
hsa_circ_0030514	hsa_circ_0030514	circRNA	known	0.684	0.508	0.623	0.151	0.109	0.419	1.75973076560267	2.28189992223491E-59	1.17957343187757E-57
hsa_circ_0002974	hsa_circ_0002974	circRNA	known	2.431	1.944	2.249	0.918	0.706	1.656	1.20439105535688	2.68252391883299E-121	3.1853794990563297E-119
hsa_circ_0101617	hsa_circ_0101617	circRNA	known	2.36	1.43	2.0	0.531	0.577	1.35	1.4827448329891	2.22918842593794E-144	3.32066285798315E-142
hsa_circ_0031488	hsa_circ_0031488	circRNA	known	1.062	0.591	0.864	0.24	0.19	0.552	1.61415333683534	6.28239199760336E-72	4.09854170947261E-70
hsa_circ_0054198	hsa_circ_0054198	circRNA	known	1.209	0.746	0.989	0.287	0.291	0.665	1.47232546469926	9.639874049614891E-74	6.4882523311193E-72
hsa_circ_0054197	hsa_circ_0054197	circRNA	known	1.004	0.563	0.791	0.199	0.194	0.501	1.65939948439305	2.7650926848732398E-70	1.75013721450048E-68
hsa_circ_0036796	hsa_circ_0036796	circRNA	known	1.241	0.679	1.121	0.262	0.161	0.644	1.81174142159119	6.27999680841945E-101	6.01857110057161E-99
hsa_circ_0082275	hsa_circ_0082275	circRNA	known	0.525	0.331	0.469	0.173	0.113	0.296	1.36422877991704	1.4910861397606599E-30	3.2921236410095797E-29
hsa_circ_0031491	hsa_circ_0031491	circRNA	known	0.659	0.447	0.593	0.254	0.178	0.389	1.1896117810004	1.10080248391818E-31	2.5472757649231298E-30
hsa_circ_0057761	hsa_circ_0057761	circRNA	known	1.113	0.712	0.923	0.453	0.367	0.624	1.01971399996244	1.5790876978156E-39	4.81715158655319E-38
hsa_circ_0101607	hsa_circ_0101607	circRNA	known	1.996	1.204	1.655	0.615	0.61	1.022	1.2330512630151	4.5168778452816693E-92	3.93531619575723E-90
hsa_circ_0031490	hsa_circ_0031490	circRNA	known	0.55	0.293	0.483	0.122	0.105	0.235	1.70009606576228	2.17434736330008E-41	7.02066553535914E-40
hsa_circ_0021233	hsa_circ_0021233	circRNA	known	0.774	0.475	0.667	0.269	0.246	0.368	1.18794555519937	2.40986549313984E-35	6.3934050329512895E-34
hsa_circ_0060484	hsa_circ_0060484	circRNA	known	1.286	0.768	1.245	0.383	0.311	0.613	1.45963207150381	1.05695578818769E-80	7.959950211236039E-79
hsa_circ_0129487	hsa_circ_0129487	circRNA	known	0.48	0.287	0.461	0.114	0.105	0.235	1.6260954843185	3.13581845343033E-36	8.565937576811481E-35
hsa_circ_0101605	hsa_circ_0101605	circRNA	known	2.706	1.585	2.512	0.962	1.037	1.544	1.03259529125917	2.57589742802719E-96	2.3521027644657098E-94
hsa_circ_0031487	hsa_circ_0031487	circRNA	known	1.318	0.712	1.157	0.317	0.283	0.685	1.52271190733252	5.21195260960311E-83	4.06945652350092E-81
hsa_circ_0104195	hsa_circ_0104195	circRNA	known	0.729	0.392	0.615	0.206	0.19	0.378	1.32034731648657	1.55802821891203E-37	4.46252906626017E-36
hsa_circ_0056482	hsa_circ_0056482	circRNA	known	0.896	0.558	0.667	0.232	0.319	0.501	1.17577857418609	1.42429660193923E-38	4.2224370326748E-37
hsa_circ_0019290	hsa_circ_0019290	circRNA	known	0.71	0.431	0.549	0.162	0.194	0.348	1.44528216673345	4.7652790994066395E-42	1.5781671723221498E-40
hsa_circ_0015062	hsa_circ_0015062	circRNA	known	4.151	2.491	3.062	0.767	1.122	2.045	1.52405928011757	8.900847814875E-252	2.52336705486833E-249
hsa_circ_0060664	hsa_circ_0060664	circRNA	known	0.588	0.353	0.454	0.122	0.161	0.307	1.45985176846862	1.5864008482421901E-35	4.24409254597915E-34
hsa_circ_0015407	hsa_circ_0015407	circRNA	known	1.721	0.674	1.304	0.199	0.218	0.951	1.87940112200257	6.67048034024689E-128	8.47871289820865E-126
hsa_circ_0053478	hsa_circ_0053478	circRNA	known	0.806	0.409	0.652	0.114	0.17	0.47	1.65827589006765	1.1023610313370599E-55	5.28469633686047E-54
hsa_circ_0101608	hsa_circ_0101608	circRNA	known	0.947	0.508	0.82	0.188	0.279	0.613	1.34574649318254	5.73946791058838E-50	2.39062083401954E-48
hsa_circ_0057545	hsa_circ_0057545	circRNA	known	0.812	0.387	0.703	0.107	0.178	0.481	1.66603422968864	8.55875185783586E-57	4.19022871246018E-55
hsa_circ_0031485	hsa_circ_0031485	circRNA	known	2.84	1.712	2.263	0.98	0.88	1.769	1.07234429208369	2.78025434918651E-103	2.75219766909966E-101
hsa_circ_0031486	hsa_circ_0031486	circRNA	known	1.004	0.53	0.813	0.273	0.246	0.593	1.29350557380553	1.17126729247207E-48	4.67712251864141E-47
hsa_circ_0031495	hsa_circ_0031495	circRNA	known	1.356	0.839	1.099	0.324	0.375	0.869	1.3285100845676	9.51795353318436E-71	6.10999582590239E-69
hsa_circ_0015449	hsa_circ_0015449	circRNA	known	0.544	0.315	0.432	0.144	0.113	0.368	1.34271913487062	3.56452698289534E-29	7.45363997180216E-28
hsa_circ_0101602	hsa_circ_0101602	circRNA	known	4.407	2.446	3.611	1.231	1.151	2.924	1.22261799170753	4.76846668146263E-193	9.87391716511812E-191
hsa_circ_0007054	hsa_circ_0007054	circRNA	known	2.296	2.888	3.597	1.179	1.861	0.91	1.03641229028592	9.7183462214712E-126	1.20556474501769E-123
hsa_circ_0044839	hsa_circ_0044839	circRNA	known	0.582	0.58	0.813	0.335	0.327	0.245	1.02555297212989	5.03381984881445E-29	1.04453449769536E-27
hsa_circ_0025200	hsa_circ_0025200	circRNA	known	17.501	17.495	25.989	5.576	6.786	4.223	1.76798817706119	0.0	0.0
hsa_circ_0051845	hsa_circ_0051845	circRNA	known	0.505	0.475	0.791	0.203	0.351	0.143	1.18552289293252	2.0165484897367401E-32	4.80176198866602E-31
hsa_circ_0025203	hsa_circ_0025203	circRNA	known	15.026	15.579	24.869	5.952	7.367	5.654	1.47914814521323	0.0	0.0
hsa_circ_0025181	hsa_circ_0025181	circRNA	known	10.65	10.984	18.73	5.089	6.382	3.333	1.29578323963994	0.0	0.0
hsa_circ_0025177	hsa_circ_0025177	circRNA	known	8.853	9.151	15.939	4.117	4.885	2.137	1.41883365876325	0.0	0.0
hsa_circ_0025192	hsa_circ_0025192	circRNA	known	11.661	11.785	20.224	5.414	6.637	4.918	1.28060935759947	0.0	0.0
hsa_circ_0025186	hsa_circ_0025186	circRNA	known	15.038	15.043	25.594	7.441	9.172	5.746	1.19841796280968	0.0	0.0
hsa_circ_0025197	hsa_circ_0025197	circRNA	known	11.373	12.061	20.679	5.79	7.077	4.55	1.22633499151677	0.0	0.0
hsa_circ_0122407	hsa_circ_0122407	circRNA	known	0.339	0.387	0.432	0.162	0.125	0.112	1.45969785637151	6.2059877541943894E-30	1.33694778163564E-28
hsa_circ_0139704	hsa_circ_0139704	circRNA	known	0.441	0.475	0.527	0.206	0.153	0.153	1.4365321333889	4.4016168479384095E-36	1.19647966406711E-34
hsa_circ_0100060	hsa_circ_0100060	circRNA	known	0.819	1.0	1.026	0.494	0.432	0.481	1.01881460417375	3.11862036712271E-41	1.00158395989894E-39
hsa_circ_0011393	hsa_circ_0011393	circRNA	known	0.448	0.569	0.527	0.232	0.157	0.174	1.41998814656954	3.62731316754836E-38	1.0636975542724499E-36
hsa_circ_0041108	hsa_circ_0041108	circRNA	known	1.126	1.32	1.319	0.619	0.472	0.583	1.17706131418432	7.84143725608318E-68	4.76541127432539E-66
hsa_circ_0002127	hsa_circ_0002127	circRNA	known	1.362	1.546	1.59	0.774	0.589	0.624	1.1459396118223	2.7718332668491097E-77	1.98137594367453E-75
hsa_circ_0030547	hsa_circ_0030547	circRNA	known	0.569	0.729	0.703	0.299	0.367	0.327	1.01408165904283	2.13361476397702E-29	4.50237615899563E-28
hsa_circ_0073423	hsa_circ_0073423	circRNA	known	0.512	0.657	0.674	0.254	0.299	0.245	1.17933902130915	3.54653414333569E-34	8.99053046785304E-33
hsa_circ_0062743	hsa_circ_0062743	circRNA	known	0.416	0.536	0.571	0.188	0.218	0.204	1.31927428182135	1.24445975702943E-33	3.1017264406734E-32
hsa_circ_0001412	hsa_circ_0001412	circRNA	known	1.286	1.469	1.443	0.697	0.686	0.481	1.08787148503666	1.00976590535084E-66	6.03163863683811E-65
hsa_circ_0001413	hsa_circ_0001413	circRNA	known	0.979	1.06	1.113	0.494	0.497	0.378	1.13559766760084	6.91142525974724E-54	3.1796079436261102E-52
hsa_circ_0007604	hsa_circ_0007604	circRNA	known	4.612	5.351	5.97	2.65	2.571	1.748	1.09227851216064	6.75849529571592E-248	1.88638661480632E-245
hsa_circ_0010785	hsa_circ_0010785	circRNA	known	3.544	4.236	4.476	1.894	1.679	1.503	1.22124481516648	1.01016293954463E-228	2.58620817259871E-226
hsa_circ_0008507	hsa_circ_0008507	circRNA	known	4.177	4.81	5.325	2.031	1.926	1.431	1.32469375344905	8.19551172452245E-302	2.92917867233955E-299
hsa_circ_0005576	hsa_circ_0005576	circRNA	known	3.972	4.821	5.018	1.887	1.833	1.319	1.37090329750229	6.99281459150351E-308	2.5498109393988697E-305
hsa_circ_0025173	hsa_circ_0025173	circRNA	known	78.704	85.146	111.356	32.026	42.165	34.782	1.30765701028483	0.0	0.0
hsa_circ_0025183	hsa_circ_0025183	circRNA	known	35.77	35.885	53.114	13.212	17.29	18.986	1.3700602049841	0.0	0.0
hsa_circ_0064519	hsa_circ_0064519	circRNA	known	0.55	0.569	0.864	0.203	0.234	0.245	1.54223073328457	2.4282733420511802E-53	1.1026091817642501E-51
hsa_circ_0035548	hsa_circ_0035548	circRNA	known	1.433	1.513	1.795	0.428	0.355	0.654	1.84929718095574	7.6276334473254E-163	1.2927107853075898E-160
hsa_circ_0093764	hsa_circ_0093764	circRNA	known	3.678	3.595	4.249	1.861	1.7	2.096	1.05336693436595	3.85075705222404E-169	6.858907659994311E-167
hsa_circ_0087882	hsa_circ_0087882	circRNA	known	0.461	0.508	0.623	0.24	0.19	0.235	1.26135430589216	1.34528330624895E-32	3.2239168164093E-31
hsa_circ_0086497	hsa_circ_0086497	circRNA	known	0.435	0.492	0.571	0.21	0.186	0.256	1.25468491743991	1.2823604947174199E-30	2.83909868416472E-29
hsa_circ_0085214	hsa_circ_0085214	circRNA	known	0.94	1.077	1.282	0.1	0.218	0.389	2.49737067788191	4.78648730071825E-165	8.29371885949734E-163
hsa_circ_0060042	hsa_circ_0060042	circRNA	known	0.537	0.613	0.762	0.107	0.145	0.266	2.09437500487432	3.1051911923076497E-78	2.25994479410047E-76
hsa_circ_0025188	hsa_circ_0025188	circRNA	known	3.825	3.777	5.208	1.216	1.502	1.973	1.53315009356235	0.0	0.0
hsa_circ_0117074	hsa_circ_0117074	circRNA	known	0.409	0.42	0.586	0.118	0.166	0.215	1.60493883272194	6.23235550236648E-41	1.98686832936203E-39
hsa_circ_0138453	hsa_circ_0138453	circRNA	known	0.902	0.983	1.275	0.284	0.371	0.562	1.51625688519522	1.67158395344329E-82	1.29396608879267E-80
hsa_circ_0002408	hsa_circ_0002408	circRNA	known	0.819	0.834	1.172	0.188	0.283	0.46	1.78120566906335	2.9354276710136597E-92	2.56573910460125E-90
hsa_circ_0082337	hsa_circ_0082337	circRNA	known	0.8	0.751	0.842	0.328	0.303	0.429	1.24625629536933	1.79566069773733E-47	6.942623024711261E-46
hsa_circ_0131202	hsa_circ_0131202	circRNA	known	0.672	0.602	0.711	0.313	0.27	0.368	1.10434988932788	6.16860024098409E-33	1.49582340281597E-31
hsa_circ_0015051	hsa_circ_0015051	circRNA	known	1.017	1.038	1.106	0.538	0.497	0.552	1.00277954824907	2.07132881353435E-44	7.357055598245839E-43
hsa_circ_0035547	hsa_circ_0035547	circRNA	known	6.87	6.627	7.332	2.76	2.483	2.413	1.41159097241237	0.0	0.0
hsa_circ_0025198	hsa_circ_0025198	circRNA	known	7.279	6.82	8.197	0.969	1.324	1.309	2.65815785406506	0.0	0.0
hsa_circ_0101549	hsa_circ_0101549	circRNA	known	0.736	0.746	0.791	0.302	0.327	0.317	1.26207090595204	3.7556838485185E-46	1.39337286077136E-44
hsa_circ_0068424	hsa_circ_0068424	circRNA	known	1.599	1.375	1.714	0.612	0.787	0.624	1.17473817030154	7.09910709326225E-83	5.53097051634481E-81
hsa_circ_0031911	hsa_circ_0031911	circRNA	known	0.652	0.624	0.798	0.184	0.339	0.266	1.39608987887218	1.08897682430883E-48	4.3549421774501205E-47
hsa_circ_0138199	hsa_circ_0138199	circRNA	known	0.62	0.596	0.776	0.232	0.291	0.327	1.27523444853147	5.94517337803936E-41	1.89754935499013E-39
hsa_circ_0025175	hsa_circ_0025175	circRNA	known	1.785	1.745	2.285	0.435	0.65	0.705	1.76018321555471	1.88420139817929E-185	3.74406375444449E-183
hsa_circ_0025199	hsa_circ_0025199	circRNA	known	15.122	14.491	17.602	3.848	4.881	5.633	1.77645119529407	0.0	0.0
hsa_circ_0025206	hsa_circ_0025206	circRNA	known	122.06	118.883	151.292	31.189	37.539	42.808	1.85902877532342	0.0	0.0
hsa_circ_0025195	hsa_circ_0025195	circRNA	known	55.791	57.528	75.097	12.147	15.885	20.152	2.05352305543175	0.0	0.0
hsa_circ_0025174	hsa_circ_0025174	circRNA	known	17.213	17.854	22.166	3.755	4.642	6.186	2.06808786559029	0.0	0.0
hsa_circ_0056181	hsa_circ_0056181	circRNA	known	0.608	0.574	0.733	0.122	0.166	0.245	1.98745980095781	3.11520214399228E-73	2.07480892611186E-71
hsa_circ_0056179	hsa_circ_0056179	circRNA	known	0.787	0.79	0.967	0.166	0.242	0.348	1.89585151869506	4.33349209942328E-91	3.73646385668107E-89
hsa_circ_0020295	hsa_circ_0020295	circRNA	known	1.561	1.447	1.897	0.674	0.799	0.705	1.14370271723789	7.181381140784179E-83	5.591048540779039E-81
hsa_circ_0012417	hsa_circ_0012417	circRNA	known	0.652	0.602	0.776	0.203	0.182	0.194	1.79168923770638	1.1290735858065202E-67	6.84242602397889E-66
hsa_circ_0101431	hsa_circ_0101431	circRNA	known	65.578	59.185	41.797	30.143	29.07	14.907	1.04193545514957	0.0	0.0
hsa_circ_0075406	hsa_circ_0075406	circRNA	known	51.384	45.434	43.254	24.972	18.243	12.218	1.20567785643222	0.0	0.0
hsa_circ_0088655	hsa_circ_0088655	circRNA	known	10.075	7.798	7.171	4.253	3.508	2.484	1.18570478728325	0.0	0.0
hsa_circ_0092279	hsa_circ_0092279	circRNA	known	0.608	0.37	0.564	0.192	0.291	0.112	1.20221918180483	3.38881320360165E-29	7.0930598124709E-28
hsa_circ_0000032	hsa_circ_0000032	circRNA	known	0.934	0.917	0.989	0.324	0.589	0.215	1.18794555519937	3.8281930920191505E-52	1.68459162573468E-50
hsa_circ_0124013	hsa_circ_0124013	circRNA	known	1.267	1.408	1.56	0.361	0.593	0.174	1.72412333640873	7.05572103433922E-133	9.43341191524444E-131
hsa_circ_0124012	hsa_circ_0124012	circRNA	known	1.964	1.878	2.205	0.744	1.054	0.399	1.2953676658224	5.24357662351258E-124	6.41647880248495E-122
hsa_circ_0092273	hsa_circ_0092273	circRNA	known	0.723	0.646	0.63	0.243	0.343	0.215	1.25568396434992	1.23993580345426E-40	3.91829844677218E-39
hsa_circ_0007248	hsa_circ_0007248	circRNA	known	0.672	0.558	0.564	0.203	0.311	0.225	1.2560396730119	1.3838379940470099E-36	3.82599232584413E-35
hsa_circ_0011374	hsa_circ_0011374	circRNA	known	2.104	1.795	1.978	0.8	0.872	0.675	1.26702100695371	6.82677711817158E-117	7.81514434238382E-115
hsa_circ_0126599	hsa_circ_0126599	circRNA	known	0.806	0.779	0.82	0.228	0.266	0.194	1.74454966420964	1.0929105072333799E-77	7.864308059225691E-76
hsa_circ_0069748	hsa_circ_0069748	circRNA	known	0.78	0.74	0.754	0.214	0.246	0.194	1.7574835479198	1.97898010524524E-74	1.34282975863182E-72
hsa_circ_0140142	hsa_circ_0140142	circRNA	known	1.753	1.093	1.538	0.656	0.565	0.603	1.23337518663042	2.7988098713442496E-83	2.19161181364495E-81
hsa_circ_0090060	hsa_circ_0090060	circRNA	known	0.697	0.447	0.703	0.184	0.174	0.235	1.68005831252573	4.0113350835348495E-56	1.93760724445357E-54
hsa_circ_0073112	hsa_circ_0073112	circRNA	known	0.435	0.304	0.41	0.129	0.137	0.143	1.48694431679225	3.0365686854994097E-30	6.62132774317615E-29
hsa_circ_0067285	hsa_circ_0067285	circRNA	known	0.678	0.541	0.667	0.276	0.174	0.276	1.40283002510918	8.39289137762341E-45	3.0166497332595597E-43
hsa_circ_0001346	hsa_circ_0001346	circRNA	known	0.652	0.508	0.659	0.269	0.17	0.235	1.41939063360143	6.13208171024757E-44	2.1484306725751198E-42
hsa_circ_0128766	hsa_circ_0128766	circRNA	known	2.034	1.541	1.795	0.991	0.694	0.992	1.02438203138469	2.06181713167109E-76	1.45085476342724E-74
hsa_circ_0000872	hsa_circ_0000872	circRNA	known	2.751	2.126	2.52	1.312	0.755	1.247	1.17962229149283	9.23700775693433E-131	1.21546900612996E-128
hsa_circ_0075380	hsa_circ_0075380	circRNA	known	16.382	14.254	13.713	8.016	6.419	8.077	1.00095434743831	0.0	0.0
hsa_circ_0083405	hsa_circ_0083405	circRNA	known	1.19	0.895	0.894	0.45	0.351	0.532	1.22677892087003	1.6994027080680598E-57	8.430532096790589E-56
hsa_circ_0075393	hsa_circ_0075393	circRNA	known	5.539	4.556	4.725	2.565	1.881	3.098	1.05130758044532	1.7651746930532098E-217	4.30543600357861E-215
hsa_circ_0088109	hsa_circ_0088109	circRNA	known	0.768	0.536	0.63	0.409	0.19	0.286	1.08218314323984	3.7901317432946305E-31	8.570810341863339E-30
hsa_circ_0018809	hsa_circ_0018809	circRNA	known	2.066	1.64	1.714	1.117	0.654	0.777	1.03677544666859	5.54268705252362E-79	4.10849306666734E-77
hsa_circ_0038937	hsa_circ_0038937	circRNA	known	2.2	1.541	1.897	0.822	0.367	0.542	1.64316656358922	6.6273276279809E-164	1.13742166846247E-161
hsa_circ_0048251	hsa_circ_0048251	circRNA	known	0.812	0.613	0.667	0.332	0.19	0.286	1.37378953036434	2.91647148835926E-48	1.1516579628198901E-46
hsa_circ_0018810	hsa_circ_0018810	circRNA	known	1.209	1.011	1.062	0.59	0.363	0.491	1.17301992072769	7.23579106971199E-59	3.6927767657188E-57
hsa_circ_0018805	hsa_circ_0018805	circRNA	known	1.113	0.939	1.355	0.586	0.335	0.204	1.39186888145149	5.44222925278154E-78	3.93965012806971E-76
hsa_circ_0018798	hsa_circ_0018798	circRNA	known	0.908	0.873	1.033	0.468	0.303	0.194	1.374900257041	3.74284275990033E-64	2.1367153375127397E-62
hsa_circ_0093231	hsa_circ_0093231	circRNA	known	18.844	13.039	21.909	12.604	4.307	5.296	1.10756155902321	0.0	0.0
hsa_circ_0087211	hsa_circ_0087211	circRNA	known	1.938	1.364	1.934	1.43	0.299	0.481	1.05553110906547	1.4642624033650599E-77	1.05015735917101E-75
hsa_circ_0000994	hsa_circ_0000994	circRNA	known	1.158	2.96	0.747	0.262	1.421	0.593	1.14599452874588	7.27979410569414E-89	6.130424436005081E-87
hsa_circ_0001591	hsa_circ_0001591	circRNA	known	7.203	23.156	10.497	2.064	1.554	5.01	2.61243213801905	0.0	0.0
hsa_circ_0001592	hsa_circ_0001592	circRNA	known	22.075	61.035	33.175	6.405	5.559	22.789	2.210603234826	0.0	0.0
hsa_circ_0001587	hsa_circ_0001587	circRNA	known	5.687	14.11	8.395	2.138	1.728	4.447	2.04759082468489	0.0	0.0
hsa_circ_0036586	hsa_circ_0036586	circRNA	known	0.883	1.541	1.047	0.534	0.46	0.767	1.12374669534583	1.66013683278041E-59	8.602209494870211E-58
hsa_circ_0075899	hsa_circ_0075899	circRNA	known	10.471	25.188	13.698	3.774	2.777	9.13	2.00909568232201	0.0	0.0
hsa_circ_0015808	hsa_circ_0015808	circRNA	known	1.714	3.071	1.458	0.475	0.698	1.329	1.62187089845678	2.6726953450030603E-186	5.330427533746801E-184
hsa_circ_0111653	hsa_circ_0111653	circRNA	known	1.279	2.391	1.392	0.409	0.666	1.155	1.45929024631035	5.33724597332899E-129	6.92218431051061E-127
hsa_circ_0069736	hsa_circ_0069736	circRNA	known	0.326	0.685	0.344	0.114	0.117	0.327	1.64902188116801	7.39955390367919E-43	2.51362010524731E-41
hsa_circ_0008188	hsa_circ_0008188	circRNA	known	0.806	1.856	0.894	0.269	0.379	0.879	1.58499895506062	8.9569705605297E-104	8.94837715703989E-102
hsa_circ_0002528	hsa_circ_0002528	circRNA	known	1.759	3.728	1.868	0.601	0.872	1.84	1.48628092914905	4.46276920275196E-193	9.25862171611544E-191
hsa_circ_0137143	hsa_circ_0137143	circRNA	known	1.484	2.662	2.234	0.641	1.086	1.503	1.16653516279152	3.28751170857923E-113	3.6218145268799204E-111
hsa_circ_0078037	hsa_circ_0078037	circRNA	known	0.352	0.696	0.535	0.107	0.226	0.348	1.47203489433914	1.34016546966077E-41	4.35839518625774E-40
hsa_circ_0011877	hsa_circ_0011877	circRNA	known	0.633	0.994	0.967	0.28	0.392	0.562	1.22827254039186	1.34459355544283E-50	5.69918214012669E-49
hsa_circ_0137139	hsa_circ_0137139	circRNA	known	1.183	2.032	1.773	0.394	0.787	0.849	1.42426438546437	2.7563584480343303E-120	3.241070515617E-118
hsa_circ_0006047	hsa_circ_0006047	circRNA	known	0.601	1.022	0.857	0.243	0.315	0.47	1.43766898262358	1.05403136990538E-61	5.73316831920003E-60
hsa_circ_0059635	hsa_circ_0059635	circRNA	known	0.87	1.336	1.084	0.556	0.444	0.654	1.0727910522514	4.4349365584078306E-52	1.9452648421601198E-50
hsa_circ_0020713	hsa_circ_0020713	circRNA	known	0.525	0.773	0.601	0.254	0.234	0.337	1.30416738943114	1.98490831875813E-41	6.4166457100964494E-40
hsa_circ_0033127	hsa_circ_0033127	circRNA	known	0.211	0.574	0.41	0.107	0.101	0.123	1.92623088878454	4.80003442559369E-46	1.7777856640016902E-44
hsa_circ_0024755	hsa_circ_0024755	circRNA	known	0.409	0.828	0.586	0.155	0.262	0.204	1.58915562893911	2.31162393881147E-53	1.05096400536325E-51
hsa_circ_0052570	hsa_circ_0052570	circRNA	known	0.864	1.563	1.121	0.486	0.622	0.583	1.11345014006495	8.985336514483131E-60	4.68952290685525E-58
hsa_circ_0059520	hsa_circ_0059520	circRNA	known	0.429	0.552	0.3	0.107	0.218	0.286	1.2841918226659	3.07729643471693E-28	6.17603585422729E-27
hsa_circ_0129695	hsa_circ_0129695	circRNA	known	0.697	0.779	0.542	0.232	0.335	0.429	1.1634291220819	4.38582018114629E-37	1.23432115992053E-35
hsa_circ_0129696	hsa_circ_0129696	circRNA	known	0.441	0.525	0.344	0.118	0.157	0.307	1.44105567683031	8.23409237643369E-34	2.06344849704562E-32
hsa_circ_0069585	hsa_circ_0069585	circRNA	known	1.689	1.9	1.362	0.402	0.488	1.166	1.58489841331577	2.28493052076298E-140	3.29054302761367E-138
hsa_circ_0031556	hsa_circ_0031556	circRNA	known	1.19	1.381	0.681	0.158	0.262	0.675	1.98234838714021	1.16105067459767E-127	1.46889186747932E-125
hsa_circ_0097496	hsa_circ_0097496	circRNA	known	0.486	0.503	0.322	0.122	0.121	0.286	1.5914725193834	7.13733179944549E-39	2.13491088123947E-37
hsa_circ_0013534	hsa_circ_0013534	circRNA	known	0.966	1.038	0.681	0.28	0.266	0.552	1.51834562892318	1.13610616871024E-72	7.50904813223337E-71
hsa_circ_0029791	hsa_circ_0029791	circRNA	known	0.563	0.685	0.557	0.151	0.363	0.389	1.14721353603504	1.86940288535595E-32	4.45726232656337E-31
hsa_circ_0023934	hsa_circ_0023934	circRNA	known	0.601	0.674	0.564	0.177	0.323	0.399	1.18922053282311	7.76293085849878E-35	2.02333179362692E-33
hsa_circ_0095131	hsa_circ_0095131	circRNA	known	0.454	0.624	0.418	0.103	0.145	0.256	1.81532387613848	8.5183444098847E-53	3.80884651615555E-51
hsa_circ_0001900	hsa_circ_0001900	circRNA	known	0.397	0.53	0.374	0.155	0.149	0.245	1.39902657577258	4.06301094159132E-32	9.563308692253291E-31
hsa_circ_0074673	hsa_circ_0074673	circRNA	known	0.672	0.817	0.667	0.184	0.258	0.501	1.45570457134594	8.04896075887419E-55	3.8047588578919202E-53
hsa_circ_0070246	hsa_circ_0070246	circRNA	known	0.493	0.63	0.513	0.162	0.218	0.399	1.30804188448427	5.712430576354569E-36	1.54735713280864E-34
hsa_circ_0002346	hsa_circ_0002346	circRNA	known	0.819	1.044	0.901	0.262	0.331	0.644	1.40464018223611	4.58389552059845E-66	2.70085717790386E-64
hsa_circ_0066095	hsa_circ_0066095	circRNA	known	0.365	0.475	0.374	0.1	0.129	0.276	1.55181605835994	1.20012798838335E-34	3.10188688854327E-33
hsa_circ_0124177	hsa_circ_0124177	circRNA	known	0.365	0.497	0.388	0.1	0.133	0.276	1.57908066480091	1.53970860359957E-36	4.24609836861265E-35
hsa_circ_0067506	hsa_circ_0067506	circRNA	known	0.716	0.762	0.637	0.276	0.351	0.521	1.04006313183094	2.13097795132664E-32	5.067553540115721E-31
hsa_circ_0072946	hsa_circ_0072946	circRNA	known	2.424	2.601	2.161	0.744	1.054	1.759	1.22868707219969	1.11158521848044E-137	1.56337964702024E-135
hsa_circ_0098635	hsa_circ_0098635	circRNA	known	4.484	4.904	4.029	1.607	1.962	2.74	1.22414287984465	6.11984134357611E-254	1.7486921850762998E-251
hsa_circ_0088894	hsa_circ_0088894	circRNA	known	0.768	0.856	0.681	0.254	0.351	0.481	1.23639400974675	6.04056643864131E-46	2.22961548411418E-44
hsa_circ_0081341	hsa_circ_0081341	circRNA	known	0.633	0.817	0.418	0.343	0.234	0.358	1.08693667321047	1.8628961440961302E-31	4.26700932362593E-30
hsa_circ_0123578	hsa_circ_0123578	circRNA	known	0.48	0.718	0.483	0.247	0.182	0.204	1.41592289287033	7.364012564956989E-42	2.4199456978746197E-40
hsa_circ_0081340	hsa_circ_0081340	circRNA	known	0.768	0.95	0.703	0.446	0.266	0.429	1.1388770249651	1.20278272971304E-42	4.05910123081967E-41
hsa_circ_0137144	hsa_circ_0137144	circRNA	known	0.333	0.63	0.374	0.103	0.238	0.194	1.41179874875619	1.01580418320216E-33	2.54117648011229E-32
hsa_circ_0070274	hsa_circ_0070274	circRNA	known	0.371	0.646	0.381	0.136	0.222	0.256	1.33435173858242	1.95740616508853E-32	4.66401007820522E-31
hsa_circ_0067223	hsa_circ_0067223	circRNA	known	0.454	0.607	0.447	0.122	0.279	0.235	1.33124692348742	2.38529187410357E-34	6.09814846076299E-33
hsa_circ_0029233	hsa_circ_0029233	circRNA	known	0.723	0.983	0.776	0.339	0.436	0.46	1.0745252290153	7.715361956983669E-40	2.3797859256437E-38
hsa_circ_0046890	hsa_circ_0046890	circRNA	known	1.484	2.419	1.743	0.409	0.731	0.971	1.60852670202142	1.18261620131832E-163	2.02646525534761E-161
hsa_circ_0014263	hsa_circ_0014263	circRNA	known	0.959	1.325	1.091	0.383	0.622	0.705	1.09916260812934	2.1481676944441297E-55	1.02348424389583E-53
hsa_circ_0057720	hsa_circ_0057720	circRNA	known	0.569	0.806	0.63	0.177	0.303	0.337	1.41919523913497	2.01067009444336E-49	8.24801244499388E-48
hsa_circ_0068089	hsa_circ_0068089	circRNA	known	0.563	0.817	0.615	0.177	0.319	0.368	1.3513679115312	7.23352028619055E-46	2.66630807662795E-44
hsa_circ_0031717	hsa_circ_0031717	circRNA	known	0.883	1.066	0.762	0.254	0.371	0.266	1.59614510172337	1.4684562116819E-78	1.07596707645672E-76
hsa_circ_0127082	hsa_circ_0127082	circRNA	known	0.531	0.641	0.469	0.155	0.23	0.235	1.48634962260433	1.30877014465204E-43	4.5486062768048E-42
hsa_circ_0125933	hsa_circ_0125933	circRNA	known	0.294	0.442	0.374	0.103	0.153	0.164	1.48822151633983	5.8291605371389996E-30	1.2567684043997699E-28
hsa_circ_0103622	hsa_circ_0103622	circRNA	known	0.32	0.497	0.425	0.136	0.149	0.164	1.51567149462485	3.49727254712447E-34	8.867727177789539E-33
hsa_circ_0127097	hsa_circ_0127097	circRNA	known	0.467	0.751	0.564	0.155	0.246	0.184	1.61917607037871	2.47143892611498E-53	1.12173910286064E-51
hsa_circ_0127081	hsa_circ_0127081	circRNA	known	0.659	0.862	0.696	0.302	0.359	0.307	1.19472182977898	5.0358905499371694E-42	1.6637181299450699E-40
hsa_circ_0006543	hsa_circ_0006543	circRNA	known	0.499	0.707	0.557	0.147	0.202	0.194	1.74953499849678	1.67446446648545E-58	8.505525509498529E-57
hsa_circ_0003716	hsa_circ_0003716	circRNA	known	0.601	0.878	0.733	0.206	0.266	0.266	1.63223897851715	3.86378027879766E-66	2.27780048488117E-64
hsa_circ_0025528	hsa_circ_0025528	circRNA	known	0.365	0.895	0.557	0.188	0.141	0.45	1.56037130209566	3.51418146094125E-52	1.54892875658972E-50
hsa_circ_0131596	hsa_circ_0131596	circRNA	known	6.192	19.064	11.632	1.647	1.316	9.467	2.20036693120497	0.0	0.0
hsa_circ_0001594	hsa_circ_0001594	circRNA	known	0.563	1.894	1.421	0.299	0.335	0.736	1.78323730106252	1.00825131133211E-130	1.3251163108255199E-128
hsa_circ_0072709	hsa_circ_0072709	circRNA	known	0.345	0.823	0.586	0.214	0.258	0.45	1.14778678235987	6.04892012599475E-32	1.4160697232268198E-30
hsa_circ_0088679	hsa_circ_0088679	circRNA	known	0.883	1.475	1.26	0.468	0.396	1.022	1.20629957160458	2.23756242966254E-68	1.3775955706807002E-66
hsa_circ_0064513	hsa_circ_0064513	circRNA	known	0.665	1.232	0.996	0.317	0.246	0.705	1.47814885197168	8.519983491914431E-75	5.825000834850791E-73
hsa_circ_0007414	hsa_circ_0007414	circRNA	known	0.55	1.033	0.916	0.155	0.279	0.695	1.53097681415431	6.7362940038472805E-68	4.10069530882881E-66
hsa_circ_0026138	hsa_circ_0026138	circRNA	known	0.544	0.773	0.718	0.188	0.311	0.521	1.22974254830458	3.25955662280961E-40	1.01875019920286E-38
hsa_circ_0015548	hsa_circ_0015548	circRNA	known	1.036	1.53	1.414	0.398	0.626	0.992	1.19009562272234	3.58214305785141E-73	2.3814104640459E-71
hsa_circ_0014904	hsa_circ_0014904	circRNA	known	0.301	0.541	0.52	0.147	0.178	0.337	1.26269075345498	1.5233528724529198E-28	3.10041388226202E-27
hsa_circ_0107053	hsa_circ_0107053	circRNA	known	0.32	0.641	0.623	0.166	0.194	0.409	1.2944290893245	3.9752108954245495E-34	1.00654533348351E-32
hsa_circ_0035060	hsa_circ_0035060	circRNA	known	0.352	0.613	0.601	0.14	0.234	0.389	1.26627509080402	1.1618485333757E-32	2.7917361608709704E-31
hsa_circ_0032016	hsa_circ_0032016	circRNA	known	0.281	0.503	0.535	0.103	0.166	0.348	1.39210716183279	9.57904902969392E-32	2.22278271634826E-30
hsa_circ_0129359	hsa_circ_0129359	circRNA	known	0.429	0.801	0.733	0.243	0.246	0.562	1.15577554953847	2.0395721014601E-35	5.42963373401482E-34
hsa_circ_0126289	hsa_circ_0126289	circRNA	known	0.243	0.469	0.425	0.103	0.109	0.327	1.43507036210939	4.52700509441256E-29	9.41262443514453E-28
hsa_circ_0026199	hsa_circ_0026199	circRNA	known	0.736	1.85	1.597	0.276	0.246	1.298	1.72295327405666	3.80582932085946E-133	5.11359915796273E-131
hsa_circ_0003895	hsa_circ_0003895	circRNA	known	2.635	4.65	4.549	1.574	1.538	3.783	1.04871902731506	2.83097301432039E-174	5.285914716531741E-172
hsa_circ_0068141	hsa_circ_0068141	circRNA	known	0.397	0.602	0.601	0.17	0.206	0.481	1.19123654412691	2.1796971857840897E-30	4.77452440193516E-29
hsa_circ_0138455	hsa_circ_0138455	circRNA	known	0.889	1.265	1.311	0.439	0.533	1.012	1.02235388183514	4.01381565233803E-50	1.67830185284015E-48
hsa_circ_0122527	hsa_circ_0122527	circRNA	known	0.557	0.862	0.85	0.232	0.206	0.705	1.35030816641392	3.50882348647239E-51	1.50820221588019E-49
hsa_circ_0070240	hsa_circ_0070240	circRNA	known	0.461	0.751	0.711	0.195	0.202	0.583	1.3089053084378	8.77347318615647E-42	2.8765729705358796E-40
hsa_circ_0098509	hsa_circ_0098509	circRNA	known	0.582	0.994	0.791	0.214	0.359	0.787	1.1368670869884	1.38699540853587E-41	4.5066323061146395E-40
hsa_circ_0038993	hsa_circ_0038993	circRNA	known	0.595	0.933	0.798	0.195	0.375	0.757	1.13208363397106	1.7639611850504699E-40	5.54352700221202E-39
hsa_circ_0006325	hsa_circ_0006325	circRNA	known	1.241	1.966	1.384	0.155	0.743	1.636	1.31514148775299	2.34535579761089E-99	2.20288509503963E-97
hsa_circ_0054023	hsa_circ_0054023	circRNA	known	1.311	2.27	1.692	0.181	0.892	1.718	1.32959907060594	1.72642649074155E-115	1.9495837668545102E-113
hsa_circ_0088682	hsa_circ_0088682	circRNA	known	0.704	1.325	1.121	0.402	0.428	1.084	1.02615307355814	1.6614186057443202E-46	6.22577817742862E-45
hsa_circ_0063841	hsa_circ_0063841	circRNA	known	0.659	1.138	0.923	0.346	0.412	0.879	1.00348820921221	4.6822843590109E-39	1.40853518595401E-37
hsa_circ_0131025	hsa_circ_0131025	circRNA	known	0.416	0.795	0.623	0.173	0.17	0.613	1.35867179524912	1.28139876929806E-42	4.32171787978518E-41
hsa_circ_0029104	hsa_circ_0029104	circRNA	known	0.333	0.779	0.571	0.129	0.137	0.644	1.41592289287033	7.364012564956989E-42	2.4199456978746197E-40
hsa_circ_0127084	hsa_circ_0127084	circRNA	known	0.499	0.895	0.806	0.258	0.291	0.838	1.02202416064964	1.1156895353987001E-32	2.6820136276478997E-31
hsa_circ_0017231	hsa_circ_0017231	circRNA	known	0.716	1.386	0.82	0.269	0.375	1.135	1.15620950804404	4.88735548970597E-53	2.20441920080465E-51
hsa_circ_0131671	hsa_circ_0131671	circRNA	known	1.139	2.353	1.509	0.424	0.775	1.799	1.12406668981113	2.79404748531382E-85	2.25304666023489E-83
hsa_circ_0006234	hsa_circ_0006234	circRNA	known	0.691	1.502	1.026	0.302	0.379	0.982	1.31307294265303	2.62661837018509E-70	1.66346352641851E-68
hsa_circ_0060745	hsa_circ_0060745	circRNA	known	0.377	0.696	0.454	0.122	0.182	0.491	1.34925527895968	1.01972317536609E-35	2.74911478714079E-34
hsa_circ_0059377	hsa_circ_0059377	circRNA	known	0.883	1.513	1.033	0.416	0.468	0.971	1.149453638225	6.821746492760651E-61	3.65003882500003E-59
hsa_circ_0006267	hsa_circ_0006267	circRNA	known	2.22	4.771	2.432	0.781	1.453	2.904	1.2282233310445	1.00923262309744E-184	1.99444992976205E-182
hsa_circ_0103599	hsa_circ_0103599	circRNA	known	0.435	0.9	0.447	0.133	0.113	0.583	1.64912929248034	8.146421330886519E-56	3.91577827097065E-54
hsa_circ_0070241	hsa_circ_0070241	circRNA	known	0.755	1.132	0.828	0.295	0.343	0.695	1.28216615099756	3.64473646026964E-57	1.79577060828645E-55
hsa_circ_0060545	hsa_circ_0060545	circRNA	known	1.695	2.502	1.926	0.483	0.545	1.534	1.61583757895306	8.62443831884441E-178	1.65601448967655E-175
hsa_circ_0026194	hsa_circ_0026194	circRNA	known	0.493	0.74	0.549	0.114	0.137	0.47	1.7436234413032	4.90437565160234E-59	2.51122584191927E-57
hsa_circ_0083208	hsa_circ_0083208	circRNA	known	0.339	0.525	0.374	0.151	0.113	0.337	1.34236724944707	6.86603762773791E-29	1.41496557741866E-27
hsa_circ_0058468	hsa_circ_0058468	circRNA	known	0.473	0.657	0.483	0.181	0.133	0.399	1.47611302128688	1.4957536817247798E-42	5.02588087856242E-41
hsa_circ_0131597	hsa_circ_0131597	circRNA	known	5.84	8.449	6.102	1.367	1.203	4.734	1.91122936968404	0.0	0.0
hsa_circ_0098688	hsa_circ_0098688	circRNA	known	3.959	5.423	3.978	1.216	1.465	3.793	1.3889747258315	0.0	0.0
hsa_circ_0013649	hsa_circ_0013649	circRNA	known	0.748	0.906	0.689	0.273	0.347	0.675	1.10873579384297	1.32520659026746E-39	4.05522952527847E-38
hsa_circ_0115977	hsa_circ_0115977	circRNA	known	0.416	0.635	0.366	0.133	0.202	0.419	1.23497333504713	2.62438444528696E-29	5.51757596363419E-28
hsa_circ_0087487	hsa_circ_0087487	circRNA	known	0.627	0.928	0.557	0.14	0.242	0.624	1.48313753047646	5.326485691918779E-56	2.56828626220853E-54
hsa_circ_0134372	hsa_circ_0134372	circRNA	known	1.343	1.745	1.165	0.494	0.731	1.278	1.01676843519814	9.06188240290287E-62	4.93396489042116E-60
hsa_circ_0040492	hsa_circ_0040492	circRNA	known	0.371	0.503	0.3	0.114	0.105	0.389	1.37816797087491	1.0020300320801099E-28	2.05017654173715E-27
hsa_circ_0025998	hsa_circ_0025998	circRNA	known	1.139	1.607	1.077	0.505	0.517	1.135	1.09036565989218	2.95467226391906E-62	1.62179010386912E-60
hsa_circ_0009623	hsa_circ_0009623	circRNA	known	4.753	4.562	6.043	1.341	2.777	4.11	1.09756385389882	7.51541244520943E-239	2.0195759458223303E-236
hsa_circ_0031915	hsa_circ_0031915	circRNA	known	2.578	2.712	3.553	0.722	1.716	2.495	1.05101838986481	3.66677176037692E-129	4.76135149354651E-127
hsa_circ_0056752	hsa_circ_0056752	circRNA	known	1.26	1.336	1.795	0.428	0.852	0.992	1.06810003119761	1.03339263801813E-66	6.16596634307503E-65
hsa_circ_0009629	hsa_circ_0009629	circRNA	known	18.429	18.666	24.949	6.228	12.256	14.385	1.03464326154988	0.0	0.0
hsa_circ_0009627	hsa_circ_0009627	circRNA	known	7.458	7.003	9.134	2.34	4.432	5.531	1.07303346636673	0.0	0.0
hsa_circ_0009631	hsa_circ_0009631	circRNA	known	6.832	6.931	8.988	1.92	3.879	4.703	1.24844379473513	0.0	0.0
hsa_circ_0137147	hsa_circ_0137147	circRNA	known	0.48	0.602	0.681	0.144	0.323	0.307	1.27274161646194	1.4754433659762499E-36	4.0719830469358905E-35
hsa_circ_0021449	hsa_circ_0021449	circRNA	known	7.759	11.039	13.178	2.742	5.333	7.556	1.21578015929387	0.0	0.0
hsa_circ_0052551	hsa_circ_0052551	circRNA	known	0.716	0.839	0.93	0.24	0.468	0.716	1.0176492142315	4.5934266766237594E-36	1.24799231151944E-34
hsa_circ_0107906	hsa_circ_0107906	circRNA	known	0.537	0.585	0.667	0.118	0.307	0.491	1.22719207223359	4.24431357218552E-35	1.11590721683273E-33
hsa_circ_0000829	hsa_circ_0000829	circRNA	known	0.544	0.602	0.63	0.1	0.307	0.45	1.30777864298352	1.88285440676989E-38	5.56283183291642E-37
hsa_circ_0006918	hsa_circ_0006918	circRNA	known	1.887	2.065	2.205	0.682	1.046	1.687	1.04971049004307	2.99531566992415E-91	2.58883244844458E-89
hsa_circ_0038996	hsa_circ_0038996	circRNA	known	0.723	0.768	0.828	0.162	0.335	0.583	1.36635866858528	6.36916029605172E-53	2.85967903574302E-51
hsa_circ_0047122	hsa_circ_0047122	circRNA	known	0.678	0.718	0.791	0.181	0.331	0.532	1.28873288729297	7.91501163446328E-46	2.9130470687029203E-44
hsa_circ_0046972	hsa_circ_0046972	circRNA	known	0.525	0.69	0.674	0.118	0.327	0.481	1.28024155018566	1.13914004042806E-39	3.48930306373064E-38
hsa_circ_0068090	hsa_circ_0068090	circRNA	known	1.516	2.121	2.022	0.549	1.054	1.442	1.08122363722302	1.30977841579725E-88	1.0970128640153E-86
hsa_circ_0006508	hsa_circ_0006508	circRNA	known	1.132	1.408	1.406	0.424	0.65	0.941	1.14000823368015	1.3413471967784901E-67	8.11069436193879E-66
hsa_circ_0039724	hsa_circ_0039724	circRNA	known	0.486	0.646	0.645	0.111	0.266	0.399	1.43577869404501	3.20424434365255E-44	1.13252886893015E-42
hsa_circ_0107898	hsa_circ_0107898	circRNA	known	0.467	0.536	0.571	0.158	0.27	0.348	1.16243927981948	9.59079950604366E-29	1.96378374608906E-27
hsa_circ_0132967	hsa_circ_0132967	circRNA	known	0.454	0.53	0.579	0.107	0.234	0.368	1.37816797087492	1.0749961559481599E-36	2.9877526935599204E-35
hsa_circ_0077684	hsa_circ_0077684	circRNA	known	3.064	3.021	3.289	0.984	1.482	2.341	1.15145046083253	1.15744852811249E-159	1.9225007024612E-157
hsa_circ_0072941	hsa_circ_0072941	circRNA	known	0.486	0.475	0.535	0.136	0.214	0.358	1.28890063277783	7.38097461295682E-32	1.72009904601845E-30
hsa_circ_0008511	hsa_circ_0008511	circRNA	known	0.429	0.403	0.454	0.114	0.157	0.307	1.39252326385199	6.844736068378271E-31	1.53342477712266E-29
hsa_circ_0064789	hsa_circ_0064789	circRNA	known	0.505	0.458	0.527	0.144	0.222	0.378	1.21510968892087	4.44250102003091E-29	9.24668634374914E-28
hsa_circ_0067813	hsa_circ_0067813	circRNA	known	0.851	0.757	0.952	0.217	0.412	0.593	1.24723710104847	1.89496351042629E-50	8.00066153314328E-49
hsa_circ_0119805	hsa_circ_0119805	circRNA	known	0.966	0.79	1.026	0.158	0.351	0.583	1.59282474343176	3.7442162538742896E-78	2.7177187897424202E-76
hsa_circ_0108041	hsa_circ_0108041	circRNA	known	0.659	0.63	0.74	0.118	0.238	0.389	1.67982367073602	3.4622433532610197E-62	1.8975055981009902E-60
hsa_circ_0068061	hsa_circ_0068061	circRNA	known	1.305	1.265	1.421	0.431	0.589	0.941	1.19881438928491	1.97033631516319E-73	1.31553354862461E-71
hsa_circ_0059036	hsa_circ_0059036	circRNA	known	1.516	1.436	1.685	0.505	0.706	1.114	1.16630310172811	2.70159278909525E-81	2.04738763252526E-79
hsa_circ_0124145	hsa_circ_0124145	circRNA	known	0.851	0.906	1.128	0.236	0.347	0.685	1.43360036168582	9.965915145653079E-70	6.26389289967293E-68
hsa_circ_0069707	hsa_circ_0069707	circRNA	known	0.537	0.525	0.659	0.155	0.21	0.44	1.35159825047101	7.61356113957146E-39	2.2745330128855997E-37
hsa_circ_0117082	hsa_circ_0117082	circRNA	known	2.245	2.082	2.747	0.627	0.892	1.779	1.34327798916375	3.89932340704837E-152	6.14674130552708E-150
hsa_circ_0030799	hsa_circ_0030799	circRNA	known	0.518	0.508	0.645	0.166	0.238	0.419	1.22616487742987	1.11185937060059E-32	2.6733996980142302E-31
hsa_circ_0031907	hsa_circ_0031907	circRNA	known	2.757	2.717	3.516	0.733	1.276	2.075	1.34462723067176	2.99050423632754E-193	6.228070130333219E-191
hsa_circ_0031904	hsa_circ_0031904	circRNA	known	3.141	3.021	4.014	0.822	1.51	2.362	1.31585806907957	4.12572903005998E-211	9.629309289641719E-209
hsa_circ_0059032	hsa_circ_0059032	circRNA	known	1.446	1.408	1.655	0.498	0.727	1.125	1.11241534465925	1.8354163892705E-73	1.22696452649653E-71
hsa_circ_0008741	hsa_circ_0008741	circRNA	known	1.721	1.662	1.97	0.383	0.803	1.329	1.33247175658801	8.61663421985665E-115	9.659907033888161E-113
hsa_circ_0053745	hsa_circ_0053745	circRNA	known	1.586	1.254	1.802	0.299	0.561	1.043	1.54110654200112	1.29330955073455E-122	1.56491900677485E-120
hsa_circ_0053569	hsa_circ_0053569	circRNA	known	2.143	1.74	2.417	0.357	0.723	1.575	1.56661306028803	6.4359462524783896E-170	1.15778610524651E-167
hsa_circ_0124176	hsa_circ_0124176	circRNA	known	0.838	0.723	0.945	0.181	0.327	0.624	1.41176394014652	2.37771381643783E-59	1.22822273057454E-57
hsa_circ_0119816	hsa_circ_0119816	circRNA	known	2.444	2.065	3.003	0.45	0.69	1.646	1.7389715567845	7.33306050159284E-234	1.93692956117195E-231
hsa_circ_0073652	hsa_circ_0073652	circRNA	known	0.55	0.492	0.689	0.133	0.157	0.419	1.59164933830397	4.3869250110508E-49	1.77668822362288E-47
hsa_circ_0027364	hsa_circ_0027364	circRNA	known	0.78	0.701	0.96	0.247	0.279	0.583	1.35556654193778	2.20934261240145E-54	1.0295308414484801E-52
hsa_circ_0117083	hsa_circ_0117083	circRNA	known	5.066	4.589	5.853	1.216	1.752	3.742	1.47804406326669	0.0	0.0
hsa_circ_0053476	hsa_circ_0053476	circRNA	known	1.791	1.59	2.124	0.361	0.509	1.237	1.69254925670893	2.8465378611372E-166	4.95608784903078E-164
hsa_circ_0004410	hsa_circ_0004410	circRNA	known	1.279	1.143	1.502	0.276	0.355	0.9	1.66401225961679	2.20786234979707E-116	2.5115825738826002E-114
hsa_circ_0117081	hsa_circ_0117081	circRNA	known	2.661	2.496	3.113	0.674	0.759	2.024	1.56238968837859	1.1810397075582499E-222	2.93352926994791E-220
hsa_circ_0006157	hsa_circ_0006157	circRNA	known	0.704	0.635	0.85	0.177	0.198	0.552	1.55339116057401	1.17757907990244E-59	6.1222805586708906E-58
hsa_circ_0132002	hsa_circ_0132002	circRNA	known	0.883	0.696	0.886	0.28	0.416	0.634	1.05399327022722	1.52902431924405E-37	4.38177342357378E-36
hsa_circ_0024230	hsa_circ_0024230	circRNA	known	0.729	0.536	0.725	0.144	0.279	0.44	1.41588763682407	1.2525248711688901E-47	4.8617718081758405E-46
hsa_circ_0072104	hsa_circ_0072104	circRNA	known	1.1	0.812	1.091	0.258	0.436	0.654	1.32966945318373	1.14881040691923E-64	6.631746899132471E-63
hsa_circ_0069887	hsa_circ_0069887	circRNA	known	0.557	0.447	0.542	0.173	0.206	0.348	1.25263708879106	2.0991744903499602E-31	4.79705002335807E-30
hsa_circ_0018058	hsa_circ_0018058	circRNA	known	1.382	1.16	1.414	0.479	0.565	1.002	1.12840161403217	5.22627383086721E-66	3.07600299341085E-64
hsa_circ_0005400	hsa_circ_0005400	circRNA	known	1.279	0.989	1.253	0.383	0.444	0.889	1.24783610252724	9.78245144902834E-69	6.06758512098496E-67
hsa_circ_0022281	hsa_circ_0022281	circRNA	known	0.761	0.641	0.747	0.247	0.307	0.44	1.23561394094874	3.49753244436901E-42	1.1632947591995898E-40
hsa_circ_0056174	hsa_circ_0056174	circRNA	known	0.883	0.768	0.916	0.24	0.319	0.501	1.43676262478576	1.49016580270509E-62	8.2252291421891E-61
hsa_circ_0016213	hsa_circ_0016213	circRNA	known	0.928	0.828	0.945	0.372	0.367	0.583	1.14608649337003	6.790373864552801E-47	2.5820587360800902E-45
hsa_circ_0125385	hsa_circ_0125385	circRNA	known	0.537	0.475	0.564	0.14	0.145	0.327	1.59861474789639	1.72292953815659E-45	6.299337517360091E-44
hsa_circ_0102176	hsa_circ_0102176	circRNA	known	0.691	0.602	0.718	0.273	0.279	0.46	1.12278713758456	3.39870886301435E-34	8.627908462939569E-33
hsa_circ_0015262	hsa_circ_0015262	circRNA	known	0.832	0.679	0.908	0.302	0.327	0.542	1.18170118198011	6.68916725672109E-44	2.3398257662592598E-42
hsa_circ_0087161	hsa_circ_0087161	circRNA	known	0.729	0.602	0.776	0.195	0.266	0.47	1.37378953036434	2.91647148835926E-48	1.1516579628198901E-46
hsa_circ_0053501	hsa_circ_0053501	circRNA	known	2.661	2.104	2.82	0.542	0.763	1.564	1.65149163610021	1.6010095779168001E-220	3.94052121022905E-218
hsa_circ_0059948	hsa_circ_0059948	circRNA	known	0.883	0.751	0.952	0.217	0.355	0.521	1.4070228335471	5.82079511448171E-61	3.12218339632447E-59
hsa_circ_0016512	hsa_circ_0016512	circRNA	known	0.998	0.845	1.113	0.335	0.444	0.624	1.1933679097668	4.26009127730596E-54	1.9707426098553E-52
hsa_circ_0114987	hsa_circ_0114987	circRNA	known	0.896	0.795	1.004	0.228	0.347	0.583	1.41636429443586	4.54786975460156E-64	2.5935550444672497E-62
hsa_circ_0059929	hsa_circ_0059929	circRNA	known	1.356	1.209	1.48	0.435	0.533	0.849	1.304851293232	2.26090261197147E-84	1.7990206411907599E-82
hsa_circ_0088302	hsa_circ_0088302	circRNA	known	1.145	1.215	1.333	0.405	0.65	0.695	1.1554208611431	2.12387672906833E-64	1.2214941808347498E-62
hsa_circ_0046900	hsa_circ_0046900	circRNA	known	0.633	0.652	0.696	0.162	0.238	0.337	1.57610734848682	7.21262588391183E-56	3.47463760108592E-54
hsa_circ_0059952	hsa_circ_0059952	circRNA	known	0.64	0.685	0.659	0.177	0.291	0.337	1.41540087707389	3.39008049511994E-48	1.33551166714991E-46
hsa_circ_0072932	hsa_circ_0072932	circRNA	known	3.147	3.231	3.142	0.907	1.599	2.167	1.19658176592635	3.85132569618894E-173	7.141835061549271E-171
hsa_circ_0020536	hsa_circ_0020536	circRNA	known	0.448	0.508	0.513	0.1	0.19	0.317	1.52190344833637	5.4689307348323E-40	1.69605762559965E-38
hsa_circ_0014900	hsa_circ_0014900	circRNA	known	0.64	0.701	0.711	0.251	0.375	0.501	1.00377245609342	1.5513437163431E-29	3.2909758884445096E-28
hsa_circ_0100157	hsa_circ_0100157	circRNA	known	0.844	0.867	0.894	0.317	0.432	0.593	1.08961900060583	4.3600207046034094E-42	1.4452794680922298E-40
hsa_circ_0070002	hsa_circ_0070002	circRNA	known	0.697	0.751	0.784	0.258	0.347	0.501	1.15811949000677	7.345461117768869E-40	2.26827504194439E-38
hsa_circ_0127083	hsa_circ_0127083	circRNA	known	0.697	0.762	0.776	0.24	0.347	0.47	1.21964052468972	3.04040680494631E-43	1.04561414845496E-41
hsa_circ_0087682	hsa_circ_0087682	circRNA	known	0.525	0.58	0.608	0.199	0.279	0.368	1.14210061264139	2.5178124053357597E-30	5.50401720323458E-29
hsa_circ_0123171	hsa_circ_0123171	circRNA	known	1.19	1.149	1.201	0.475	0.541	0.767	1.10140984642192	1.81755194722368E-57	8.996051447739269E-56
hsa_circ_0072916	hsa_circ_0072916	circRNA	known	1.542	1.519	1.524	0.542	0.606	0.93	1.27810101577099	3.04802586047121E-93	2.70786717461518E-91
hsa_circ_0017583	hsa_circ_0017583	circRNA	known	0.537	0.558	0.564	0.162	0.174	0.358	1.48085363484948	3.19818190748626E-43	1.09917584212356E-41
hsa_circ_0119799	hsa_circ_0119799	circRNA	known	0.87	0.917	0.96	0.214	0.283	0.542	1.63654529851843	5.278898349911139E-81	3.9894178346264896E-79
hsa_circ_0125386	hsa_circ_0125386	circRNA	known	0.505	0.514	0.498	0.107	0.145	0.337	1.67034872236822	5.19974078849204E-47	1.98208774526763E-45
hsa_circ_0005677	hsa_circ_0005677	circRNA	known	1.362	1.37	1.37	0.56	0.686	1.002	1.00377245609342	2.4333136077257198E-57	1.2005381797825299E-55
hsa_circ_0125387	hsa_circ_0125387	circRNA	known	0.531	0.519	0.571	0.151	0.153	0.348	1.55234244531859	5.09815866696094E-45	1.84098096364522E-43
hsa_circ_0103612	hsa_circ_0103612	circRNA	known	0.512	0.486	0.527	0.155	0.145	0.337	1.49064270013333	4.11394990343642E-40	1.28134690463777E-38
hsa_circ_0004823	hsa_circ_0004823	circRNA	known	0.422	0.409	0.432	0.107	0.125	0.296	1.53905916045217	4.32701287056923E-35	1.1373742374542799E-33
hsa_circ_0052764	hsa_circ_0052764	circRNA	known	1.458	1.381	1.524	0.56	0.573	1.094	1.15277431059281	1.97022516133556E-75	1.35902868835666E-73
hsa_circ_0056184	hsa_circ_0056184	circRNA	known	2.034	1.988	2.322	0.608	0.638	1.319	1.51654172389074	1.4592328082737E-164	2.52039993947064E-162
hsa_circ_0070254	hsa_circ_0070254	circRNA	known	0.998	1.038	1.165	0.269	0.287	0.593	1.69437107792865	1.91633543129218E-98	1.78598504188655E-96
hsa_circ_0008651	hsa_circ_0008651	circRNA	known	0.441	0.458	0.52	0.136	0.117	0.286	1.62447901911758	3.6455129218812195E-42	1.21214144116687E-40
hsa_circ_0035243	hsa_circ_0035243	circRNA	known	0.723	0.773	0.864	0.295	0.295	0.521	1.24101800552422	1.4421344697346301E-46	5.4171832998397903E-45
hsa_circ_0086467	hsa_circ_0086467	circRNA	known	0.429	0.425	0.491	0.17	0.129	0.296	1.35780017318095	4.845617159455271E-31	1.09188713254342E-29
hsa_circ_0119795	hsa_circ_0119795	circRNA	known	0.8	0.867	0.916	0.273	0.21	0.481	1.61242472750444	1.10583153509695E-74	7.54613307655065E-73
hsa_circ_0022427	hsa_circ_0022427	circRNA	known	1.362	1.347	1.59	0.302	0.141	0.665	2.26697811185808	1.06581455437729E-191	2.17369967948856E-189
hsa_circ_0003073	hsa_circ_0003073	circRNA	known	0.716	0.817	0.828	0.306	0.319	0.47	1.22076007298906	1.1720494649836701E-45	4.2968269756219204E-44
hsa_circ_0127098	hsa_circ_0127098	circRNA	known	1.043	1.171	1.282	0.276	0.315	0.593	1.76035659057975	2.90189682210311E-113	3.2002425483348102E-111
hsa_circ_0016511	hsa_circ_0016511	circRNA	known	0.499	0.558	0.615	0.177	0.178	0.296	1.49822372289262	4.16964066363504E-44	1.46990691832363E-42
hsa_circ_0094891	hsa_circ_0094891	circRNA	known	0.608	0.701	0.725	0.203	0.157	0.399	1.64931502249603	3.4562916243249504E-61	1.86312870954651E-59
hsa_circ_0113528	hsa_circ_0113528	circRNA	known	0.403	0.458	0.498	0.173	0.141	0.286	1.3382752437514	8.35148933977341E-31	1.86481008152598E-29
hsa_circ_0001682	hsa_circ_0001682	circRNA	known	0.429	0.508	0.527	0.181	0.161	0.337	1.29917967472809	1.0325588207793702E-31	2.39038029190087E-30
hsa_circ_0053328	hsa_circ_0053328	circRNA	known	4.017	4.396	4.593	1.754	1.708	2.996	1.16111122689261	3.74998878194969E-224	9.35734527949364E-222
hsa_circ_0095646	hsa_circ_0095646	circRNA	known	1.874	2.159	2.256	0.767	0.819	1.411	1.23170194225659	5.289428153680001E-120	6.18600336210507E-118
hsa_circ_0030670	hsa_circ_0030670	circRNA	known	4.996	5.804	6.519	2.978	1.526	4.846	1.09165179614462	6.14619765000736E-269	1.86444991794173E-266
hsa_circ_0030664	hsa_circ_0030664	circRNA	known	2.936	3.258	3.787	1.728	0.832	2.658	1.12221391339096	1.28901803211724E-162	2.1710030607491298E-160
hsa_circ_0101097	hsa_circ_0101097	circRNA	known	0.972	1.287	1.399	0.571	0.315	1.053	1.15577554953847	6.84016574578111E-64	3.8763086844851397E-62
hsa_circ_0044650	hsa_circ_0044650	circRNA	known	1.478	1.806	1.963	0.719	0.509	1.421	1.22267589134999	4.0700812573206296E-99	3.81291972182348E-97
hsa_circ_0001317	hsa_circ_0001317	circRNA	known	0.972	1.143	1.275	0.52	0.408	0.961	1.04384227085533	1.60054438208438E-50	6.77080290633631E-49
hsa_circ_0036104	hsa_circ_0036104	circRNA	known	0.652	0.928	1.004	0.299	0.117	0.665	1.59584184330883	1.32608271946529E-73	8.90877507364844E-72
hsa_circ_0003786	hsa_circ_0003786	circRNA	known	0.448	0.585	0.615	0.203	0.109	0.419	1.45802127856413	5.8062340264156E-42	1.9135481440191797E-40
hsa_circ_0052237	hsa_circ_0052237	circRNA	known	1.222	1.287	1.377	0.593	0.468	1.053	1.06570020523662	1.1376755088881601E-59	5.9176612348968204E-58
hsa_circ_0091443	hsa_circ_0091443	circRNA	known	0.435	0.453	0.498	0.181	0.101	0.378	1.35193642930174	8.15744449297481E-32	1.8969693124569497E-30
hsa_circ_0085067	hsa_circ_0085067	circRNA	known	0.64	0.657	0.703	0.162	0.105	0.573	1.70009606576228	1.2183613674597E-62	6.73181952298038E-61
hsa_circ_0035252	hsa_circ_0035252	circRNA	known	2.412	2.535	2.674	0.973	0.852	2.106	1.19667741856848	1.6696451494761198E-138	2.36670014538829E-136
hsa_circ_0004833	hsa_circ_0004833	circRNA	known	1.33	1.452	1.428	0.527	0.412	1.053	1.31460284209745	1.12321902814609E-89	9.56290313459973E-88
hsa_circ_0106159	hsa_circ_0106159	circRNA	known	0.646	0.79	0.791	0.228	0.153	0.521	1.59919485018713	4.26565268179432E-64	2.43389421932349E-62
hsa_circ_0044651	hsa_circ_0044651	circRNA	known	0.525	0.607	0.608	0.247	0.153	0.491	1.22406793659429	2.9639404247673897E-34	7.55076199107527E-33
hsa_circ_0104176	hsa_circ_0104176	circRNA	known	0.569	0.668	0.652	0.284	0.186	0.562	1.12643621410662	1.04847060410089E-32	2.52378689801535E-31
hsa_circ_0087357	hsa_circ_0087357	circRNA	known	0.544	0.635	0.579	0.258	0.222	0.491	1.06766105506738	3.19231030403497E-28	6.39738039759014E-27
hsa_circ_0116518	hsa_circ_0116518	circRNA	known	0.934	1.11	1.077	0.416	0.359	0.92	1.13671064357958	1.18155296972559E-53	5.4104634422580206E-52
hsa_circ_0035244	hsa_circ_0035244	circRNA	known	0.787	0.85	1.011	0.335	0.291	0.634	1.26135430589216	3.59471360575119E-53	1.62476254026891E-51
hsa_circ_0013734	hsa_circ_0013734	circRNA	known	1.055	1.093	1.311	0.542	0.428	0.859	1.06371223104693	6.76130407453235E-53	3.02821416896425E-51
hsa_circ_0076405	hsa_circ_0076405	circRNA	known	0.614	0.635	0.784	0.317	0.266	0.501	1.03999923498034	1.1569695769744698E-30	2.56647229225782E-29
hsa_circ_0121230	hsa_circ_0121230	circRNA	known	3.588	3.805	4.585	2.067	1.429	2.996	1.01320734406521	6.92595858335233E-165	1.19816870725675E-162
hsa_circ_0064514	hsa_circ_0064514	circRNA	known	1.644	1.706	2.307	0.77	0.545	1.37	1.26029937181458	1.2284635822159E-110	1.3198183740045E-108
hsa_circ_0130065	hsa_circ_0130065	circRNA	known	1.164	1.154	1.487	0.623	0.488	0.951	1.01128650975072	2.41825643725253E-53	1.09852138896267E-51
hsa_circ_0088709	hsa_circ_0088709	circRNA	known	0.429	0.42	0.571	0.181	0.113	0.337	1.38471081674169	2.29141029133159E-33	5.64877234031517E-32
hsa_circ_0081008	hsa_circ_0081008	circRNA	known	0.691	0.812	1.077	0.206	0.222	0.45	1.7530952567796	7.74553862422492E-83	6.021614148234469E-81
hsa_circ_0022426	hsa_circ_0022426	circRNA	known	0.774	0.845	1.157	0.17	0.101	0.44	2.30016545887364	9.43442004207778E-126	1.17168572577621E-123
hsa_circ_0031978	hsa_circ_0031978	circRNA	known	0.665	0.806	0.93	0.199	0.137	0.47	1.87049949368581	7.25961248953704E-85	5.8106947092897496E-83
hsa_circ_0012558	hsa_circ_0012558	circRNA	known	0.793	0.911	1.033	0.324	0.295	0.562	1.37147331830091	2.28192117337623E-62	1.25698339466914E-60
hsa_circ_0131745	hsa_circ_0131745	circRNA	known	0.806	0.955	1.069	0.428	0.363	0.613	1.12054706122749	1.91270527578904E-47	7.39251715013741E-46
hsa_circ_0064516	hsa_circ_0064516	circRNA	known	1.311	1.524	1.824	0.527	0.464	0.879	1.4636558699402	3.77652433515476E-115	4.24696240290675E-113
hsa_circ_0002605	hsa_circ_0002605	circRNA	known	0.896	1.066	1.37	0.339	0.4	0.736	1.36161679461107	3.1124976442321602E-74	2.11065150206491E-72
hsa_circ_0072687	hsa_circ_0072687	circRNA	known	0.672	0.79	0.967	0.324	0.375	0.573	1.0592803303076	2.28778309997099E-37	6.507952681756189E-36
hsa_circ_0097016	hsa_circ_0097016	circRNA	known	0.377	0.436	0.586	0.122	0.145	0.317	1.50249610587712	5.26669180331211E-37	1.47685565906652E-35
hsa_circ_0072339	hsa_circ_0072339	circRNA	known	0.569	0.596	0.82	0.195	0.226	0.45	1.39224315608664	2.48887049368762E-46	9.27511077028199E-45
hsa_circ_0044645	hsa_circ_0044645	circRNA	known	0.422	0.525	0.674	0.144	0.105	0.389	1.67466101838601	1.23257170777208E-49	5.09086901849296E-48
hsa_circ_0088492	hsa_circ_0088492	circRNA	known	0.665	0.768	0.916	0.306	0.295	0.624	1.14017869448745	1.31048617940843E-40	4.13641536826625E-39
hsa_circ_0126264	hsa_circ_0126264	circRNA	known	2.936	3.496	4.249	1.15	1.106	2.597	1.37128158528968	7.644576819112929E-237	2.03910613596713E-234
hsa_circ_0073476	hsa_circ_0073476	circRNA	known	0.409	0.475	0.659	0.103	0.129	0.368	1.70009606576228	3.72398934577948E-48	1.4649224489303801E-46
hsa_circ_0122525	hsa_circ_0122525	circRNA	known	1.861	2.143	2.842	0.907	0.957	1.799	1.07337777669129	7.999895111254121E-104	7.9995996395972E-102
hsa_circ_0073529	hsa_circ_0073529	circRNA	known	0.563	0.607	0.82	0.206	0.21	0.511	1.35051162797205	1.90169267097799E-44	6.76340589478594E-43
hsa_circ_0135249	hsa_circ_0135249	circRNA	known	0.537	0.613	0.835	0.111	0.166	0.501	1.74274040317077	1.3603343935333802E-63	7.68486037986911E-62
hsa_circ_0053545	hsa_circ_0053545	circRNA	known	0.416	0.403	0.527	0.103	0.145	0.266	1.60056039221136	5.29357342311697E-39	1.5893341486827701E-37
hsa_circ_0096320	hsa_circ_0096320	circRNA	known	0.793	0.812	1.084	0.177	0.335	0.562	1.54981559346624	1.21905549159467E-72	8.04012384395473E-71
hsa_circ_0116962	hsa_circ_0116962	circRNA	known	0.62	0.619	0.82	0.221	0.303	0.45	1.22078168073296	1.54700551746662E-39	4.72061170807454E-38
hsa_circ_0056176	hsa_circ_0056176	circRNA	known	1.017	1.071	1.384	0.251	0.367	0.654	1.65941711230848	6.766833240719179E-103	6.66807072463079E-101
hsa_circ_0025194	hsa_circ_0025194	circRNA	known	4.772	5.064	6.886	1.19	1.792	3.313	1.63269218095542	0.0	0.0
hsa_circ_0110182	hsa_circ_0110182	circRNA	known	0.806	0.955	1.069	0.147	0.242	0.532	1.92790198328509	7.03928504802007E-104	7.06511968081911E-102
hsa_circ_0056177	hsa_circ_0056177	circRNA	known	0.486	0.569	0.674	0.14	0.222	0.389	1.42689401069134	2.4984658247569596E-42	8.34589312023073E-41
hsa_circ_0138195	hsa_circ_0138195	circRNA	known	0.409	0.475	0.564	0.147	0.218	0.317	1.23893217350374	4.3857781019018E-29	9.130377264966509E-28
hsa_circ_0047009	hsa_circ_0047009	circRNA	known	0.595	0.757	0.842	0.346	0.299	0.532	1.02726080901579	1.70758890596551E-32	4.077729838157451E-31
hsa_circ_0122533	hsa_circ_0122533	circRNA	known	1.804	2.496	2.952	1.05	0.767	1.851	1.17163250514908	5.88487370188367E-127	7.41918838671938E-125
hsa_circ_0124332	hsa_circ_0124332	circRNA	known	0.87	1.044	1.231	0.505	0.351	0.818	1.07568429380924	3.9364996271205594E-49	1.59575954938667E-47
hsa_circ_0003463	hsa_circ_0003463	circRNA	known	1.919	2.596	3.172	1.069	1.062	1.769	1.10676316005524	1.17243148472833E-122	1.4202420589501E-120
hsa_circ_0001971	hsa_circ_0001971	circRNA	known	0.333	0.525	0.549	0.166	0.153	0.348	1.30221911764162	1.20058561342424E-30	2.66213389826763E-29
hsa_circ_0115454	hsa_circ_0115454	circRNA	known	0.461	0.696	0.806	0.122	0.109	0.47	1.91703405700662	5.93008724668805E-72	3.8710351324130695E-70
hsa_circ_0107061	hsa_circ_0107061	circRNA	known	1.35	1.905	2.263	0.726	0.767	1.493	1.07673257063983	5.94774269120771E-85	4.76770349731333E-83
hsa_circ_0008090	hsa_circ_0008090	circRNA	known	0.486	0.729	0.857	0.217	0.21	0.491	1.40958092350638	1.59286507621181E-49	6.556477244144201E-48
hsa_circ_0040259	hsa_circ_0040259	circRNA	known	0.371	0.447	0.52	0.14	0.137	0.368	1.33752598637757	3.0963667017707497E-30	6.74560708780859E-29
hsa_circ_0008694	hsa_circ_0008694	circRNA	known	0.576	0.707	0.85	0.118	0.105	0.593	1.9038912682214	3.57514394588287E-77	2.55223328123488E-75
hsa_circ_0121162	hsa_circ_0121162	circRNA	known	0.704	0.834	0.952	0.273	0.246	0.726	1.30269224099905	1.0877256637679401E-52	4.85758096838815E-51
hsa_circ_0004872	hsa_circ_0004872	circRNA	known	2.578	2.772	3.421	1.039	1.001	2.576	1.18920793974037	2.14182516970976E-156	3.4775277148259E-154
hsa_circ_0021655	hsa_circ_0021655	circRNA	known	3.857	4.302	5.032	1.692	1.76	3.998	1.06421097340698	1.0624182770400501E-196	2.26042533851335E-194
hsa_circ_0038230	hsa_circ_0038230	circRNA	known	0.448	0.503	0.63	0.107	0.117	0.419	1.69717858237998	2.1571662773134097E-49	8.83557031648764E-48
hsa_circ_0022278	hsa_circ_0022278	circRNA	known	0.896	1.033	1.275	0.335	0.363	0.93	1.25937192281978	1.16333036559909E-63	6.582237475074159E-62
hsa_circ_0100921	hsa_circ_0100921	circRNA	known	1.017	1.209	1.472	0.302	0.343	1.063	1.47343846751028	1.2525173734680599E-92	1.10099530419721E-90
hsa_circ_0118774	hsa_circ_0118774	circRNA	known	0.691	0.845	0.894	0.188	0.149	0.634	1.73054986230399	1.24869313868155E-77	8.97931421956552E-76
hsa_circ_0118757	hsa_circ_0118757	circRNA	known	0.48	0.585	0.608	0.162	0.161	0.46	1.41133483481012	1.24298888827103E-40	3.92680060222285E-39
hsa_circ_0061754	hsa_circ_0061754	circRNA	known	0.544	0.641	0.696	0.14	0.19	0.511	1.51080573945303	5.18771242911691E-50	2.16329805630976E-48
hsa_circ_0003310	hsa_circ_0003310	circRNA	known	0.652	0.806	0.879	0.188	0.23	0.603	1.51802563445788	3.68520561140514E-62	2.01765938772867E-60
hsa_circ_0008044	hsa_circ_0008044	circRNA	known	0.473	0.552	0.615	0.177	0.254	0.419	1.14146771285458	5.00099271748674E-29	1.03792163153113E-27
hsa_circ_0002732	hsa_circ_0002732	circRNA	known	0.806	0.989	1.157	0.228	0.392	0.726	1.38754630319078	3.5261585958743703E-68	2.16111415562428E-66
hsa_circ_0107276	hsa_circ_0107276	circRNA	known	0.595	0.723	0.835	0.17	0.315	0.532	1.3196157885198	1.12314451463303E-46	4.2365746554057204E-45
hsa_circ_0008165	hsa_circ_0008165	circRNA	known	0.416	0.508	0.637	0.111	0.174	0.378	1.52754559491314	3.46627045401114E-42	1.1532510755379098E-40
hsa_circ_0040000	hsa_circ_0040000	circRNA	known	0.633	0.884	1.011	0.151	0.246	0.573	1.70738241984077	6.30444168084037E-79	4.6572020209296695E-77
hsa_circ_0003177	hsa_circ_0003177	circRNA	known	0.576	0.635	0.696	0.14	0.19	0.429	1.61830197459863	8.174101791101619E-56	3.92734040625174E-54
hsa_circ_0110482	hsa_circ_0110482	circRNA	known	1.433	1.53	1.663	0.634	0.666	1.176	1.06578364865842	1.2187244202021199E-70	7.79120305845386E-69
hsa_circ_0069491	hsa_circ_0069491	circRNA	known	2.092	2.402	2.681	0.564	0.601	1.687	1.65044058356405	2.35722832991287E-210	5.46634687829216E-208
hsa_circ_0013528	hsa_circ_0013528	circRNA	known	1.215	1.386	1.553	0.527	0.573	1.033	1.13665011515327	2.4955159068259798E-70	1.58135980483105E-68
hsa_circ_0024204	hsa_circ_0024204	circRNA	known	0.537	0.574	0.667	0.17	0.19	0.45	1.40425719974357	1.57065892698623E-42	5.26776336812947E-41
hsa_circ_0006203	hsa_circ_0006203	circRNA	known	0.544	0.613	0.703	0.192	0.178	0.47	1.41824541025025	4.4891939979578904E-45	1.62324458498446E-43
hsa_circ_0064517	hsa_circ_0064517	circRNA	known	1.343	1.833	2.176	0.582	0.585	0.971	1.45407035077109	8.91256650988957E-131	1.17420353133212E-128
hsa_circ_0041351	hsa_circ_0041351	circRNA	known	0.454	0.641	0.82	0.1	0.101	0.256	2.33538310437812	3.29861358923405E-89	2.79083325984134E-87
hsa_circ_0113615	hsa_circ_0113615	circRNA	known	0.345	0.475	0.52	0.111	0.149	0.194	1.67300240488	1.24282162857838E-41	4.0491158570554694E-40
hsa_circ_0035061	hsa_circ_0035061	circRNA	known	0.985	1.309	1.465	0.45	0.549	0.613	1.27229933576809	6.18114732692077E-76	4.31032537615075E-74
hsa_circ_0112882	hsa_circ_0112882	circRNA	known	0.365	0.519	0.498	0.147	0.161	0.256	1.43870951280997	6.01952569955129E-35	1.57423461762523E-33
hsa_circ_0107928	hsa_circ_0107928	circRNA	known	0.857	1.265	1.209	0.409	0.384	0.573	1.38913908869592	1.27559520833711E-77	9.166679408233281E-76
hsa_circ_0042255	hsa_circ_0042255	circRNA	known	0.959	1.32	1.209	0.538	0.48	0.705	1.10820584445005	1.27663547065537E-57	6.35652942207329E-56
hsa_circ_0013529	hsa_circ_0013529	circRNA	known	0.55	0.834	0.784	0.302	0.222	0.45	1.30458683849381	1.13528258191404E-46	4.28086916751264E-45
hsa_circ_0064499	hsa_circ_0064499	circRNA	known	1.433	2.049	2.073	0.803	0.69	1.104	1.19914305884799	4.13114381167471E-102	4.03414202190374E-100
hsa_circ_0000785	hsa_circ_0000785	circRNA	known	0.301	0.458	0.461	0.144	0.137	0.256	1.35591516402779	1.7708041805628E-28	3.58920100202563E-27
hsa_circ_0101098	hsa_circ_0101098	circRNA	known	0.544	0.685	0.733	0.383	0.19	0.47	1.02757917932291	2.7172612242593E-29	5.708409729241229E-28
hsa_circ_0030665	hsa_circ_0030665	circRNA	known	0.62	0.906	0.842	0.383	0.137	0.358	1.49812859491583	2.78490916073661E-62	1.53093666229001E-60
hsa_circ_0074538	hsa_circ_0074538	circRNA	known	0.601	0.674	0.652	0.343	0.222	0.399	1.08393894343753	2.02261637407142E-31	4.6260034392067296E-30
hsa_circ_0030662	hsa_circ_0030662	circRNA	known	1.497	1.635	1.729	0.774	0.404	0.961	1.30115707004808	2.929027120133E-101	2.82711159538257E-99
hsa_circ_0030669	hsa_circ_0030669	circRNA	known	1.881	2.364	2.263	1.194	0.472	1.513	1.18587276441256	1.6645368978846303E-117	1.91158735835964E-115
hsa_circ_0030660	hsa_circ_0030660	circRNA	known	1.861	2.43	2.124	0.973	0.42	1.36	1.40526832855751	7.284630946204451E-151	1.13837863340571E-148
hsa_circ_0000373	hsa_circ_0000373	circRNA	known	0.595	0.624	0.571	0.243	0.198	0.429	1.23329434148797	1.01591260584877E-35	2.7395236942977697E-34
hsa_circ_0001583	hsa_circ_0001583	circRNA	known	0.896	1.099	0.938	0.192	0.121	0.583	2.12650563786107	1.9650643432827398E-123	2.3911079564061503E-121
hsa_circ_0072686	hsa_circ_0072686	circRNA	known	0.979	1.204	1.026	0.328	0.335	0.736	1.44461011424965	1.2101238939722199E-79	9.0318109732333E-78
hsa_circ_0008827	hsa_circ_0008827	circRNA	known	1.279	1.452	1.209	0.387	0.432	0.818	1.48296416088653	2.98041338558219E-101	2.87414824581486E-99
hsa_circ_0057569	hsa_circ_0057569	circRNA	known	1.721	1.966	1.758	0.409	0.553	1.166	1.6348784063158	1.22043437777717E-159	2.02401472244651E-157
hsa_circ_0067742	hsa_circ_0067742	circRNA	known	0.582	0.751	0.674	0.162	0.129	0.296	1.98133506697366	1.06667356821386E-77	7.68061707069737E-76
hsa_circ_0008207	hsa_circ_0008207	circRNA	known	0.384	0.469	0.41	0.133	0.117	0.225	1.58627616620512	6.04785549660763E-37	1.69087016615624E-35
hsa_circ_0046881	hsa_circ_0046881	circRNA	known	0.979	1.16	1.077	0.365	0.476	0.695	1.21770329868167	1.56693246582076E-61	8.48887035110182E-60
hsa_circ_0121164	hsa_circ_0121164	circRNA	known	0.972	1.093	1.04	0.387	0.424	0.634	1.23321963496382	1.38644434885025E-60	7.37095617099101E-59
hsa_circ_0038232	hsa_circ_0038232	circRNA	known	2.072	2.64	2.549	1.098	0.993	1.902	1.03383346293927	3.2649489692852203E-105	3.32625506658243E-103
hsa_circ_0070235	hsa_circ_0070235	circRNA	known	0.403	0.552	0.557	0.155	0.17	0.368	1.37214418324714	1.79038214685934E-35	4.78389402852897E-34
hsa_circ_0039998	hsa_circ_0039998	circRNA	known	0.691	1.011	0.938	0.181	0.202	0.542	1.84104689113068	3.8306435275578195E-92	3.34281524142145E-90
hsa_circ_0130127	hsa_circ_0130127	circRNA	known	2.092	2.601	2.542	0.627	0.747	1.472	1.57640384852196	5.77843213490407E-200	1.25407031359032E-197
hsa_circ_0006072	hsa_circ_0006072	circRNA	known	0.365	0.469	0.432	0.173	0.129	0.266	1.31497414438772	2.64451932974627E-28	5.320283584139E-27
hsa_circ_0090971	hsa_circ_0090971	circRNA	known	0.691	0.839	0.784	0.324	0.283	0.552	1.16988376915493	3.9352822556815594E-42	1.3064847552461399E-40
hsa_circ_0108217	hsa_circ_0108217	circRNA	known	0.646	0.806	0.711	0.35	0.299	0.521	1.02307301205235	3.3679881164062004E-32	7.956798452319511E-31
hsa_circ_0091113	hsa_circ_0091113	circRNA	known	0.544	0.718	0.637	0.254	0.275	0.419	1.1408392792336	1.15662485449925E-33	2.88745609135202E-32
hsa_circ_0069208	hsa_circ_0069208	circRNA	known	0.397	0.607	0.505	0.122	0.109	0.276	1.84811381125615	4.66285909803016E-54	2.1552240242435902E-52
hsa_circ_0066247	hsa_circ_0066247	circRNA	known	0.422	0.591	0.483	0.173	0.19	0.327	1.30175485535575	7.56112386848871E-33	1.8285830068375502E-31
hsa_circ_0112921	hsa_circ_0112921	circRNA	known	1.567	2.198	1.751	0.807	0.767	1.309	1.09402453844702	8.37272103816293E-89	7.03984625426159E-87
hsa_circ_0077254	hsa_circ_0077254	circRNA	known	0.358	1.817	0.505	4.507	0.993	0.562	-1.36893072932749	2.72543283303725E-166	4.752873978850269E-164
hsa_circ_0064522	hsa_circ_0064522	circRNA	known	0.326	0.243	0.571	1.297	0.339	0.603	-1.13848851645533	7.15858506278342E-42	2.35350979951182E-40
hsa_circ_0017538	hsa_circ_0017538	circRNA	known	1.452	1.22	2.879	7.901	1.187	1.554	-1.24460642144386	6.38521183963422E-243	1.74179572137286E-240
hsa_circ_0017533	hsa_circ_0017533	circRNA	known	0.493	0.348	0.798	2.13	0.4	0.256	-1.11715731736156	6.19643269319131E-57	3.0405476889073196E-55
hsa_circ_0017540	hsa_circ_0017540	circRNA	known	0.633	0.232	1.047	2.753	0.331	0.399	-1.23363614206488	1.28494087185412E-81	9.7789147335428E-80
hsa_circ_0060493	hsa_circ_0060493	circRNA	known	0.883	0.503	0.93	3.549	0.723	0.838	-1.40348644085134	4.75926973378038E-139	6.79064394057286E-137
hsa_circ_0129081	hsa_circ_0129081	circRNA	known	0.838	0.635	0.74	3.848	0.678	0.971	-1.53508360234226	2.92377062206167E-169	5.21635359615801E-167
hsa_circ_0026553	hsa_circ_0026553	circRNA	known	4.765	7.179	8.387	35.262	4.598	6.635	-1.45365845419725	0.0	0.0
hsa_circ_0026552	hsa_circ_0026552	circRNA	known	0.23	0.436	0.461	1.603	0.246	0.204	-1.15732585358194	1.09281051488807E-44	3.91229776926673E-43
hsa_circ_0026554	hsa_circ_0026554	circRNA	known	4.759	7.229	7.442	26.126	3.492	3.578	-1.05786982701648	0.0	0.0
hsa_circ_0030163	hsa_circ_0030163	circRNA	known	1.964	2.082	2.542	5.48	4.844	2.229	-1.11632586004887	2.7890552845044796E-229	7.1915126450166E-227
hsa_circ_0015299	hsa_circ_0015299	circRNA	known	3.499	3.203	2.608	8.156	7.787	3.568	-1.22035015345003	0.0	0.0
hsa_circ_0015298	hsa_circ_0015298	circRNA	known	1.989	1.69	1.633	4.489	4.432	2.229	-1.21478732059977	6.821169264125719E-229	1.75048660338331E-226
hsa_circ_0015297	hsa_circ_0015297	circRNA	known	1.414	1.198	1.289	2.967	2.911	1.667	-1.08169079655629	1.37250908796313E-127	1.73439024725852E-125
hsa_circ_0015286	hsa_circ_0015286	circRNA	known	2.597	1.756	1.45	5.44	4.602	2.985	-1.27902064261534	2.95302478534056E-284	9.69093248949217E-282
hsa_circ_0015287	hsa_circ_0015287	circRNA	known	2.258	2.253	1.56	7.352	6.338	3.538	-1.62737588777569	0.0	0.0
hsa_circ_0015289	hsa_circ_0015289	circRNA	known	2.072	2.027	1.26	6.516	5.793	2.965	-1.63886620734099	0.0	0.0
hsa_circ_0015288	hsa_circ_0015288	circRNA	known	2.104	2.005	1.348	6.431	5.712	2.934	-1.59817055289118	0.0	0.0
hsa_circ_0138709	hsa_circ_0138709	circRNA	known	33.755	33.129	35.299	121.083	89.09	67.571	-1.55657978418881	0.0	0.0
hsa_circ_0099646	hsa_circ_0099646	circRNA	known	1.068	1.033	0.652	8.038	6.043	3.67	-2.80973701205058	0.0	0.0
hsa_circ_0025330	hsa_circ_0025330	circRNA	known	0.48	0.249	0.322	1.931	1.211	0.726	-2.07002389665862	5.0520904084370996E-175	9.46576440955197E-173
hsa_circ_0000518	hsa_circ_0000518	circRNA	known	24.461	18.594	19.126	52.063	37.313	34.465	-1.06973739438136	0.0	0.0
hsa_circ_0051804	hsa_circ_0051804	circRNA	known	2.469	1.9	2.278	7.71	5.167	4.294	-1.48682092472393	0.0	0.0
hsa_circ_0052818	hsa_circ_0052818	circRNA	known	0.377	0.221	0.396	1.058	0.606	0.46	-1.27733352266239	1.2898090773598499E-48	5.14668989837002E-47
hsa_circ_0119365	hsa_circ_0119365	circRNA	known	3.166	3.446	2.974	10.481	7.024	2.781	-1.29279120804316	0.0	0.0
hsa_circ_0119363	hsa_circ_0119363	circRNA	known	2.821	2.993	2.608	9.283	6.334	2.331	-1.31037093328879	0.0	0.0
hsa_circ_0119364	hsa_circ_0119364	circRNA	known	2.821	2.993	2.608	9.272	6.334	2.331	-1.30936778453527	0.0	0.0
hsa_circ_0119367	hsa_circ_0119367	circRNA	known	1.267	1.392	1.223	4.113	2.604	1.114	-1.22152790475067	6.3021108649831995E-171	1.14897878490609E-168
hsa_circ_0119366	hsa_circ_0119366	circRNA	known	3.627	4.048	3.472	12.678	8.211	3.313	-1.33038135288542	0.0	0.0
hsa_circ_0001853	hsa_circ_0001853	circRNA	known	1395.444	1483.033	1506.465	3924.532	3017.492	1415.171	-1.11630469823167	0.0	0.0
hsa_circ_0092358	hsa_circ_0092358	circRNA	known	0.358	0.403	0.564	2.642	1.615	0.296	-2.09772283069877	2.5717931913962197E-227	6.507357837744041E-225
hsa_circ_0060057	hsa_circ_0060057	circRNA	known	0.294	0.149	0.469	0.542	0.836	0.286	-1.10122877420031	4.38379700011014E-31	9.8885165574657E-30
hsa_circ_0060058	hsa_circ_0060058	circRNA	known	0.32	0.16	0.52	0.59	0.852	0.307	-1.04047176508412	8.0402891813374E-30	1.72558691474854E-28
hsa_circ_0023007	hsa_circ_0023007	circRNA	known	0.256	0.376	0.432	0.8	0.807	0.665	-1.15101707288099	1.64826505521623E-41	5.3443267191526E-40
hsa_circ_0023008	hsa_circ_0023008	circRNA	known	0.262	0.364	0.374	0.704	0.759	0.634	-1.1026861265055	1.07050518903005E-35	2.8838664166964697E-34
hsa_circ_0058930	hsa_circ_0058930	circRNA	known	0.633	0.591	0.791	1.832	1.804	1.37	-1.40135274298596	2.01125681519845E-122	2.4255130073355302E-120
hsa_circ_0013477	hsa_circ_0013477	circRNA	known	0.864	0.768	1.04	1.898	2.172	1.677	-1.17050576369772	9.598938411334441E-105	9.733395451253509E-103
hsa_circ_0069469	hsa_circ_0069469	circRNA	known	24.544	17.865	32.472	59.987	55.511	37.594	-1.17253367080206	0.0	0.0
hsa_circ_0048401	hsa_circ_0048401	circRNA	known	0.441	0.503	0.623	1.15	1.255	0.849	-1.14871846339369	8.69815448917802E-60	4.5440199641100904E-58
hsa_circ_0049163	hsa_circ_0049163	circRNA	known	1.606	1.695	1.963	4.887	4.751	2.996	-1.38098270308107	2.2239893414384302E-307	8.055155509044009E-305
hsa_circ_0049160	hsa_circ_0049160	circRNA	known	2.52	2.894	3.26	8.252	8.546	5.449	-1.46458587232801	0.0	0.0
hsa_circ_0031211	hsa_circ_0031211	circRNA	known	0.352	0.287	0.322	0.697	0.759	0.46	-1.10452647850719	2.54841100631318E-34	6.507491590183739E-33
hsa_circ_0049165	hsa_circ_0049165	circRNA	known	1.139	1.066	1.531	3.792	3.754	1.983	-1.51405554327738	6.24866420633046E-272	1.92793543842953E-269
hsa_circ_0049166	hsa_circ_0049166	circRNA	known	0.358	0.221	0.432	1.172	1.122	0.654	-1.71202983809666	8.40296404604097E-101	8.046042390186149E-99
hsa_circ_0091054	hsa_circ_0091054	circRNA	known	0.339	0.381	0.374	0.752	0.945	0.511	-1.11794113905125	3.6723761969262E-40	1.14578983757511E-38
hsa_circ_0089593	hsa_circ_0089593	circRNA	known	1.081	0.723	1.209	1.824	2.345	1.513	-1.01813296582234	2.08733442124244E-84	1.6633551764743998E-82
hsa_circ_0107046	hsa_circ_0107046	circRNA	known	0.217	0.177	0.579	0.756	0.767	0.992	-1.38443744444939	6.819699323236959E-56	3.28680978152768E-54
hsa_circ_0022519	hsa_circ_0022519	circRNA	known	0.416	0.359	0.615	0.855	1.098	1.063	-1.12829255616752	2.54685177173747E-50	1.07029049077253E-48
hsa_circ_0059350	hsa_circ_0059350	circRNA	known	0.192	0.166	0.242	0.424	0.497	0.532	-1.26258230803199	1.9915017684474E-29	4.20658622031949E-28
hsa_circ_0049161	hsa_circ_0049161	circRNA	known	0.429	0.387	0.344	0.844	0.989	0.757	-1.1963021560286	8.10413243970428E-50	3.36262500647592E-48
hsa_circ_0035037	hsa_circ_0035037	circRNA	known	0.301	0.237	0.161	0.568	0.638	0.46	-1.29425737109658	3.53226290949485E-37	9.974705190264769E-36
hsa_circ_0078880	hsa_circ_0078880	circRNA	known	0.8	0.563	0.63	1.378	1.623	1.411	-1.16786353725054	7.28356088461455E-79	5.367679547874909E-77
hsa_circ_0078829	hsa_circ_0078829	circRNA	known	0.8	0.563	0.63	1.378	1.623	1.411	-1.16786353725054	7.28356088461455E-79	5.367679547874909E-77
hsa_circ_0040647	hsa_circ_0040647	circRNA	known	0.16	0.105	0.147	0.394	0.396	0.337	-1.51664979243303	9.05436535598802E-32	2.1019325843345697E-30
hsa_circ_0013476	hsa_circ_0013476	circRNA	known	0.851	0.701	0.93	2.053	2.196	2.014	-1.36771694097981	9.6373993749108E-142	1.4046995998725999E-139
hsa_circ_0009474	hsa_circ_0009474	circRNA	known	0.64	0.541	0.366	1.268	1.106	1.145	-1.17938837250559	2.47993146429306E-64	1.4232467295022899E-62
hsa_circ_0020270	hsa_circ_0020270	circRNA	known	0.154	0.193	0.132	0.464	0.44	0.419	-1.46356994520835	8.91841797590657E-35	2.31836052116845E-33
hsa_circ_0051806	hsa_circ_0051806	circRNA	known	2.674	2.143	2.571	8.458	5.575	7.014	-1.53643293465835	0.0	0.0
hsa_circ_0020273	hsa_circ_0020273	circRNA	known	0.186	0.21	0.205	0.678	0.448	0.593	-1.51550079406532	3.0735244078729403E-46	1.14303021729055E-44
hsa_circ_0112898	hsa_circ_0112898	circRNA	known	0.179	0.133	0.374	1.216	0.912	1.114	-2.31254203233042	1.61585525682291E-149	2.49630044069749E-147
hsa_circ_0051243	hsa_circ_0051243	circRNA	known	28.055	32.29	35.446	70.317	59.556	61.273	-1.02367174622171	0.0	0.0
hsa_circ_0093014	hsa_circ_0093014	circRNA	known	0.294	0.42	0.381	2.079	1.704	1.871	-2.36994774780801	6.33071214376324E-269	1.91505810704186E-266
hsa_circ_0118602	hsa_circ_0118602	circRNA	known	0.179	0.337	0.52	1.157	0.856	0.705	-1.51664979243303	8.920499348877009E-77	6.33893961604977E-75
hsa_circ_0003941	hsa_circ_0003941	circRNA	known	0.173	0.26	0.337	1.069	0.723	0.583	-1.75386042280887	1.9656928352227698E-83	1.54258457451656E-81
hsa_circ_0035813	hsa_circ_0035813	circRNA	known	0.493	0.215	0.476	1.043	0.868	0.757	-1.28185747882027	1.1520582403590799E-57	5.7441666297388195E-56
hsa_circ_0026679	hsa_circ_0026679	circRNA	known	0.953	0.563	1.59	2.646	2.228	2.178	-1.28577019199631	3.6412912585963497E-147	5.53844491770998E-145
hsa_circ_0026680	hsa_circ_0026680	circRNA	known	2.437	1.646	3.238	6.114	4.998	4.591	-1.19948319635801	1.30467726023585E-295	4.44312354007867E-293
hsa_circ_0033064	hsa_circ_0033064	circRNA	known	0.991	1.673	0.872	3.582	1.239	2.781	-1.04838749151569	1.3697805176465301E-111	1.47898056768743E-109
hsa_circ_0051708	hsa_circ_0051708	circRNA	known	0.275	0.619	0.308	1.102	0.517	1.043	-1.04690412178274	3.56115205829736E-39	1.0742577250845999E-37
hsa_circ_0000479	hsa_circ_0000479	circRNA	known	0.48	0.105	0.908	1.238	0.545	1.145	-1.04099977754866	1.2900056846149099E-42	4.34939151995817E-41
hsa_circ_0025332	hsa_circ_0025332	circRNA	known	0.512	0.37	0.835	1.633	0.783	1.145	-1.14274794101395	8.333196178280881E-63	4.62558592169711E-61
hsa_circ_0035110	hsa_circ_0035110	circRNA	known	85.913	79.491	122.189	228.124	152.085	205.943	-1.04938831213195	0.0	0.0
hsa_circ_0139451	hsa_circ_0139451	circRNA	known	3.64	8.063	5.362	13.371	27.709	24.037	-1.83955147745509	0.0	0.0
hsa_circ_0139450	hsa_circ_0139450	circRNA	known	3.633	8.019	5.325	13.359	24.302	20.612	-1.70759472710958	0.0	0.0
hsa_circ_0063394	hsa_circ_0063394	circRNA	known	0.122	0.182	0.286	0.383	1.171	0.613	-1.9405858762173	1.1769019137612199E-82	9.13647094284483E-81
hsa_circ_0011719	hsa_circ_0011719	circRNA	known	1.375	1.176	1.033	1.43	3.682	2.464	-1.05919833333329	1.0030528689143601E-112	1.09392360012034E-110
hsa_circ_0066100	hsa_circ_0066100	circRNA	known	0.301	0.331	0.271	0.582	1.344	0.971	-1.64666388210502	5.329046560710491E-85	4.27809063260714E-83
hsa_circ_0057427	hsa_circ_0057427	circRNA	known	0.313	0.503	0.359	0.254	1.336	1.166	-1.06521415409789	3.69694864317474E-39	1.11398094118323E-37
hsa_circ_0011311	hsa_circ_0011311	circRNA	known	0.23	0.569	0.322	0.232	1.611	1.891	-1.44375409283355	1.4360548841978799E-77	1.03060967355264E-75
hsa_circ_0057429	hsa_circ_0057429	circRNA	known	2.866	4.987	4.9	2.027	13.035	15.408	-1.0096531611275	0.0	0.0
hsa_circ_0025985	hsa_circ_0025985	circRNA	known	0.633	0.668	0.864	1.12	1.748	1.769	-1.05067532792896	1.74053368481055E-66	1.0322718287527E-64
hsa_circ_0031768	hsa_circ_0031768	circRNA	known	0.154	0.138	0.278	0.357	0.593	0.726	-1.47809655166364	5.24323003261496E-40	1.6279267190713E-38
hsa_circ_0023079	hsa_circ_0023079	circRNA	known	0.563	0.414	0.527	0.737	1.264	1.217	-1.04909583073719	1.2911020685977E-46	4.85996488080837E-45
hsa_circ_0088773	hsa_circ_0088773	circRNA	known	0.294	0.276	0.271	0.479	0.682	0.736	-1.1018249702447	2.9087199517605896E-30	6.34574407525916E-29
hsa_circ_0041339	hsa_circ_0041339	circRNA	known	0.8	0.486	0.93	1.821	0.977	4.028	-1.35454815028993	7.19775442570411E-122	8.64177398321566E-120
hsa_circ_0041340	hsa_circ_0041340	circRNA	known	0.889	0.69	1.011	2.244	1.199	3.558	-1.2631019707482	2.1544285171334203E-121	2.5610975926617E-119
hsa_circ_0027711	hsa_circ_0027711	circRNA	known	0.505	0.387	0.381	1.113	0.63	1.994	-1.32171951949259	1.14610721698499E-68	7.0965595866556E-67
hsa_circ_0036214	hsa_circ_0036214	circRNA	known	0.697	0.812	0.725	1.942	1.74	2.525	-1.38497424585036	3.12554371104567E-134	4.23634395158201E-132
hsa_circ_0020274	hsa_circ_0020274	circRNA	known	0.122	0.144	0.125	0.479	0.311	0.593	-1.71748426818877	9.5969854984826E-42	3.14182328157096E-40
hsa_circ_0020272	hsa_circ_0020272	circRNA	known	0.224	0.237	0.293	0.936	0.706	1.186	-1.82930139942753	1.9811281359768102E-91	1.71638602090996E-89
hsa_circ_0057627	hsa_circ_0057627	circRNA	known	1.516	1.469	2.022	3.615	4.267	5.777	-1.36231210746753	1.78380440387076E-280	5.74937147980917E-278
hsa_circ_0104477	hsa_circ_0104477	circRNA	known	0.793	0.79	0.776	2.163	1.966	3.722	-1.56864816930914	6.26724890730508E-192	1.28302077063424E-189
hsa_circ_0020275	hsa_circ_0020275	circRNA	known	0.262	0.237	0.542	1.257	1.098	1.963	-1.97089625394996	5.16778072829525E-148	7.92705356588474E-146
hsa_circ_0119135	hsa_circ_0119135	circRNA	known	0.537	0.492	0.315	0.177	0.295	4.887	-1.0933567197504	3.11359738357721E-47	1.19401608446132E-45
hsa_circ_0006774	hsa_circ_0006774	circRNA	known	0.646	0.696	0.278	0.21	0.161	8.915	-1.4923363350896	6.00491970446555E-121	7.10719982857707E-119
hsa_circ_0063088	hsa_circ_0063088	circRNA	known	0.333	0.48	0.476	0.158	0.266	6.175	-1.42716495359748	7.45916075923873E-84	5.883447003514329E-82
hsa_circ_0091877	hsa_circ_0091877	circRNA	known	0.294	0.492	0.498	0.103	0.202	5.276	-1.17081523274067	4.25811163291925E-52	1.87073613549137E-50
hsa_circ_0081157	hsa_circ_0081157	circRNA	known	1.554	3.695	3.04	0.203	2.119	49.311	-1.64742434038232	0.0	0.0
hsa_circ_0081164	hsa_circ_0081164	circRNA	known	2.488	4.738	3.692	0.321	3.177	58.584	-1.53699306560479	0.0	0.0
hsa_circ_0081127	hsa_circ_0081127	circRNA	known	0.844	2.203	2.102	0.114	1.235	24.303	-1.35208000160219	5.13034567034262E-289	1.70952589143207E-286
hsa_circ_0081088	hsa_circ_0081088	circRNA	known	0.55	1.022	0.974	0.125	0.755	11.185	-1.32446763055295	9.12772810816584E-137	1.26730313231016E-134
hsa_circ_0022417	hsa_circ_0022417	circRNA	known	15.665	13.42	12.973	2.827	13.443	287.96	-1.90024166084579	0.0	0.0
hsa_circ_0062047	hsa_circ_0062047	circRNA	known	0.179	0.265	0.176	0.177	0.202	2.801	-1.51713465045839	1.04643666868776E-48	4.18791224952735E-47
hsa_circ_0062033	hsa_circ_0062033	circRNA	known	0.23	0.348	0.278	0.228	0.351	4.274	-1.67100487110679	5.27136779015829E-84	4.16388071628725E-82
hsa_circ_0062036	hsa_circ_0062036	circRNA	known	0.256	0.387	0.813	0.35	0.456	4.09	-1.08185698317724	3.93870819943632E-47	1.50563481527058E-45
hsa_circ_0058158	hsa_circ_0058158	circRNA	known	3.633	4.435	10.277	0.542	2.01	70.352	-1.06174753086936	0.0	0.0
hsa_circ_0058090	hsa_circ_0058090	circRNA	known	0.409	0.685	1.59	0.147	0.585	10.776	-1.2350144034937	7.03984569811808E-116	7.97476077116523E-114
hsa_circ_0078911	hsa_circ_0078911	circRNA	known	1.107	1.596	2.586	1.961	1.235	15.847	-1.17276290127145	3.23342459037236E-204	7.341026193689E-202
hsa_circ_0062040	hsa_circ_0062040	circRNA	known	0.166	0.442	0.505	0.284	0.392	4.611	-1.4583332968422	4.19528515694147E-76	2.93117807326537E-74
hsa_circ_0078905	hsa_circ_0078905	circRNA	known	0.249	0.414	0.476	0.416	0.4	3.272	-1.19329868736202	3.13946141965652E-48	1.23723112774062E-46
hsa_circ_0062038	hsa_circ_0062038	circRNA	known	0.128	0.188	0.183	0.162	0.218	1.677	-1.35147428248543	1.5683780131021E-29	3.32646034678623E-28
hsa_circ_0081488	hsa_circ_0081488	circRNA	known	0.16	0.215	0.3	0.391	0.456	5.265	-2.42722276430218	2.23195002336019E-174	4.17463315595535E-172
hsa_circ_0062042	hsa_circ_0062042	circRNA	known	0.147	0.16	0.227	0.188	0.307	2.709	-1.86150244189337	7.73968414762592E-68	4.70621467968162E-66
hsa_circ_0062037	hsa_circ_0062037	circRNA	known	0.134	0.171	0.308	0.158	0.303	2.096	-1.40263353214137	5.20428747951358E-38	1.5146560518178002E-36
hsa_circ_0014854	hsa_circ_0014854	circRNA	known	0.243	0.21	0.366	0.276	0.379	1.84	-1.09163533183482	3.6431383338832697E-28	7.29139362421406E-27
hsa_circ_0074643	hsa_circ_0074643	circRNA	known	1.382	3.275	1.963	0.38	3.04	28.096	-1.36441279039442	0.0	0.0
hsa_circ_0030867	hsa_circ_0030867	circRNA	known	0.115	0.282	0.198	0.122	0.303	2.014	-1.28953496085418	7.71412603932087E-32	1.79619220286883E-30
hsa_circ_0074650	hsa_circ_0074650	circRNA	known	0.237	0.746	0.483	0.129	1.021	9.243	-1.9461827862793	1.31712835281181E-214	3.15574628531211E-212
hsa_circ_0074649	hsa_circ_0074649	circRNA	known	0.294	0.839	0.535	0.136	1.066	9.58	-1.81347858698548	9.37475672739516E-203	2.0889890011316602E-200
hsa_circ_0062043	hsa_circ_0062043	circRNA	known	0.186	0.199	0.352	0.144	0.234	2.689	-1.29350616303957	1.9154327969442E-37	5.4630948163779E-36
hsa_circ_0062039	hsa_circ_0062039	circRNA	known	0.166	0.265	0.425	0.195	0.351	3.435	-1.47225567307457	3.2965121077816903E-59	1.69837809336025E-57
hsa_circ_0081055	hsa_circ_0081055	circRNA	known	0.761	1.347	1.795	0.505	1.736	12.882	-1.20916543430899	2.0483926222926498E-164	3.52675242327194E-162
hsa_circ_0081168	hsa_circ_0081168	circRNA	known	3.844	8.223	7.516	0.833	8.821	117.444	-1.77894217660598	0.0	0.0
hsa_circ_0062055	hsa_circ_0062055	circRNA	known	0.87	0.955	1.707	1.728	1.998	6.656	-1.1970014373525	2.71458626130393E-143	4.0106252899613897E-141
hsa_circ_0061335	hsa_circ_0061335	circRNA	known	0.198	0.177	0.22	0.42	0.319	1.033	-1.28234556285342	1.6850050065604598E-30	3.70666874244306E-29
hsa_circ_0065575	hsa_circ_0065575	circRNA	known	0.256	0.287	0.476	1.091	1.187	3.936	-2.25646968887043	6.110632567908731E-212	1.43860231429183E-209
hsa_circ_0063758	hsa_circ_0063758	circRNA	known	0.154	0.166	0.154	0.7	0.662	3.353	-2.80664126765338	9.26974493937852E-190	1.8799181609643E-187
hsa_circ_0031739	hsa_circ_0031739	circRNA	known	0.198	0.21	0.234	0.302	0.573	1.288	-1.41483165820562	1.46515926841209E-41	4.75774777007362E-40
hsa_circ_0031000	hsa_circ_0031000	circRNA	known	0.211	0.215	0.374	0.365	0.658	1.319	-1.2903423210932	2.25862150321604E-40	7.07753687246192E-39
hsa_circ_0005648	hsa_circ_0005648	circRNA	known	0.115	0.138	0.19	0.214	0.428	0.849	-1.46167480393159	3.0471189951600995E-31	6.925305324236269E-30
hsa_circ_0031006	hsa_circ_0031006	circRNA	known	0.154	0.166	0.264	0.369	0.472	0.9	-1.38264436524566	3.00218433424553E-35	7.94537034852038E-34
hsa_circ_0031003	hsa_circ_0031003	circRNA	known	0.243	0.155	0.3	0.387	0.577	0.951	-1.29399297174811	1.40697969647368E-35	3.7734094405476398E-34
hsa_circ_0057367	hsa_circ_0057367	circRNA	known	2.143	1.53	2.805	0.851	4.013	15.244	-1.07054707793881	1.46296923681739E-200	3.2071602524367602E-198
hsa_circ_0057354	hsa_circ_0057354	circRNA	known	2.674	2.187	3.186	1.165	4.812	20.816	-1.12643715607215	2.65881206589914E-283	8.646808152811199E-281
hsa_circ_0057370	hsa_circ_0057370	circRNA	known	3.576	2.496	3.985	1.526	6.402	25.253	-1.1451922801778	0.0	0.0
hsa_circ_0057403	hsa_circ_0057403	circRNA	known	1.452	0.966	1.56	0.501	2.592	10.541	-1.17836612151972	2.28399974111329E-156	3.6972800592467E-154
hsa_circ_0057391	hsa_circ_0057391	circRNA	known	3.588	3.507	4.908	1.636	8.372	29.895	-1.166019999523	0.0	0.0
hsa_circ_0057404	hsa_circ_0057404	circRNA	known	2.815	1.977	2.63	0.921	4.715	17.902	-1.07547082439983	2.1246289557553703E-235	5.62564345702895E-233
hsa_circ_0057421	hsa_circ_0057421	circRNA	known	0.377	0.232	0.396	0.184	0.824	3.19	-1.49036586668273	2.63022794266062E-71	1.7005562106171598E-69
hsa_circ_0057374	hsa_circ_0057374	circRNA	known	2.444	1.8	2.784	1.235	4.933	16.185	-1.15091803165374	5.3396197963474405E-260	1.5799438947137801E-257
hsa_circ_0057399	hsa_circ_0057399	circRNA	known	1.708	1.171	2.036	0.999	4.453	13.792	-1.46866380618315	0.0	0.0
hsa_circ_0057396	hsa_circ_0057396	circRNA	known	1.119	0.95	1.48	0.722	2.83	8.823	-1.30252940364455	9.08743337509778E-178	1.7418277606895398E-175
hsa_circ_0057400	hsa_circ_0057400	circRNA	known	3.147	2.899	4.329	1.743	8.57	28.188	-1.35691227526115	0.0	0.0
hsa_circ_0057420	hsa_circ_0057420	circRNA	known	1.011	0.911	1.157	0.446	2.269	6.676	-1.0956432378291	2.0179800191551799E-103	2.00494646013238E-101
hsa_circ_0057398	hsa_circ_0057398	circRNA	known	3.588	3.015	3.934	1.725	7.658	22.912	-1.10813614123625	0.0	0.0
hsa_circ_0057397	hsa_circ_0057397	circRNA	known	2.661	2.303	3.311	1.316	6.415	17.688	-1.13820043633288	1.10247678738263E-298	3.81449923854279E-296
hsa_circ_0057365	hsa_circ_0057365	circRNA	known	2.367	2.038	3.011	1.128	5.438	15.694	-1.09284979728382	5.47301587601443E-243	1.49673163461833E-240
hsa_circ_0057376	hsa_circ_0057376	circRNA	known	0.876	0.607	0.85	0.391	1.788	4.611	-1.08379057579142	1.4600899895079E-76	1.0328014729180101E-74
hsa_circ_0137761	hsa_circ_0137761	circRNA	known	0.537	0.619	0.601	0.188	2.039	5.572	-1.60748970996595	1.11815383064709E-152	1.76776039771908E-150
hsa_circ_0088194	hsa_circ_0088194	circRNA	known	0.71	0.779	0.601	0.184	2.45	6.595	-1.58464146981667	1.5846847673929E-176	3.01078985209792E-174
hsa_circ_0137763	hsa_circ_0137763	circRNA	known	0.985	0.911	0.923	0.173	2.491	6.84	-1.2046315683603	8.45092504622332E-120	9.86208382333837E-118
hsa_circ_0088205	hsa_circ_0088205	circRNA	known	0.832	0.85	0.74	0.173	1.97	6.186	-1.18793550259493	1.56586566326593E-100	1.4914422855677E-98
hsa_circ_0088192	hsa_circ_0088192	circRNA	known	0.768	0.712	0.637	0.181	2.6	6.083	-1.56043148446094	7.92972997834546E-171	1.4432908197225198E-168
hsa_circ_0088199	hsa_circ_0088199	circRNA	known	0.704	0.541	0.754	0.133	2.576	5.869	-1.62646347785673	1.06539645312049E-175	2.0030933035961204E-173
hsa_circ_0057363	hsa_circ_0057363	circRNA	known	0.429	0.32	0.293	0.14	0.876	1.851	-1.0236941396562	1.7981101527538101E-31	4.122102817583109E-30
hsa_circ_0088200	hsa_circ_0088200	circRNA	known	0.544	0.475	0.425	0.107	1.659	3.405	-1.37695284495299	4.63747455532422E-86	3.77893110943109E-84
hsa_circ_0011306	hsa_circ_0011306	circRNA	known	0.16	0.282	0.103	0.122	0.662	1.411	-1.51799621814055	4.499186642244371E-44	1.5819607682094E-42
hsa_circ_0119869	hsa_circ_0119869	circRNA	known	0.141	0.26	0.103	0.125	0.545	1.053	-1.3342554390285	4.9616089340813796E-30	1.0733567741216099E-28
hsa_circ_0088195	hsa_circ_0088195	circRNA	known	1.03	1.248	0.886	0.42	5.01	10.388	-1.84442728983493	0.0	0.0
hsa_circ_0011304	hsa_circ_0011304	circRNA	known	0.173	0.359	0.22	0.273	1.013	2.27	-1.78649171435476	6.97444751631375E-89	5.87785811849583E-87
