# Supplementary material for: The whole profiling and competing endogenous RNA network analyses of noncoding RNAs in adipose-derived stem cells from diabetic, old, and young patients
Source: Stem Cell Res Ther. 2021 May 29;12:313. doi: 10.1186/s13287-021-02388-5 (PMC8164820; doi:10.1186/s13287-021-02388-5)
Supplement: Supplementary file 11 — Additional file 11: Data S9. Differentially expressed miRNAs between D-ASCs, O-ASCs and Y-ASCs. [file 13287_2021_2388_MOESM11_ESM.xlsx]

## Sheet: Sheet1
Gene ID	Gene Symbol	Type	p2_D_ASC1 Expression	p2_D_ASC2 Expression	p2_D_ASC3 Expression	p2_O_ASC1 Expression	p2_O_ASC2 Expression	p2_O_ASC3 Expression	p2_Y_ASC1 Expression	p2_Y_ASC2 Expression	p2_Y_ASC3 Expression	log2 (p2_D_ASC/p2_O_ASC)	Pvalue(p2_O_ASC-vs-p2_D_ASC)	Qvalue (p2_O_ASC-vs-p2_D_ASC)	log2 (p2_Y_ASC/p2_O_ASC)	Pvalue(p2_O_ASC-vs-p2_Y_ASC)	Qvalue (p2_O_ASC-vs-p2_Y_ASC)
hsa-miR-625-3p	hsa-miR-625-3p	miRNA	1.582	2.158	2.542	5.357	3.68	5.016	14.061	8.43	9.879	-1.20918	3.04699e-17	1.65973e-16	1.22525	7.53286e-38	5.83273e-37
hsa-miR-145-3p	hsa-miR-145-3p	miRNA	5.425	12.578	5.743	2.611	38.618	29.401	33.672	155.054	38.256	-1.61305	1.82703e-122	2.25002e-121	1.71827	0	0
hsa-miR-296-5p	hsa-miR-296-5p	miRNA	11.889	15.792	24.853	44.204	48.549	64.265	135.488	78.402	120.407	-1.62396	1.57161e-271	2.87199e-270	1.11782	0	0
hsa-miR-214-3p	hsa-miR-214-3p	miRNA	193.435	327.905	237.468	610.704	426.212	494.854	1040.59	807.697	1267.91	-1.06264	0	0	1.04226	0	0
