# Supplementary material for: The whole profiling and competing endogenous RNA network analyses of noncoding RNAs in adipose-derived stem cells from diabetic, old, and young patients
Source: Stem Cell Res Ther. 2021 May 29;12:313. doi: 10.1186/s13287-021-02388-5 (PMC8164820; doi:10.1186/s13287-021-02388-5)
Supplement: Supplementary file 12 — Additional file 12: Data S10. Differentially expressed mRNAs between D-ASCs, O-ASCs and Y-ASCs. [file 13287_2021_2388_MOESM12_ESM.xlsx]

## Sheet: Sheet1
Gene ID	Gene Symbol	Type	p1_D_ASC1 Expression	p1_D_ASC2 Expression	p1_D_ASC3 Expression	p1_O_ASC1 Expression	p1_O_ASC2 Expression	p1_O_ASC3 Expression	p1_Y_ASC1 Expression	p1_Y_ASC2 Expression	p1_Y_ASC3 Expression	log2 (p1_D_ASC/p1_O_ASC)	log2 (p1_Y_ASC/p1_O_ASC)	Pvalue(p1_O_ASC-vs-p1_D_ASC)	Pvalue(p1_O_ASC-vs-p1_Y_ASC)	Qvalue (p1_O_ASC-vs-p1_D_ASC)	Qvalue (p1_O_ASC-vs-p1_Y_ASC)
3976	LIF	mRNA	4.12	1.85	0.32	0.21	1.37	20.48	10.8	20.02	51.2	-1.41864	2.24917	3.57313e-164	0	9.66781e-163	0
6319	SCD	mRNA	42.9	7.91	7.32	7.13	8.71	143.13	275.11	277.37	15.52	-1.07608	2.237	0	0	0	0
4314	MMP3	mRNA	20.78	4.59	7.67	0.37	16.83	135.12	124.93	64.36	259.82	-1.87211	1.92227	0	0	0	0
8870	IER3	mRNA	2.93	2.64	1.14	1.12	8.38	13.86	9.13	38.99	26.27	-1.59107	1.77736	1.7637e-71	0	2.36989e-70	0
6236	RRAD	mRNA	1.15	0.19	0.7	0.38	1.81	3.28	4.39	4.41	5.56	-1.27692	1.54935	9.58406e-16	1.81551e-63	4.83876e-15	3.86116e-62
3576	CXCL8	mRNA	288.23	13.85	14.86	2.98	446.75	494.85	470.94	190.25	1820.51	-1.74208	1.54198	0	0	0	0
23475	QPRT	mRNA	3.88	0.89	1	7.52	2.93	4.98	29.73	10.46	3.26	-1.4534	1.52533	3.05585e-92	0	4.92405e-91	0
4256	MGP	mRNA	0.15	0.63	0.62	1.83	0.2	0.38	5.78	0.68	1.66	-1.00531	1.52281	4.49724e-05	4.12716e-24	0.000123054	4.15745e-23
3620	IDO1	mRNA	0.67	0.15	0.48	1.07	2.01	0.61	1.57	0.14	8.93	-1.61243	1.46829	4.50456e-23	2.42964e-59	2.81963e-22	4.88704e-58
400916	CHCHD10	mRNA	0.82	0.56	0.24	0.68	1.16	2.61	2.33	5.72	3.46	-1.07879	1.38833	0.000345535	8.16954e-14	0.00085829	5.54912e-13
1490	CTGF	mRNA	7.08	52.31	6.69	2.56	37.89	173.55	31.51	375.15	78.09	-1.3039	1.3799	0	0	0	0
51339	DACT1	mRNA	0.99	6.46	2.09	0.96	20.15	13.61	20.5	59.18	8.85	-1.71031	1.3179	0	0	0	0
10912	GADD45G	mRNA	0.4	0.11	0.19	0.6	1.22	0.13	2.26	1.67	1.26	-1.57939	1.29152	2.23484e-07	1.78017e-13	7.42348e-07	1.18743e-12
51655	RASD1	mRNA	0.4	0.81	0.49	1.18	0.84	4.36	1.42	8.46	3.48	-1.66561	1.19483	2.55111e-30	4.53611e-46	1.92101e-29	7.4739e-45
3929	LBP	mRNA	0.9	0.7	0.36	0.15	1.62	4.39	3.06	0.1	8.49	-1.38981	1.18784	3.10972e-24	1.10743e-46	2.00455e-23	1.84121e-45
4616	GADD45B	mRNA	2.48	11.51	3.81	3.46	26.88	9.86	14.59	77.03	6.19	-1.11911	1.17987	3.20333e-91	5.56214e-248	5.12275e-90	3.59543e-246
3490	IGFBP7	mRNA	8.91	58.58	17.41	22.85	80.16	88.9	123.31	184.41	98.75	-1.00071	1.13661	3.96031e-266	0	1.64799e-264	0
6303	SAT1	mRNA	24.6	16.32	15.37	35.73	79.18	38.98	112.77	91.49	77.73	-1.4772	1.11887	0	0	0	0
54498	SMOX	mRNA	4.07	7.41	4.06	1.85	19.1	18.32	20.38	7.66	50.08	-1.18833	1.11524	4.64657e-147	0	1.1268e-145	0
3371	TNC	mRNA	56.69	65.04	49.13	19.89	227.85	345.41	168.26	509.77	423.54	-1.67169	1.05436	0	0	0	0
283208	P4HA3	mRNA	2.24	5.65	1.33	1.04	35.02	18.59	51.66	21.05	34.36	-2.49496	1.02949	0	0	0	0
1363	CPE	mRNA	1.62	4.9	3.45	7.8	8.3	5.13	16.86	21.67	6.49	-1.10246	1.01422	6.71901e-95	4.33271e-185	1.10393e-93	2.14617e-183
554282	FAM72C	mRNA	0.94	1.73	1.62	0.48	0.35	0.85	0.19	0.3	0.22	1.09242	-1.0497	1.33738e-10	6.72012e-06	5.40942e-10	2.66081e-05
83895	KRTAP1-5	mRNA	1.87	2.06	4.49	1.13	0.12	1.05	0.32	0.55	0.19	1.91767	-1.10439	3.84748e-36	5.95714e-06	3.24281e-35	2.37258e-05
130497	OSR1	mRNA	3.57	5.81	13.57	2.29	1.51	6.09	0.67	2.72	1.23	1.28115	-1.10706	2.09428e-83	1.4687e-31	3.14657e-82	1.79593e-30
100129940	LOC100129940	mRNA	11.03	2.37	12.6	6.03	0.84	3.79	0.81	2.68	1.15	1.16853	-1.14758	2.24207e-135	2.07421e-66	5.03033e-134	4.60301e-65
6514	SLC2A2	mRNA	3.12	0.3	2.52	0.96	0.14	0.66	0.48	0.19	0.24	1.28724	-1.26931	1.6784e-11	6.57924e-06	7.09947e-11	2.60784e-05
50937	CDON	mRNA	18.31	8.34	52.21	12.74	3.26	16.36	3.27	4.61	4.61	1.26457	-1.30706	0	0	0	0
442213	PTCHD4	mRNA	12.84	1.31	3.17	1.1	1.19	4.79	0.91	0.56	1.27	1.46203	-1.33745	8.50014e-241	1.10878e-86	3.26767e-239	3.01188e-85
151126	ZNF385B	mRNA	3.18	1.42	3.07	0.38	0.37	2.39	0.71	0.79	0.15	1.19107	-1.34348	7.07571e-16	5.52627e-10	3.5906e-15	3.02074e-09
54532	USP53	mRNA	171.54	29.72	55.39	48.48	9.87	52.37	11.7	16.56	12.31	1.08403	-1.43598	0	0	0	0
100874392	ANKRD20A12P	mRNA	2.46	7.59	24.09	1.94	1.81	15.37	1.07	1.01	3.12	1.14522	-1.52282	2.17955e-29	2.1188e-23	1.60102e-28	2.07726e-22
22844	FRMPD1	mRNA	2.16	1.46	3.24	0.16	0.4	1.85	0.18	0.39	0.43	1.51513	-1.53718	1.1604e-21	1.50102e-09	7.02692e-21	7.97395e-09
2070	EYA4	mRNA	2	0.6	1.02	0.17	0.54	0.86	0.16	0.12	0.14	1.20145	-1.60189	6.809e-35	1.15138e-26	5.59793e-34	1.25213e-25
85439	STON2	mRNA	7.72	0.79	2.49	2.71	0.16	0.86	0.59	0.39	0.17	1.24285	-1.72452	8.32056e-166	4.28012e-128	2.26479e-164	1.61252e-126
79689	STEAP4	mRNA	43.24	21.43	86.55	23.53	1.34	9.68	2.68	2.49	5.51	2.02088	-1.74721	0	0	0	0
651746	ANKRD33B	mRNA	0.94	1.99	3.69	0.81	0.3	1.88	0.14	0.57	0.35	1.16991	-1.82324	1.88755e-68	6.01395e-66	2.43939e-67	1.32609e-64
