# Supplementary material for: The whole profiling and competing endogenous RNA network analyses of noncoding RNAs in adipose-derived stem cells from diabetic, old, and young patients
Source: Stem Cell Res Ther. 2021 May 29;12:313. doi: 10.1186/s13287-021-02388-5 (PMC8164820; doi:10.1186/s13287-021-02388-5)
Supplement: Supplementary file 13 — Additional file 13: Data S11. Differentially expressed circRNAs between D-ASCs, O-ASCs and Y-ASCs. [file 13287_2021_2388_MOESM13_ESM.xlsx]

## Sheet: Sheet1
Gene ID	Gene Symbol	Type	p1_D_ASC1 Expression	p1_D_ASC2 Expression	p1_D_ASC3 Expression	p1_O_ASC1 Expression	p1_O_ASC2 Expression	p1_O_ASC3 Expression	p1_Y_ASC1 Expression	p1_Y_ASC2 Expression	p1_Y_ASC3 Expression	log2 (p1_D_ASC/p1_O_ASC)	log2 (p1_Y_ASC/p1_O_ASC)	Pvalue(p1_O_ASC-vs-p1_D_ASC)	Pvalue(p1_O_ASC-vs-p1_Y_ASC)	Qvalue (p1_O_ASC-vs-p1_D_ASC)	Qvalue (p1_O_ASC-vs-p1_Y_ASC)
hsa_circ_0013143	hsa_circ_0013143	circRNA	2.009	0.928	2.989	0.586	0.287	1.973	0.175	0.421	0.175	1.45132	-1.50551	3.22991e-138	1.30397e-59	4.56045e-136	2.19895e-57
hsa_circ_0080889	hsa_circ_0080889	circRNA	1.849	1.519	1.641	0.947	0.198	1.472	0.329	0.191	0.388	1.18644	-1.23221	2.4675e-90	4.32027e-47	2.10576e-88	5.66548e-45
hsa_circ_0080893	hsa_circ_0080893	circRNA	1.414	0.85	1.172	0.744	0.117	0.797	0.256	0.185	0.255	1.1701	-1.08371	1.2807e-60	4.39914e-27	6.82218e-59	3.32947e-25
hsa_circ_0080904	hsa_circ_0080904	circRNA	1.254	0.839	1.018	0.461	0.113	1.002	0.201	0.153	0.133	1.3344	-1.29687	1.41743e-67	3.96727e-29	8.55643e-66	3.22904e-27
hsa_circ_0080892	hsa_circ_0080892	circRNA	2.316	1.635	2.051	1.025	0.262	1.799	0.38	0.287	0.366	1.23202	-1.26454	1.26806e-113	3.34855e-56	1.40129e-111	5.41012e-54
hsa_circ_0080911	hsa_circ_0080911	circRNA	1.279	0.812	0.974	0.604	0.153	0.971	0.243	0.179	0.175	1.07074	-1.24196	1.54315e-47	4.8655e-32	5.97914e-46	4.33263e-30
hsa_circ_0095314	hsa_circ_0095314	circRNA	0.928	0.298	2.542	0.623	0.133	1.186	0.201	0.185	0.324	1.15804	-1.12513	7.63411e-61	1.84636e-29	4.08067e-59	1.52464e-27
hsa_circ_0070776	hsa_circ_0070776	circRNA	5.731	0.972	1.912	1.072	0.174	2.423	0.235	0.447	0.218	1.60128	-1.69259	9.70748e-238	3.32967e-94	2.59576e-235	8.57656e-92
hsa_circ_0080885	hsa_circ_0080885	circRNA	2.162	1.59	1.846	0.884	0.174	1.646	0.376	0.217	0.308	1.36183	-1.21285	4.7852e-124	2.20132e-45	5.8622e-122	2.79178e-43
hsa_circ_0134770	hsa_circ_0134770	circRNA	1.299	0.845	1.194	0.708	0.137	0.961	0.256	0.166	0.265	1.07583	-1.14475	1.22207e-51	2.01428e-30	5.31505e-50	1.71311e-28
hsa_circ_0080895	hsa_circ_0080895	circRNA	1.542	1.138	1.311	0.726	0.149	1.074	0.222	0.166	0.265	1.26305	-1.31543	1.96774e-79	1.43571e-39	1.4646e-77	1.56358e-37
hsa_circ_0134768	hsa_circ_0134768	circRNA	2.181	1.082	0.982	0.929	0.218	1.043	0.406	0.115	0.127	1.09591	-1.48468	3.41073e-68	2.01494e-56	2.09155e-66	3.26033e-54
hsa_circ_0080896	hsa_circ_0080896	circRNA	1.989	0.983	1.165	0.829	0.178	1.135	0.303	0.191	0.25	1.14816	-1.27069	6.51922e-71	6.29189e-42	4.19741e-69	7.33325e-40
hsa_circ_0072503	hsa_circ_0072503	circRNA	3.249	1.022	2.498	0.914	0.279	1.401	0.299	0.504	0.265	1.56564	-1.10021	5.24031e-179	6.32482e-40	1.01521e-176	6.93712e-38
hsa_circ_0080887	hsa_circ_0080887	circRNA	1.574	1.281	1.406	0.623	0.141	1.176	0.256	0.16	0.276	1.44877	-1.12966	2.86027e-104	9.95554e-30	2.87877e-102	8.297e-28
hsa_circ_0024797	hsa_circ_0024797	circRNA	0.915	0.398	2.893	0.346	0.149	1.145	0.115	0.249	0.228	1.70602	-1.06691	4.16816e-120	3.84886e-21	4.88522e-118	2.25756e-19
hsa_circ_0079866	hsa_circ_0079866	circRNA	0.8	1.436	1.597	0.181	0.25	1.39	0.141	0.108	0.329	1.66581	-1.0513	7.12406e-115	5.44839e-21	7.9949e-113	3.17679e-19
hsa_circ_0088199	hsa_circ_0088199	circRNA	0.704	0.541	0.754	0.133	2.576	5.869	2.174	6.789	5.268	-1.62646	1.12906	1.0654e-175	2.03206e-240	2.00309e-173	1.2677e-237
hsa_circ_0057420	hsa_circ_0057420	circRNA	1.011	0.911	1.157	0.446	2.269	6.676	2.174	10.183	2.421	-1.09564	1.0285	2.01798e-103	1.48311e-206	2.00495e-101	7.92408e-204
hsa_circ_0088200	hsa_circ_0088200	circRNA	0.544	0.475	0.425	0.107	1.659	3.405	1.205	4.639	2.851	-1.37695	1.08972	4.63747e-86	1.00464e-137	3.77893e-84	3.55496e-135
hsa_circ_0137761	hsa_circ_0137761	circRNA	0.537	0.619	0.601	0.188	2.039	5.572	1.64	5.73	4.306	-1.60749	1.01647	1.11815e-152	5.55089e-166	1.76776e-150	2.3868e-163
hsa_circ_0057396	hsa_circ_0057396	circRNA	1.119	0.95	1.48	0.722	2.83	8.823	3.029	14.062	3.048	-1.30253	1.07613	9.08743e-178	7.39321e-302	1.74183e-175	5.86705e-299
hsa_circ_0057363	hsa_circ_0057363	circRNA	0.429	0.32	0.293	0.14	0.876	1.851	0.722	3.541	0.855	-1.02369	1.11107	1.79811e-31	3.76903e-82	4.1221e-30	8.67327e-80
hsa_circ_0088192	hsa_circ_0088192	circRNA	0.768	0.712	0.637	0.181	2.6	6.083	1.935	6.572	5.023	-1.56043	1.00495	7.92973e-171	9.43125e-189	1.44329e-168	4.56447e-186
hsa_circ_0088195	hsa_circ_0088195	circRNA	1.03	1.248	0.886	0.42	5.01	10.388	3.738	13.507	10.254	-1.84443	1.14376	0	0	0	0
