# Supplementary material for: The whole profiling and competing endogenous RNA network analyses of noncoding RNAs in adipose-derived stem cells from diabetic, old, and young patients
Source: Stem Cell Res Ther. 2021 May 29;12:313. doi: 10.1186/s13287-021-02388-5 (PMC8164820; doi:10.1186/s13287-021-02388-5)
Supplement: Supplementary file 14 — Additional file 14: Data S12. Differentially expressed lncRNAs between D-ASCs, O-ASCs and Y-ASCs. [file 13287_2021_2388_MOESM14_ESM.xlsx]

## Sheet: Sheet1
Gene ID	Gene Symbol	Type	p1_D_ASC1 Expression	p1_D_ASC2 Expression	p1_D_ASC3 Expression	p1_O_ASC1 Expression	p1_O_ASC2 Expression	p1_O_ASC3 Expression	p1_Y_ASC1 Expression	p1_Y_ASC2 Expression	p1_Y_ASC3 Expression	log2 (p1_D_ASC/p1_O_ASC)	log2 (p1_Y_ASC/p1_O_ASC)	Pvalue(p1_O_ASC-vs-p1_D_ASC)	Pvalue(p1_O_ASC-vs-p1_Y_ASC)	Qvalue (p1_O_ASC-vs-p1_D_ASC)	Qvalue (p1_O_ASC-vs-p1_Y_ASC)
105370504	LOC105370504	lncRNA	3.85	0.73	3.2	1.87	0.14	1.64	0.48	0.62	0.65	1.33113	-1.14777	3.5026e-60	2.74742e-22	4.12731e-59	2.59006e-21
100048912	CDKN2B-AS1	lncRNA	6.47	2.79	5.19	1.27	1.36	6.96	0.69	2.02	1.19	1.09087	-1.02967	5.95676e-116	2.25746e-56	1.1604e-114	4.35245e-55
102723436	LOC102723436	lncRNA	17.97	1.55	8.02	5.15	0.39	2.85	0.47	0.38	0.45	1.66832	-2.50765	5.01351e-276	7.32054e-165	2.18043e-274	3.32003e-163
101929352	LOC101929352	lncRNA	3.53	1.88	7.24	0.54	0.72	3.65	0.34	1.31	0.47	1.62573	-1.13185	2.1044e-54	1.33376e-12	2.33193e-53	8.52254e-12
400798	C1orf220	lncRNA	2.15	0.84	1.93	0.23	0.2	2	0.16	0.38	0.33	1.17535	-1.20334	4.2904e-21	1.40951e-11	2.55815e-20	8.49111e-11
152742	LINC01085	lncRNA	3.03	4.77	4.22	0.68	0.1	2.93	0.1	0.16	0.45	1.8636	-1.98216	5.30522e-53	8.69851e-19	5.76628e-52	7.26399e-18
103695365	LINC01435	lncRNA	17.8	3.61	0.57	0.97	0.4	6.06	0.3	0.16	1.91	1.96418	-1.34894	1.99923e-80	8.00144e-15	2.9196e-79	5.67496e-14
647946	MIR924HG	lncRNA	1.34	1.96	1.9	0.21	0.47	1.76	0.29	0.15	0.49	1.43743	-1.49184	4.87065e-28	4.10573e-13	3.46959e-27	2.69366e-12
441389	LINC01239	lncRNA	27.9	4.06	27.94	17.58	2.63	3.82	1.47	0.59	3.81	1.01271	-2.16434	3.66691e-142	5.68147e-240	8.64183e-141	3.54745e-238
101927528	LINC01204	lncRNA	5.1	1.22	4.2	0.36	0.33	4.39	0.16	0.77	0.68	1.37977	-1.53231	7.99454e-107	1.2649e-54	1.42949e-105	2.38129e-53
105377441	LINC02511	lncRNA	179.57	107.52	385.06	199.75	15.55	39.74	26.82	20.58	9.55	1.12396	-2.34722	0	0	0	0
107986188	LOC107986188	lncRNA	1.34	1.66	2.98	0.6	0.39	1.01	0.16	0.54	0.26	1.66463	-1.01693	1.21549e-63	8.15621e-12	1.49028e-62	4.9789e-11
101928856	LOC101928856	lncRNA	5.63	5	3.21	0.47	1.3	7.5	0.16	1.81	0.83	1.13966	-1.21898	8.20738e-08	5.57115e-05	2.81659e-07	0.000198061
729307	LINC02510	lncRNA	37.14	25.54	99.45	37.41	4.98	9.61	4.84	4.83	1.68	1.57142	-2.2033	0	4.93054e-306	0	3.9593e-304
