# Supplementary material for: The whole profiling and competing endogenous RNA network analyses of noncoding RNAs in adipose-derived stem cells from diabetic, old, and young patients
Source: Stem Cell Res Ther. 2021 May 29;12:313. doi: 10.1186/s13287-021-02388-5 (PMC8164820; doi:10.1186/s13287-021-02388-5)
Supplement: Supplementary file 15 — Additional file 15: Data S13. GO Biological Process Analysis between O-ASCs and Y-ASCs. [file 13287_2021_2388_MOESM15_ESM.xlsx]

## Sheet: Sheet2
GO_P Term ID	GO_P Term Desc	GO_P Term Level1	GO_P Term Level2	Term Candidate Gene Num	Total Candidate Gene Num	Term Gene Num	Total Gene Num	Rich Ratio	P value	Q value
GO:0007155	cell adhesion	biological_process	biological adhesion	46	522	777	24363	0.0592021	5.96256e-10	1.18596e-06
GO:0030282	bone mineralization	biological_process	developmental process	12	522	52	24363	0.230769	7.82035e-10	1.18596e-06
GO:0030198	extracellular matrix organization	biological_process	cellular process	25	522	275	24363	0.0909091	1.49556e-09	1.51201e-06
GO:0001525	angiogenesis	biological_process	developmental process	28	522	359	24363	0.0779944	4.90819e-09	3.72163e-06
GO:0044267	cellular protein metabolic process	biological_process	metabolic process	23	522	270	24363	0.0851852	2.31388e-08	1.4036e-05
GO:0001503	ossification	biological_process	multicellular organismal process	15	522	119	24363	0.12605	4.04005e-08	2.04224e-05
GO:0006869	lipid transport	biological_process	localization	16	522	149	24363	0.107383	1.39948e-07	6.06376e-05
GO:0006629	lipid metabolic process	biological_process	metabolic process	33	522	567	24363	0.0582011	2.55764e-07	8.85019e-05
GO:0009612	response to mechanical stimulus	biological_process	response to stimulus	12	522	85	24363	0.141176	2.62617e-07	8.85019e-05
GO:0007267	cell-cell signaling	biological_process	signaling	22	522	287	24363	0.0766551	2.96278e-07	8.98611e-05
GO:0010628	positive regulation of gene expression	biological_process	metabolic process	31	522	527	24363	0.0588235	4.72246e-07	0.000130211
GO:0008284	positive regulation of cell proliferation	biological_process	regulation of biological process	37	522	710	24363	0.0521127	7.23845e-07	0.000182952
GO:0032496	response to lipopolysaccharide	biological_process	response to stimulus	18	522	220	24363	0.0818182	1.39482e-06	0.000325422
GO:0030335	positive regulation of cell migration	biological_process	regulation of biological process	21	522	295	24363	0.0711864	1.81943e-06	0.000394166
GO:0001938	positive regulation of endothelial cell proliferation	biological_process	regulation of biological process	12	522	107	24363	0.11215	3.23114e-06	0.000597969
GO:0001958	endochondral ossification	biological_process	developmental process	7	522	31	24363	0.225806	3.35162e-06	0.000597969
GO:0010629	negative regulation of gene expression	biological_process	regulation of biological process	20	522	281	24363	0.0711744	3.20203e-06	0.000597969
GO:0016126	sterol biosynthetic process	biological_process	metabolic process	7	522	33	24363	0.212121	5.2468e-06	0.000884087
GO:0043569	negative regulation of insulin-like growth factor receptor signaling pathway	biological_process	regulation of biological process	4	522	7	24363	0.571429	6.92773e-06	0.00100056
GO:0048706	embryonic skeletal system development	biological_process	developmental process	8	522	47	24363	0.170213	6.34917e-06	0.00100056
GO:0071799	cellular response to prostaglandin D stimulus	biological_process	response to stimulus	4	522	7	24363	0.571429	6.92773e-06	0.00100056
GO:0008202	steroid metabolic process	biological_process	metabolic process	13	522	138	24363	0.0942029	8.91205e-06	0.00122865
GO:0001523	retinoid metabolic process	biological_process	metabolic process	9	522	69	24363	0.130435	1.60745e-05	0.00203142
GO:0010469	regulation of signaling receptor activity	biological_process	regulation of biological process	25	522	449	24363	0.0556793	1.55638e-05	0.00203142
GO:0060326	cell chemotaxis	biological_process	locomotion	11	522	109	24363	0.100917	2.27589e-05	0.00276111
GO:0046697	decidualization	biological_process	developmental process	6	522	28	24363	0.214286	2.37138e-05	0.0027663
GO:0042157	lipoprotein metabolic process	biological_process	metabolic process	6	522	29	24363	0.206897	2.93614e-05	0.00329826
GO:0007565	female pregnancy	biological_process	reproduction	11	522	115	24363	0.0956522	3.76136e-05	0.00376658
GO:0008285	negative regulation of cell proliferation	biological_process	regulation of biological process	29	522	594	24363	0.0488215	3.84407e-05	0.00376658
GO:0071395	cellular response to jasmonic acid stimulus	biological_process	response to stimulus	3	522	4	24363	0.75	3.84979e-05	0.00376658
GO:0072138	mesenchymal cell proliferation involved in ureteric bud development	biological_process	developmental process	3	522	4	24363	0.75	3.84979e-05	0.00376658
GO:0001666	response to hypoxia	biological_process	response to stimulus	16	522	231	24363	0.0692641	4.23359e-05	0.00396315
GO:0006865	amino acid transport	biological_process	localization	8	522	61	24363	0.131148	4.57337e-05	0.00396315
GO:0010942	positive regulation of cell death	biological_process	regulation of biological process	8	522	61	24363	0.131148	4.57337e-05	0.00396315
GO:0048661	positive regulation of smooth muscle cell proliferation	biological_process	regulation of biological process	9	522	78	24363	0.115385	4.36275e-05	0.00396315
GO:0001501	skeletal system development	biological_process	developmental process	14	522	185	24363	0.0756757	4.8639e-05	0.00409784
GO:0001649	osteoblast differentiation	biological_process	developmental process	12	522	142	24363	0.084507	5.77128e-05	0.00450578
GO:0006695	cholesterol biosynthetic process	biological_process	metabolic process	8	522	63	24363	0.126984	5.79378e-05	0.00450578
GO:0007275	multicellular organism development	biological_process	developmental process	49	522	1272	24363	0.038522	5.60852e-05	0.00450578
GO:0010873	positive regulation of cholesterol esterification	biological_process	metabolic process	4	522	11	24363	0.363636	6.0999e-05	0.0045963
GO:0043065	positive regulation of apoptotic process	biological_process	positive regulation of biological process	24	522	459	24363	0.0522876	6.21327e-05	0.0045963
GO:0006508	proteolysis	biological_process	metabolic process	32	522	714	24363	0.0448179	7.92611e-05	0.00571761
GO:0016477	cell migration	biological_process	locomotion	17	522	270	24363	0.062963	8.10607e-05	0.00571761
GO:0030509	BMP signaling pathway	biological_process	metabolic process	10	522	106	24363	0.0943396	9.47431e-05	0.00653081
GO:0008203	cholesterol metabolic process	biological_process	metabolic process	10	522	108	24363	0.0925926	0.000110877	0.00747308
GO:0070542	response to fatty acid	biological_process	response to stimulus	5	522	24	24363	0.208333	0.000134388	0.00886088
GO:0060337	type I interferon signaling pathway	biological_process	regulation of biological process	11	522	134	24363	0.0820896	0.000151021	0.00974565
GO:0050729	positive regulation of inflammatory response	biological_process	regulation of biological process	9	522	93	24363	0.0967742	0.000173372	0.0107314
GO:0070374	positive regulation of ERK1 and ERK2 cascade	biological_process	regulation of biological process	18	522	315	24363	0.0571429	0.000172059	0.0107314
GO:0060395	SMAD protein signal transduction	biological_process	regulation of biological process	8	522	76	24363	0.105263	0.000221283	0.0132966
GO:2000352	negative regulation of endothelial cell apoptotic process	biological_process	regulation of biological process	6	522	41	24363	0.146341	0.000223583	0.0132966
GO:0051591	response to cAMP	biological_process	response to stimulus	7	522	58	24363	0.12069	0.000232701	0.0135727
GO:0006955	immune response	biological_process	immune system process	27	522	598	24363	0.0451505	0.000251752	0.0144069
GO:0001656	metanephros development	biological_process	developmental process	6	522	43	24363	0.139535	0.000292381	0.0164221
GO:0042487	regulation of odontogenesis of dentin-containing tooth	biological_process	developmental process	3	522	7	24363	0.428571	0.000320998	0.0177016
GO:0034374	low-density lipoprotein particle remodeling	biological_process	regulation of biological process	4	522	17	24363	0.235294	0.000397168	0.0207692
GO:0045651	positive regulation of macrophage differentiation	biological_process	regulation of biological process	4	522	17	24363	0.235294	0.000397168	0.0207692
GO:0060317	cardiac epithelial to mesenchymal transition	biological_process	developmental process	4	522	17	24363	0.235294	0.000397168	0.0207692
GO:0030324	lung development	biological_process	developmental process	10	522	128	24363	0.078125	0.000444396	0.0220595
GO:0032805	positive regulation of low-density lipoprotein particle receptor catabolic process	biological_process	metabolic process	2	522	2	24363	1	0.00045821	0.0220595
GO:0090362	positive regulation of platelet-derived growth factor production	biological_process	regulation of biological process	2	522	2	24363	1	0.00045821	0.0220595
GO:1900221	regulation of amyloid-beta clearance	biological_process	regulation of biological process	2	522	2	24363	1	0.00045821	0.0220595
GO:1902998	positive regulation of neurofibrillary tangle assembly	biological_process	regulation of biological process	2	522	2	24363	1	0.00045821	0.0220595
GO:0001823	mesonephros development	biological_process	developmental process	4	522	18	24363	0.222222	0.000502037	0.0222167
GO:0032461	positive regulation of protein oligomerization	biological_process	regulation of biological process	4	522	18	24363	0.222222	0.000502037	0.0222167
GO:0044597	daunorubicin metabolic process	biological_process	metabolic process	3	522	8	24363	0.375	0.000505425	0.0222167
GO:0044598	doxorubicin metabolic process	biological_process	metabolic process	3	522	8	24363	0.375	0.000505425	0.0222167
GO:0051216	cartilage development	biological_process	developmental process	9	522	107	24363	0.0841121	0.000496642	0.0222167
GO:0060021	roof of mouth development	biological_process	developmental process	8	522	85	24363	0.0941176	0.000477633	0.0222167
GO:0048286	lung alveolus development	biological_process	developmental process	6	522	48	24363	0.125	0.000537734	0.0232993
GO:0006954	inflammatory response	biological_process	response to stimulus	24	522	532	24363	0.0451128	0.000553109	0.0236279
GO:0009611	response to wounding	biological_process	response to stimulus	9	522	112	24363	0.0803571	0.000692904	0.0291886
GO:0002043	blood vessel endothelial cell proliferation involved in sprouting angiogenesis	biological_process	developmental process	3	522	9	24363	0.333333	0.000746087	0.0298364
GO:0007568	aging	biological_process	developmental process	14	522	240	24363	0.0583333	0.000721288	0.0298364
GO:0030501	positive regulation of bone mineralization	biological_process	developmental process	6	522	51	24363	0.117647	0.000747633	0.0298364
GO:0042981	regulation of apoptotic process	biological_process	regulation of biological process	20	522	417	24363	0.0479616	0.000744423	0.0298364
GO:0001655	urogenital system development	biological_process	developmental process	4	522	20	24363	0.2	0.000768348	0.0298769
GO:0045778	positive regulation of ossification	biological_process	regulation of biological process	4	522	20	24363	0.2	0.000768348	0.0298769
GO:0051897	positive regulation of protein kinase B signaling	biological_process	response to stimulus	13	522	216	24363	0.0601852	0.000828719	0.0318165
GO:0045766	positive regulation of angiogenesis	biological_process	developmental process	12	522	190	24363	0.0631579	0.000855432	0.0324316
GO:0002062	chondrocyte differentiation	biological_process	developmental process	6	522	53	24363	0.113208	0.000919335	0.034424
GO:0042493	response to drug	biological_process	response to stimulus	19	522	394	24363	0.0482234	0.000938087	0.0346978
GO:0001822	kidney development	biological_process	developmental process	11	522	168	24363	0.0654762	0.00103658	0.0378787
GO:0042127	regulation of cell proliferation	biological_process	regulation of biological process	14	522	251	24363	0.0557769	0.00111149	0.0400133
GO:0060322	head development	biological_process	developmental process	4	522	22	24363	0.181818	0.00112137	0.0400133
GO:0006006	glucose metabolic process	biological_process	metabolic process	7	522	77	24363	0.0909091	0.00131353	0.0410992
GO:0006598	polyamine catabolic process	biological_process	metabolic process	2	522	3	24363	0.666667	0.00135507	0.0410992
GO:0034157	positive regulation of toll-like receptor 7 signaling pathway	biological_process	regulation of biological process	2	522	3	24363	0.666667	0.00135507	0.0410992
GO:0034165	positive regulation of toll-like receptor 9 signaling pathway	biological_process	regulation of biological process	2	522	3	24363	0.666667	0.00135507	0.0410992
GO:0045088	regulation of innate immune response	biological_process	regulation of biological process	4	522	23	24363	0.173913	0.00133466	0.0410992
GO:0046208	spermine catabolic process	biological_process	metabolic process	2	522	3	24363	0.666667	0.00135507	0.0410992
GO:0061518	microglial cell proliferation	biological_process	developmental process	2	522	3	24363	0.666667	0.00135507	0.0410992
GO:0071456	cellular response to hypoxia	biological_process	response to stimulus	10	522	145	24363	0.0689655	0.00117093	0.0410992
GO:0072111	cell proliferation involved in kidney development	biological_process	developmental process	2	522	3	24363	0.666667	0.00135507	0.0410992
GO:0072180	mesonephric duct morphogenesis	biological_process	developmental process	2	522	3	24363	0.666667	0.00135507	0.0410992
GO:0090200	positive regulation of release of cytochrome c from mitochondria	biological_process	regulation of biological process	5	522	38	24363	0.131579	0.00124019	0.0410992
GO:1900924	negative regulation of glycine import across plasma membrane	biological_process	regulation of biological process	2	522	3	24363	0.666667	0.00135507	0.0410992
GO:1901216	positive regulation of neuron death	biological_process	regulation of biological process	6	522	56	24363	0.107143	0.00123191	0.0410992
GO:1902895	positive regulation of pri-miRNA transcription by RNA polymerase II	biological_process	metabolic process	5	522	38	24363	0.131579	0.00124019	0.0410992
GO:1902947	regulation of tau-protein kinase activity	biological_process	regulation of biological process	2	522	3	24363	0.666667	0.00135507	0.0410992
GO:0008608	attachment of spindle microtubules to kinetochore	biological_process	cellular process	3	522	11	24363	0.272727	0.00141939	0.0413942
GO:0035360	positive regulation of peroxisome proliferator activated receptor signaling pathway	biological_process	regulation of biological process	3	522	11	24363	0.272727	0.00141939	0.0413942
GO:0042448	progesterone metabolic process	biological_process	metabolic process	3	522	11	24363	0.272727	0.00141939	0.0413942
GO:0042476	odontogenesis	biological_process	developmental process	5	522	39	24363	0.128205	0.00139784	0.0413942
GO:0007566	embryo implantation	biological_process	developmental process	6	522	58	24363	0.103448	0.00148151	0.0427944
GO:0002576	platelet degranulation	biological_process	localization	11	522	177	24363	0.0621469	0.00157832	0.0447387
GO:0046928	regulation of neurotransmitter secretion	biological_process	regulation of biological process	4	522	24	24363	0.166667	0.00157471	0.0447387
GO:0001658	branching involved in ureteric bud morphogenesis	biological_process	developmental process	6	522	60	24363	0.1	0.00176786	0.0491222
GO:0001953	negative regulation of cell-matrix adhesion	biological_process	biological adhesion	4	522	25	24363	0.16	0.00184322	0.0491222
GO:0006693	prostaglandin metabolic process	biological_process	metabolic process	4	522	25	24363	0.16	0.00184322	0.0491222
GO:0019371	cyclooxygenase pathway	biological_process	metabolic process	3	522	12	24363	0.25	0.00186253	0.0491222
GO:0019722	calcium-mediated signaling	biological_process	regulation of biological process	8	522	104	24363	0.0769231	0.00179722	0.0491222
GO:0032870	cellular response to hormone stimulus	biological_process	response to stimulus	6	522	60	24363	0.1	0.00176786	0.0491222
GO:0035988	chondrocyte proliferation	biological_process	cell proliferation	3	522	12	24363	0.25	0.00186253	0.0491222
GO:0060907	positive regulation of macrophage cytokine production	biological_process	regulation of biological process	3	522	12	24363	0.25	0.00186253	0.0491222
GO:0009615	response to virus	biological_process	response to stimulus	10	522	155	24363	0.0645161	0.00192914	0.0504403
GO:0032355	response to estradiol	biological_process	response to stimulus	9	522	131	24363	0.0687023	0.00208911	0.0541562
GO:0022617	extracellular matrix disassembly	biological_process	cellular process	7	522	84	24363	0.0833333	0.00217717	0.0550709
GO:0030574	collagen catabolic process	biological_process	metabolic process	5	522	43	24363	0.116279	0.00217887	0.0550709
GO:0071300	cellular response to retinoic acid	biological_process	response to stimulus	7	522	84	24363	0.0833333	0.00217717	0.0550709
GO:0030728	ovulation	biological_process	reproduction	3	522	13	24363	0.230769	0.00238297	0.0578204
GO:0033700	phospholipid efflux	biological_process	localization	3	522	13	24363	0.230769	0.00238297	0.0578204
GO:0048660	regulation of smooth muscle cell proliferation	biological_process	regulation of biological process	3	522	13	24363	0.230769	0.00238297	0.0578204
GO:0050728	negative regulation of inflammatory response	biological_process	regulation of biological process	9	522	133	24363	0.0676692	0.00231657	0.0578204
GO:0061626	pharyngeal arch artery morphogenesis	biological_process	developmental process	3	522	13	24363	0.230769	0.00238297	0.0578204
GO:0007263	nitric oxide mediated signal transduction	biological_process	regulation of biological process	4	522	27	24363	0.148148	0.00247224	0.0581264
GO:0045600	positive regulation of fat cell differentiation	biological_process	developmental process	6	522	64	24363	0.09375	0.00246431	0.0581264
GO:0048468	cell development	biological_process	developmental process	6	522	64	24363	0.09375	0.00246431	0.0581264
GO:0071347	cellular response to interleukin-1	biological_process	response to stimulus	8	522	109	24363	0.0733945	0.00241683	0.0581264
GO:0036023	embryonic skeletal limb joint morphogenesis	biological_process	developmental process	2	522	4	24363	0.5	0.00267164	0.0604707
GO:0055114	oxidation-reduction process	biological_process	metabolic process	29	522	772	24363	0.0375648	0.00266559	0.0604707
GO:0060197	cloacal septation	biological_process	developmental process	2	522	4	24363	0.5	0.00267164	0.0604707
GO:0060700	regulation of ribonuclease activity	biological_process	metabolic process	2	522	4	24363	0.5	0.00267164	0.0604707
GO:1905312	positive regulation of cardiac neural crest cell migration involved in outflow tract morphogenesis	biological_process	developmental process	2	522	4	24363	0.5	0.00267164	0.0604707
GO:0045666	positive regulation of neuron differentiation	biological_process	developmental process	8	522	111	24363	0.0720721	0.002707	0.0608173
GO:0035584	calcium-mediated signaling using intracellular calcium source	biological_process	regulation of biological process	4	522	28	24363	0.142857	0.00283602	0.0632475
GO:0071773	cellular response to BMP stimulus	biological_process	response to stimulus	5	522	46	24363	0.108696	0.00294421	0.0651808
GO:0045603	positive regulation of endothelial cell differentiation	biological_process	developmental process	3	522	14	24363	0.214286	0.00298493	0.0656035
GO:0043687	post-translational protein modification	biological_process	metabolic process	19	522	438	24363	0.043379	0.00310704	0.0677959
GO:0009791	post-embryonic development	biological_process	developmental process	7	522	90	24363	0.0777778	0.00321951	0.0697484
GO:0002376	immune system process	biological_process	immune system process	21	522	517	24363	0.040619	0.00415602	0.0775862
GO:0003151	outflow tract morphogenesis	biological_process	developmental process	6	522	72	24363	0.0833333	0.00445104	0.0775862
GO:0006596	polyamine biosynthetic process	biological_process	metabolic process	3	522	15	24363	0.2	0.00367224	0.0775862
GO:0006631	fatty acid metabolic process	biological_process	metabolic process	10	522	170	24363	0.0588235	0.00376376	0.0775862
GO:0007399	nervous system development	biological_process	developmental process	25	522	652	24363	0.0383436	0.00393647	0.0775862
GO:0009447	putrescine catabolic process	biological_process	metabolic process	2	522	5	24363	0.4	0.00438959	0.0775862
GO:0010513	positive regulation of phosphatidylinositol biosynthetic process	biological_process	metabolic process	2	522	5	24363	0.4	0.00438959	0.0775862
GO:0014070	response to organic cyclic compound	biological_process	response to stimulus	9	522	145	24363	0.062069	0.00412601	0.0775862
GO:0017038	protein import	biological_process	localization	2	522	5	24363	0.4	0.00438959	0.0775862
GO:0019221	cytokine-mediated signaling pathway	biological_process	regulation of biological process	17	522	386	24363	0.0440415	0.00431209	0.0775862
GO:0019343	cysteine biosynthetic process via cystathionine	biological_process	metabolic process	2	522	5	24363	0.4	0.00438959	0.0775862
GO:0032918	spermidine acetylation	biological_process	metabolic process	2	522	5	24363	0.4	0.00438959	0.0775862
GO:0034504	protein localization to nucleus	biological_process	localization	5	522	49	24363	0.102041	0.00388682	0.0775862
GO:0035910	ascending aorta morphogenesis	biological_process	developmental process	2	522	5	24363	0.4	0.00438959	0.0775862
GO:0042574	retinal metabolic process	biological_process	metabolic process	3	522	16	24363	0.1875	0.00444839	0.0775862
GO:0042632	cholesterol homeostasis	biological_process	biological regulation	7	522	93	24363	0.0752688	0.00386556	0.0775862
GO:0045165	cell fate commitment	biological_process	developmental process	6	522	71	24363	0.084507	0.0041536	0.0775862
GO:0048711	positive regulation of astrocyte differentiation	biological_process	developmental process	3	522	16	24363	0.1875	0.00444839	0.0775862
GO:0050927	positive regulation of positive chemotaxis	biological_process	regulation of biological process	3	522	16	24363	0.1875	0.00444839	0.0775862
GO:0050966	detection of mechanical stimulus involved in sensory perception of pain	biological_process	response to stimulus	3	522	16	24363	0.1875	0.00444839	0.0775862
GO:0051005	negative regulation of lipoprotein lipase activity	biological_process	biological regulation	2	522	5	24363	0.4	0.00438959	0.0775862
GO:0055096	low-density lipoprotein particle mediated signaling	biological_process	regulation of biological process	2	522	5	24363	0.4	0.00438959	0.0775862
GO:0060272	embryonic skeletal joint morphogenesis	biological_process	developmental process	3	522	16	24363	0.1875	0.00444839	0.0775862
GO:0060389	pathway-restricted SMAD protein phosphorylation	biological_process	metabolic process	3	522	16	24363	0.1875	0.00444839	0.0775862
GO:0060512	prostate gland morphogenesis	biological_process	developmental process	2	522	5	24363	0.4	0.00438959	0.0775862
GO:0060675	ureteric bud morphogenesis	biological_process	developmental process	2	522	5	24363	0.4	0.00438959	0.0775862
GO:0062009	secondary palate development	biological_process	developmental process	3	522	16	24363	0.1875	0.00444839	0.0775862
GO:0070884	regulation of calcineurin-NFAT signaling cascade	biological_process	regulation of biological process	2	522	5	24363	0.4	0.00438959	0.0775862
GO:0072012	glomerulus vasculature development	biological_process	developmental process	2	522	5	24363	0.4	0.00438959	0.0775862
GO:0072050	S-shaped body morphogenesis	biological_process	developmental process	2	522	5	24363	0.4	0.00438959	0.0775862
GO:0072108	positive regulation of mesenchymal to epithelial transition involved in metanephros morphogenesis	biological_process	developmental process	2	522	5	24363	0.4	0.00438959	0.0775862
GO:1901896	positive regulation of calcium-transporting ATPase activity	biological_process	regulation of biological process	2	522	5	24363	0.4	0.00438959	0.0775862
GO:1904667	negative regulation of ubiquitin protein ligase activity	biological_process	metabolic process	3	522	16	24363	0.1875	0.00444839	0.0775862
GO:1905908	positive regulation of amyloid fibril formation	biological_process	metabolic process	2	522	5	24363	0.4	0.00438959	0.0775862
GO:0001837	epithelial to mesenchymal transition	biological_process	developmental process	5	522	51	24363	0.0980392	0.00462411	0.0787917
GO:0009968	negative regulation of signal transduction	biological_process	regulation of biological process	8	522	121	24363	0.0661157	0.00458803	0.0787917
GO:0045071	negative regulation of viral genome replication	biological_process	regulation of biological process	5	522	51	24363	0.0980392	0.00462411	0.0787917
GO:0050679	positive regulation of epithelial cell proliferation	biological_process	regulation of biological process	7	522	96	24363	0.0729167	0.0046055	0.0787917
GO:0021537	telencephalon development	biological_process	developmental process	4	522	32	24363	0.125	0.00465641	0.0788989
GO:0006979	response to oxidative stress	biological_process	response to stimulus	10	522	176	24363	0.0568182	0.00480229	0.0809186
GO:0070059	intrinsic apoptotic signaling pathway in response to endoplasmic reticulum stress	biological_process	regulation of biological process	5	522	52	24363	0.0961538	0.00502773	0.0842492
GO:0002687	positive regulation of leukocyte migration	biological_process	regulation of biological process	3	522	17	24363	0.176471	0.00531651	0.0876357
GO:0003215	cardiac right ventricle morphogenesis	biological_process	developmental process	3	522	17	24363	0.176471	0.00531651	0.0876357
GO:0006469	negative regulation of protein kinase activity	biological_process	metabolic process	8	522	124	24363	0.0645161	0.00531243	0.0876357
GO:0001558	regulation of cell growth	biological_process	regulation of biological process	8	522	125	24363	0.064	0.00557232	0.091356
GO:0032967	positive regulation of collagen biosynthetic process	biological_process	metabolic process	4	522	34	24363	0.117647	0.00580674	0.094181
GO:0034097	response to cytokine	biological_process	response to stimulus	6	522	76	24363	0.0789474	0.0057995	0.094181
GO:0006874	cellular calcium ion homeostasis	biological_process	cellular process	8	522	126	24363	0.0634921	0.0058418	0.0942456
GO:0002830	positive regulation of type 2 immune response	biological_process	regulation of biological process	2	522	6	24363	0.333333	0.00649119	0.0946528
GO:0006868	glutamine transport	biological_process	localization	2	522	6	24363	0.333333	0.00649119	0.0946528
GO:0008299	isoprenoid biosynthetic process	biological_process	metabolic process	3	522	18	24363	0.166667	0.0062794	0.0946528
GO:0010159	specification of animal organ position	biological_process	developmental process	2	522	6	24363	0.333333	0.00649119	0.0946528
GO:0030316	osteoclast differentiation	biological_process	developmental process	4	522	35	24363	0.114286	0.0064469	0.0946528
GO:0031346	positive regulation of cell projection organization	biological_process	regulation of biological process	2	522	6	24363	0.333333	0.00649119	0.0946528
GO:0032984	protein-containing complex disassembly	biological_process	cellular process	2	522	6	24363	0.333333	0.00649119	0.0946528
GO:0032986	protein-DNA complex disassembly	biological_process	cellular process	2	522	6	24363	0.333333	0.00649119	0.0946528
GO:0033687	osteoblast proliferation	biological_process	cell proliferation	2	522	6	24363	0.333333	0.00649119	0.0946528
GO:0035457	cellular response to interferon-alpha	biological_process	response to stimulus	3	522	18	24363	0.166667	0.0062794	0.0946528
GO:0035556	intracellular signal transduction	biological_process	regulation of biological process	23	522	604	24363	0.0380795	0.00601901	0.0946528
GO:0045540	regulation of cholesterol biosynthetic process	biological_process	metabolic process	5	522	54	24363	0.0925926	0.00590874	0.0946528
GO:0045717	negative regulation of fatty acid biosynthetic process	biological_process	metabolic process	3	522	18	24363	0.166667	0.0062794	0.0946528
GO:0060393	regulation of pathway-restricted SMAD protein phosphorylation	biological_process	metabolic process	2	522	6	24363	0.333333	0.00649119	0.0946528
GO:0060442	branching involved in prostate gland morphogenesis	biological_process	reproduction	2	522	6	24363	0.333333	0.00649119	0.0946528
GO:0060684	epithelial-mesenchymal cell signaling	biological_process	signaling	2	522	6	24363	0.333333	0.00649119	0.0946528
GO:0061042	vascular wound healing	biological_process	developmental process	2	522	6	24363	0.333333	0.00649119	0.0946528
GO:0070508	cholesterol import	biological_process	localization	2	522	6	24363	0.333333	0.00649119	0.0946528
GO:0072498	embryonic skeletal joint development	biological_process	developmental process	2	522	6	24363	0.333333	0.00649119	0.0946528
GO:2000249	regulation of actin cytoskeleton reorganization	biological_process	regulation of biological process	3	522	18	24363	0.166667	0.0062794	0.0946528
GO:0045669	positive regulation of osteoblast differentiation	biological_process	biological regulation	6	522	78	24363	0.0769231	0.00657541	0.0954221
GO:0030154	cell differentiation	biological_process	developmental process	38	522	1163	24363	0.0326741	0.00677713	0.097881
GO:0000122	negative regulation of transcription by RNA polymerase II	biological_process	metabolic process	36	522	1093	24363	0.0329369	0.00735581	0.100496
GO:0006636	unsaturated fatty acid biosynthetic process	biological_process	metabolic process	3	522	19	24363	0.157895	0.00733957	0.100496
GO:0006957	complement activation, alternative pathway	biological_process	metabolic process	3	522	19	24363	0.157895	0.00733957	0.100496
GO:0009416	response to light stimulus	biological_process	response to stimulus	4	522	36	24363	0.111111	0.00713217	0.100496
GO:0010818	T cell chemotaxis	biological_process	immune system process	3	522	19	24363	0.157895	0.00733957	0.100496
GO:0014068	positive regulation of phosphatidylinositol 3-kinase signaling	biological_process	regulation of biological process	7	522	104	24363	0.0673077	0.00710029	0.100496
GO:0018108	peptidyl-tyrosine phosphorylation	biological_process	metabolic process	10	522	187	24363	0.0534759	0.00727905	0.100496
GO:0034375	high-density lipoprotein particle remodeling	biological_process	regulation of biological process	3	522	19	24363	0.157895	0.00733957	0.100496
GO:0035116	embryonic hindlimb morphogenesis	biological_process	developmental process	4	522	36	24363	0.111111	0.00713217	0.100496
GO:0048863	stem cell differentiation	biological_process	developmental process	4	522	36	24363	0.111111	0.00713217	0.100496
GO:0090280	positive regulation of calcium ion import	biological_process	regulation of biological process	3	522	19	24363	0.157895	0.00733957	0.100496
GO:2000379	positive regulation of reactive oxygen species metabolic process	biological_process	metabolic process	4	522	36	24363	0.111111	0.00713217	0.100496
GO:0007162	negative regulation of cell adhesion	biological_process	biological adhesion	5	522	57	24363	0.0877193	0.00742585	0.100998
GO:0030593	neutrophil chemotaxis	biological_process	immune system process	7	522	105	24363	0.0666667	0.00747104	0.101159
GO:0006633	fatty acid biosynthetic process	biological_process	metabolic process	6	522	81	24363	0.0740741	0.00787668	0.105708
GO:0032091	negative regulation of protein binding	biological_process	biological regulation	7	522	106	24363	0.0660377	0.00785591	0.105708
GO:0001570	vasculogenesis	biological_process	developmental process	6	522	82	24363	0.0731707	0.00834889	0.111551
GO:0043691	reverse cholesterol transport	biological_process	localization	3	522	20	24363	0.15	0.00849919	0.112568
GO:0048598	embryonic morphogenesis	biological_process	developmental process	3	522	20	24363	0.15	0.00849919	0.112568
GO:0003081	regulation of systemic arterial blood pressure by renin-angiotensin	biological_process	multicellular organismal process	2	522	7	24363	0.285714	0.00895927	0.112753
GO:0003150	muscular septum morphogenesis	biological_process	developmental process	2	522	7	24363	0.285714	0.00895927	0.112753
GO:0006915	apoptotic process	biological_process	cellular process	31	522	916	24363	0.0338428	0.00863489	0.112753
GO:0007091	metaphase/anaphase transition of mitotic cell cycle	biological_process	regulation of biological process	2	522	7	24363	0.285714	0.00895927	0.112753
GO:0010922	positive regulation of phosphatase activity	biological_process	metabolic process	2	522	7	24363	0.285714	0.00895927	0.112753
GO:0014012	peripheral nervous system axon regeneration	biological_process	response to stimulus	2	522	7	24363	0.285714	0.00895927	0.112753
GO:0033088	negative regulation of immature T cell proliferation in thymus	biological_process	developmental process	2	522	7	24363	0.285714	0.00895927	0.112753
GO:0060385	axonogenesis involved in innervation	biological_process	developmental process	2	522	7	24363	0.285714	0.00895927	0.112753
GO:0070814	hydrogen sulfide biosynthetic process	biological_process	metabolic process	2	522	7	24363	0.285714	0.00895927	0.112753
GO:0072207	metanephric epithelium development	biological_process	developmental process	2	522	7	24363	0.285714	0.00895927	0.112753
GO:0098712	L-glutamate import across plasma membrane	biological_process	response to stimulus	2	522	7	24363	0.285714	0.00895927	0.112753
GO:1990776	response to angiotensin	biological_process	response to stimulus	2	522	7	24363	0.285714	0.00895927	0.112753
GO:0090090	negative regulation of canonical Wnt signaling pathway	biological_process	regulation of biological process	9	522	165	24363	0.0545455	0.00939722	0.117776
GO:0042307	positive regulation of protein import into nucleus	biological_process	regulation of biological process	4	522	39	24363	0.102564	0.00947109	0.118213
GO:0002407	dendritic cell chemotaxis	biological_process	immune system process	3	522	21	24363	0.142857	0.0097602	0.120336
GO:0003323	type B pancreatic cell development	biological_process	developmental process	3	522	21	24363	0.142857	0.0097602	0.120336
GO:0061053	somite development	biological_process	developmental process	3	522	21	24363	0.142857	0.0097602	0.120336
GO:0045597	positive regulation of cell differentiation	biological_process	developmental process	5	522	61	24363	0.0819672	0.00984413	0.120392
GO:0045599	negative regulation of fat cell differentiation	biological_process	developmental process	5	522	61	24363	0.0819672	0.00984413	0.120392
GO:0051607	defense response to virus	biological_process	immune system process	12	522	258	24363	0.0465116	0.0101411	0.123526
GO:0045786	negative regulation of cell cycle	biological_process	regulation of biological process	5	522	62	24363	0.0806452	0.0105239	0.127676
GO:0009888	tissue development	biological_process	developmental process	3	522	22	24363	0.136364	0.0111242	0.133359
GO:0033280	response to vitamin D	biological_process	response to stimulus	3	522	22	24363	0.136364	0.0111242	0.133359
GO:0048566	embryonic digestive tract development	biological_process	developmental process	3	522	22	24363	0.136364	0.0111242	0.133359
GO:0010894	negative regulation of steroid biosynthetic process	biological_process	metabolic process	2	522	8	24363	0.25	0.0117772	0.134793
GO:0021978	telencephalon regionalization	biological_process	developmental process	2	522	8	24363	0.25	0.0117772	0.134793
GO:0032374	regulation of cholesterol transport	biological_process	localization	2	522	8	24363	0.25	0.0117772	0.134793
GO:0034447	very-low-density lipoprotein particle clearance	biological_process	regulation of biological process	2	522	8	24363	0.25	0.0117772	0.134793
GO:0035860	glial cell-derived neurotrophic factor receptor signaling pathway	biological_process	regulation of biological process	2	522	8	24363	0.25	0.0117772	0.134793
GO:0045986	negative regulation of smooth muscle contraction	biological_process	regulation of biological process	2	522	8	24363	0.25	0.0117772	0.134793
GO:0048842	positive regulation of axon extension involved in axon guidance	biological_process	developmental process	2	522	8	24363	0.25	0.0117772	0.134793
GO:0051597	response to methylmercury	biological_process	response to stimulus	2	522	8	24363	0.25	0.0117772	0.134793
GO:0060484	lung-associated mesenchyme development	biological_process	developmental process	2	522	8	24363	0.25	0.0117772	0.134793
GO:0071281	cellular response to iron ion	biological_process	response to stimulus	2	522	8	24363	0.25	0.0117772	0.134793
GO:0072307	regulation of metanephric nephron tubule epithelial cell differentiation	biological_process	developmental process	2	522	8	24363	0.25	0.0117772	0.134793
GO:2000253	positive regulation of feeding behavior	biological_process	behavior	2	522	8	24363	0.25	0.0117772	0.134793
GO:0006919	activation of cysteine-type endopeptidase activity involved in apoptotic process	biological_process	metabolic process	7	522	115	24363	0.0608696	0.0120059	0.136382
GO:0010862	positive regulation of pathway-restricted SMAD protein phosphorylation	biological_process	metabolic process	5	522	64	24363	0.078125	0.0119785	0.136382
GO:0007616	long-term memory	biological_process	behavior	4	522	42	24363	0.0952381	0.0122588	0.137199
GO:0030111	regulation of Wnt signaling pathway	biological_process	regulation of biological process	4	522	42	24363	0.0952381	0.0122588	0.137199
GO:0048008	platelet-derived growth factor receptor signaling pathway	biological_process	regulation of biological process	4	522	42	24363	0.0952381	0.0122588	0.137199
GO:0051930	regulation of sensory perception of pain	biological_process	regulation of biological process	4	522	42	24363	0.0952381	0.0122588	0.137199
GO:0030182	neuron differentiation	biological_process	developmental process	9	522	173	24363	0.0520231	0.0125428	0.138382
GO:0034356	NAD biosynthesis via nicotinamide riboside salvage pathway	biological_process	metabolic process	3	522	23	24363	0.130435	0.0125927	0.138382
GO:0042060	wound healing	biological_process	response to stimulus	8	522	144	24363	0.0555556	0.012585	0.138382
GO:0050965	detection of temperature stimulus involved in sensory perception of pain	biological_process	response to stimulus	3	522	23	24363	0.130435	0.0125927	0.138382
GO:0051926	negative regulation of calcium ion transport	biological_process	regulation of biological process	3	522	23	24363	0.130435	0.0125927	0.138382
GO:0001756	somitogenesis	biological_process	developmental process	5	522	65	24363	0.0769231	0.0127544	0.139152
GO:0031100	animal organ regeneration	biological_process	developmental process	5	522	65	24363	0.0769231	0.0127544	0.139152
GO:0001654	eye development	biological_process	developmental process	4	522	49	24363	0.0816327	0.020655	0.141271
GO:0001809	positive regulation of type IV hypersensitivity	biological_process	regulation of biological process	1	522	1	24363	1	0.0214259	0.141271
GO:0001889	liver development	biological_process	developmental process	7	522	126	24363	0.0555556	0.018985	0.141271
GO:0002678	positive regulation of chronic inflammatory response	biological_process	regulation of biological process	1	522	1	24363	1	0.0214259	0.141271
GO:0002686	negative regulation of leukocyte migration	biological_process	regulation of biological process	2	522	10	24363	0.2	0.018399	0.141271
GO:0003130	BMP signaling pathway involved in heart induction	biological_process	developmental process	2	522	9	24363	0.222222	0.014929	0.141271
GO:0003277	apoptotic process involved in endocardial cushion morphogenesis	biological_process	developmental process	1	522	1	24363	1	0.0214259	0.141271
GO:0003345	proepicardium cell migration involved in pericardium morphogenesis	biological_process	developmental process	1	522	1	24363	1	0.0214259	0.141271
GO:0003421	growth plate cartilage axis specification	biological_process	developmental process	1	522	1	24363	1	0.0214259	0.141271
GO:0006641	triglyceride metabolic process	biological_process	metabolic process	4	522	49	24363	0.0816327	0.020655	0.141271
GO:0006848	pyruvate transport	biological_process	localization	1	522	1	24363	1	0.0214259	0.141271
GO:0007179	transforming growth factor beta receptor signaling pathway	biological_process	regulation of biological process	7	522	126	24363	0.0555556	0.018985	0.141271
GO:0007182	common-partner SMAD protein phosphorylation	biological_process	metabolic process	2	522	9	24363	0.222222	0.014929	0.141271
GO:0007495	visceral mesoderm-endoderm interaction involved in midgut development	biological_process	developmental process	1	522	1	24363	1	0.0214259	0.141271
GO:0007519	skeletal muscle tissue development	biological_process	developmental process	5	522	72	24363	0.0694444	0.0191502	0.141271
GO:0007584	response to nutrient	biological_process	response to stimulus	6	522	97	24363	0.0618557	0.0180689	0.141271
GO:0009267	cellular response to starvation	biological_process	response to stimulus	6	522	95	24363	0.0631579	0.0164623	0.141271
GO:0009314	response to radiation	biological_process	response to stimulus	4	522	46	24363	0.0869565	0.0167207	0.141271
GO:0009720	detection of hormone stimulus	biological_process	response to stimulus	1	522	1	24363	1	0.0214259	0.141271
GO:0010042	response to manganese ion	biological_process	response to stimulus	2	522	9	24363	0.222222	0.014929	0.141271
GO:0010171	body morphogenesis	biological_process	developmental process	1	522	1	24363	1	0.0214259	0.141271
GO:0010226	response to lithium ion	biological_process	response to stimulus	2	522	10	24363	0.2	0.018399	0.141271
GO:0010522	regulation of calcium ion transport into cytosol	biological_process	regulation of biological process	1	522	1	24363	1	0.0214259	0.141271
GO:0010635	regulation of mitochondrial fusion	biological_process	developmental process	1	522	1	24363	1	0.0214259	0.141271
GO:0010827	regulation of glucose transmembrane transport	biological_process	regulation of biological process	2	522	9	24363	0.222222	0.014929	0.141271
GO:0010877	lipid transport involved in lipid storage	biological_process	localization	1	522	1	24363	1	0.0214259	0.141271
GO:0010879	cholesterol transport involved in cholesterol storage	biological_process	localization	1	522	1	24363	1	0.0214259	0.141271
GO:0010900	negative regulation of phosphatidylcholine catabolic process	biological_process	metabolic process	1	522	1	24363	1	0.0214259	0.141271
GO:0014911	positive regulation of smooth muscle cell migration	biological_process	regulation of biological process	3	522	27	24363	0.111111	0.0195301	0.141271
GO:0015723	bilirubin transport	biological_process	localization	1	522	1	24363	1	0.0214259	0.141271
GO:0015824	proline transport	biological_process	localization	2	522	9	24363	0.222222	0.014929	0.141271
GO:0015826	threonine transport	biological_process	localization	1	522	1	24363	1	0.0214259	0.141271
GO:0016485	protein processing	biological_process	metabolic process	5	522	70	24363	0.0714286	0.0171452	0.141271
GO:0019319	hexose biosynthetic process	biological_process	metabolic process	1	522	1	24363	1	0.0214259	0.141271
GO:0019346	transsulfuration	biological_process	metabolic process	2	522	9	24363	0.222222	0.014929	0.141271
GO:0019835	cytolysis	biological_process	cellular process	4	522	45	24363	0.0888889	0.0155228	0.141271
GO:0019934	cGMP-mediated signaling	biological_process	regulation of biological process	3	522	26	24363	0.115385	0.0176348	0.141271
GO:0022008	neurogenesis	biological_process	developmental process	5	522	69	24363	0.0724638	0.0161971	0.141271
GO:0030217	T cell differentiation	biological_process	developmental process	4	522	48	24363	0.0833333	0.0192862	0.141271
GO:0030299	intestinal cholesterol absorption	biological_process	localization	2	522	10	24363	0.2	0.018399	0.141271
GO:0030855	epithelial cell differentiation	biological_process	developmental process	6	522	94	24363	0.0638298	0.0156972	0.141271
GO:0032332	positive regulation of chondrocyte differentiation	biological_process	developmental process	3	522	26	24363	0.115385	0.0176348	0.141271
GO:0032462	regulation of protein homooligomerization	biological_process	cellular process	1	522	1	24363	1	0.0214259	0.141271
GO:0032466	negative regulation of cytokinesis	biological_process	regulation of biological process	2	522	9	24363	0.222222	0.014929	0.141271
GO:0032755	positive regulation of interleukin-6 production	biological_process	regulation of biological process	5	522	71	24363	0.0704225	0.0181294	0.141271
GO:0032799	low-density lipoprotein receptor particle metabolic process	biological_process	metabolic process	1	522	1	24363	1	0.0214259	0.141271
GO:0032938	negative regulation of translation in response to oxidative stress	biological_process	regulation of biological process	1	522	1	24363	1	0.0214259	0.141271
GO:0033029	regulation of neutrophil apoptotic process	biological_process	regulation of biological process	1	522	1	24363	1	0.0214259	0.141271
GO:0033343	positive regulation of collagen binding	biological_process	biological regulation	1	522	1	24363	1	0.0214259	0.141271
GO:0033344	cholesterol efflux	biological_process	localization	3	522	25	24363	0.12	0.0158471	0.141271
GO:0034213	quinolinate catabolic process	biological_process	metabolic process	1	522	1	24363	1	0.0214259	0.141271
GO:0034369	plasma lipoprotein particle remodeling	biological_process	regulation of biological process	1	522	1	24363	1	0.0214259	0.141271
GO:0034382	chylomicron remnant clearance	biological_process	regulation of biological process	2	522	10	24363	0.2	0.018399	0.141271
GO:0034589	hydroxyproline transport	biological_process	localization	1	522	1	24363	1	0.0214259	0.141271
GO:0034699	response to luteinizing hormone	biological_process	response to stimulus	1	522	1	24363	1	0.0214259	0.141271
GO:0035115	embryonic forelimb morphogenesis	biological_process	developmental process	4	522	43	24363	0.0930233	0.0132926	0.141271
GO:0035907	dorsal aorta development	biological_process	developmental process	1	522	1	24363	1	0.0214259	0.141271
GO:0036145	dendritic cell homeostasis	biological_process	immune system process	1	522	1	24363	1	0.0214259	0.141271
GO:0036371	protein localization to T-tubule	biological_process	localization	1	522	1	24363	1	0.0214259	0.141271
GO:0038168	epidermal growth factor receptor signaling pathway via I-kappaB kinase/NF-kappaB cascade	biological_process	regulation of biological process	1	522	1	24363	1	0.0214259	0.141271
GO:0042474	middle ear morphogenesis	biological_process	developmental process	3	522	25	24363	0.12	0.0158471	0.141271
GO:0043280	positive regulation of cysteine-type endopeptidase activity involved in apoptotic process	biological_process	metabolic process	5	522	70	24363	0.0714286	0.0171452	0.141271
GO:0043392	negative regulation of DNA binding	biological_process	biological regulation	4	522	43	24363	0.0930233	0.0132926	0.141271
GO:0043405	regulation of MAP kinase activity	biological_process	metabolic process	3	522	27	24363	0.111111	0.0195301	0.141271
GO:0043434	response to peptide hormone	biological_process	response to stimulus	5	522	67	24363	0.0746269	0.0144069	0.141271
GO:0043491	protein kinase B signaling	biological_process	regulation of biological process	4	522	49	24363	0.0816327	0.020655	0.141271
GO:0043542	endothelial cell migration	biological_process	locomotion	4	522	46	24363	0.0869565	0.0167207	0.141271
GO:0044344	cellular response to fibroblast growth factor stimulus	biological_process	response to stimulus	4	522	43	24363	0.0930233	0.0132926	0.141271
GO:0045081	negative regulation of interleukin-10 biosynthetic process	biological_process	metabolic process	1	522	1	24363	1	0.0214259	0.141271
GO:0045091	regulation of single stranded viral RNA replication via double stranded DNA intermediate	biological_process	regulation of biological process	1	522	1	24363	1	0.0214259	0.141271
GO:0045210	FasL biosynthetic process	biological_process	metabolic process	1	522	1	24363	1	0.0214259	0.141271
GO:0046398	UDP-glucuronate metabolic process	biological_process	metabolic process	1	522	1	24363	1	0.0214259	0.141271
GO:0046722	lactic acid secretion	biological_process	localization	1	522	1	24363	1	0.0214259	0.141271
GO:0048245	eosinophil chemotaxis	biological_process	immune system process	3	522	26	24363	0.115385	0.0176348	0.141271
GO:0048260	positive regulation of receptor-mediated endocytosis	biological_process	regulation of biological process	3	522	24	24363	0.125	0.0141666	0.141271
GO:0048261	negative regulation of receptor-mediated endocytosis	biological_process	regulation of biological process	2	522	10	24363	0.2	0.018399	0.141271
GO:0048749	compound eye development	biological_process	developmental process	1	522	1	24363	1	0.0214259	0.141271
GO:0048793	pronephros development	biological_process	developmental process	2	522	9	24363	0.222222	0.014929	0.141271
GO:0048839	inner ear development	biological_process	developmental process	5	522	69	24363	0.0724638	0.0161971	0.141271
GO:0050680	negative regulation of epithelial cell proliferation	biological_process	regulation of biological process	6	522	91	24363	0.0659341	0.01355	0.141271
GO:0050919	negative chemotaxis	biological_process	locomotion	4	522	43	24363	0.0930233	0.0132926	0.141271
GO:0050930	induction of positive chemotaxis	biological_process	regulation of biological process	3	522	24	24363	0.125	0.0141666	0.141271
GO:0051042	negative regulation of calcium-independent cell-cell adhesion	biological_process	biological adhesion	1	522	1	24363	1	0.0214259	0.141271
GO:0051545	negative regulation of elastin biosynthetic process	biological_process	metabolic process	1	522	1	24363	1	0.0214259	0.141271
GO:0051651	maintenance of location in cell	biological_process	localization	1	522	1	24363	1	0.0214259	0.141271
GO:0051782	negative regulation of cell division	biological_process	regulation of biological process	2	522	10	24363	0.2	0.018399	0.141271
GO:0060056	mammary gland involution	biological_process	developmental process	2	522	9	24363	0.222222	0.014929	0.141271
GO:0060216	definitive hemopoiesis	biological_process	developmental process	3	522	27	24363	0.111111	0.0195301	0.141271
GO:0060348	bone development	biological_process	developmental process	5	522	70	24363	0.0714286	0.0171452	0.141271
GO:0060363	cranial suture morphogenesis	biological_process	developmental process	2	522	9	24363	0.222222	0.014929	0.141271
GO:0060431	primary lung bud formation	biological_process	developmental process	1	522	1	24363	1	0.0214259	0.141271
GO:0060441	epithelial tube branching involved in lung morphogenesis	biological_process	developmental process	3	522	26	24363	0.115385	0.0176348	0.141271
GO:0060548	negative regulation of cell death	biological_process	regulation of biological process	6	522	95	24363	0.0631579	0.0164623	0.141271
GO:0060588	negative regulation of lipoprotein lipid oxidation	biological_process	metabolic process	1	522	1	24363	1	0.0214259	0.141271
GO:0060764	cell-cell signaling involved in mammary gland development	biological_process	developmental process	1	522	1	24363	1	0.0214259	0.141271
GO:0060804	positive regulation of Wnt signaling pathway by BMP signaling pathway	biological_process	metabolic process	1	522	1	24363	1	0.0214259	0.141271
GO:0060939	epicardium-derived cardiac fibroblast cell development	biological_process	developmental process	1	522	1	24363	1	0.0214259	0.141271
GO:0061304	retinal blood vessel morphogenesis	biological_process	developmental process	2	522	9	24363	0.222222	0.014929	0.141271
GO:0061394	regulation of transcription from RNA polymerase II promoter in response to arsenic-containing substance	biological_process	metabolic process	1	522	1	24363	1	0.0214259	0.141271
GO:0061682	seminal vesicle morphogenesis	biological_process	developmental process	1	522	1	24363	1	0.0214259	0.141271
GO:0070346	positive regulation of fat cell proliferation	biological_process	regulation of biological process	1	522	1	24363	1	0.0214259	0.141271
GO:0070371	ERK1 and ERK2 cascade	biological_process	metabolic process	4	522	44	24363	0.0909091	0.0143803	0.141271
GO:0070972	protein localization to endoplasmic reticulum	biological_process	localization	2	522	10	24363	0.2	0.018399	0.141271
GO:0071276	cellular response to cadmium ion	biological_process	response to stimulus	4	522	48	24363	0.0833333	0.0192862	0.141271
GO:0071329	cellular response to sucrose stimulus	biological_process	response to stimulus	1	522	1	24363	1	0.0214259	0.141271
GO:0071354	cellular response to interleukin-6	biological_process	response to stimulus	3	522	26	24363	0.115385	0.0176348	0.141271
GO:0071356	cellular response to tumor necrosis factor	biological_process	response to stimulus	9	522	180	24363	0.05	0.015886	0.141271
GO:0071384	cellular response to corticosteroid stimulus	biological_process	response to stimulus	1	522	1	24363	1	0.0214259	0.141271
GO:0071407	cellular response to organic cyclic compound	biological_process	response to stimulus	6	522	95	24363	0.0631579	0.0164623	0.141271
GO:0071471	cellular response to non-ionic osmotic stress	biological_process	response to stimulus	1	522	1	24363	1	0.0214259	0.141271
GO:0071830	triglyceride-rich lipoprotein particle clearance	biological_process	regulation of biological process	1	522	1	24363	1	0.0214259	0.141271
GO:0071831	intermediate-density lipoprotein particle clearance	biological_process	regulation of biological process	1	522	1	24363	1	0.0214259	0.141271
GO:0071846	actin filament debranching	biological_process	cellular process	1	522	1	24363	1	0.0214259	0.141271
GO:0071966	fungal-type cell wall polysaccharide metabolic process	biological_process	metabolic process	1	522	1	24363	1	0.0214259	0.141271
GO:0072175	epithelial tube formation	biological_process	developmental process	1	522	1	24363	1	0.0214259	0.141271
GO:0086066	atrial cardiac muscle cell to AV node cell communication	biological_process	regulation of biological process	1	522	1	24363	1	0.0214259	0.141271
GO:0086070	SA node cell to atrial cardiac muscle cell communication	biological_process	regulation of biological process	1	522	1	24363	1	0.0214259	0.141271
GO:0090096	positive regulation of metanephric cap mesenchymal cell proliferation	biological_process	developmental process	1	522	1	24363	1	0.0214259	0.141271
GO:0090144	mitochondrial nucleoid organization	biological_process	cellular process	1	522	1	24363	1	0.0214259	0.141271
GO:0090266	regulation of mitotic cell cycle spindle assembly checkpoint	biological_process	regulation of biological process	2	522	10	24363	0.2	0.018399	0.141271
GO:0090367	negative regulation of mRNA modification	biological_process	metabolic process	1	522	1	24363	1	0.0214259	0.141271
GO:0097191	extrinsic apoptotic signaling pathway	biological_process	regulation of biological process	5	522	68	24363	0.0735294	0.0152845	0.141271
GO:0099566	regulation of postsynaptic cytosolic calcium ion concentration	biological_process	cellular process	2	522	9	24363	0.222222	0.014929	0.141271
GO:0106064	regulation of cobalamin metabolic process	biological_process	biological regulation	1	522	1	24363	1	0.0214259	0.141271
GO:0120034	positive regulation of plasma membrane bounded cell projection assembly	biological_process	regulation of biological process	1	522	1	24363	1	0.0214259	0.141271
GO:0140074	cardiac endothelial to mesenchymal transition	biological_process	developmental process	1	522	1	24363	1	0.0214259	0.141271
GO:0140206	dipeptide import across plasma membrane	biological_process	localization	1	522	1	24363	1	0.0214259	0.141271
GO:0150024	oxidised low-density lipoprotein particle clearance	biological_process	regulation of biological process	1	522	1	24363	1	0.0214259	0.141271
GO:1900053	negative regulation of retinoic acid biosynthetic process	biological_process	metabolic process	1	522	1	24363	1	0.0214259	0.141271
GO:1900054	positive regulation of retinoic acid biosynthetic process	biological_process	metabolic process	1	522	1	24363	1	0.0214259	0.141271
GO:1901021	positive regulation of calcium ion transmembrane transporter activity	biological_process	regulation of biological process	1	522	1	24363	1	0.0214259	0.141271
GO:1901222	regulation of NIK/NF-kappaB signaling	biological_process	response to stimulus	3	522	27	24363	0.111111	0.0195301	0.141271
GO:1901494	regulation of cysteine metabolic process	biological_process	metabolic process	1	522	1	24363	1	0.0214259	0.141271
GO:1901522	positive regulation of transcription from RNA polymerase II promoter involved in cellular response to chemical stimulus	biological_process	metabolic process	2	522	10	24363	0.2	0.018399	0.141271
GO:1901627	negative regulation of postsynaptic membrane organization	biological_process	regulation of biological process	1	522	1	24363	1	0.0214259	0.141271
GO:1901628	positive regulation of postsynaptic membrane organization	biological_process	regulation of biological process	1	522	1	24363	1	0.0214259	0.141271
GO:1901630	negative regulation of presynaptic membrane organization	biological_process	cellular component organization or biogenesis	1	522	1	24363	1	0.0214259	0.141271
GO:1901676	positive regulation of histone H3-K27 acetylation	biological_process	metabolic process	1	522	1	24363	1	0.0214259	0.141271
GO:1901835	positive regulation of deadenylation-independent decapping of nuclear-transcribed mRNA	biological_process	metabolic process	1	522	1	24363	1	0.0214259	0.141271
GO:1902256	regulation of apoptotic process involved in outflow tract morphogenesis	biological_process	developmental process	1	522	1	24363	1	0.0214259	0.141271
GO:1902847	regulation of neuronal signal transduction	biological_process	regulation of biological process	1	522	1	24363	1	0.0214259	0.141271
GO:1902999	negative regulation of phospholipid efflux	biological_process	negative regulation of biological process	1	522	1	24363	1	0.0214259	0.141271
GO:1903001	negative regulation of lipid transport across blood brain barrier	biological_process	regulation of biological process	1	522	1	24363	1	0.0214259	0.141271
GO:1903002	positive regulation of lipid transport across blood brain barrier	biological_process	localization	1	522	1	24363	1	0.0214259	0.141271
GO:1903011	negative regulation of bone development	biological_process	developmental process	1	522	1	24363	1	0.0214259	0.141271
GO:1903403	negative regulation of renal phosphate excretion	biological_process	regulation of biological process	1	522	1	24363	1	0.0214259	0.141271
GO:1903573	negative regulation of response to endoplasmic reticulum stress	biological_process	regulation of biological process	1	522	1	24363	1	0.0214259	0.141271
GO:1903611	negative regulation of calcium-dependent ATPase activity	biological_process	biological regulation	1	522	1	24363	1	0.0214259	0.141271
GO:1903625	negative regulation of DNA catabolic process	biological_process	metabolic process	1	522	1	24363	1	0.0214259	0.141271
GO:1903629	positive regulation of dUTP diphosphatase activity	biological_process	biological regulation	1	522	1	24363	1	0.0214259	0.141271
GO:1903634	negative regulation of leucine-tRNA ligase activity	biological_process	biological regulation	1	522	1	24363	1	0.0214259	0.141271
GO:1903701	substantia propria of cornea development	biological_process	developmental process	1	522	1	24363	1	0.0214259	0.141271
GO:1903786	regulation of glutathione biosynthetic process	biological_process	metabolic process	1	522	1	24363	1	0.0214259	0.141271
GO:1903841	cellular response to arsenite(3-)	biological_process	response to stimulus	1	522	1	24363	1	0.0214259	0.141271
GO:1904246	negative regulation of polynucleotide adenylyltransferase activity	biological_process	biological regulation	1	522	1	24363	1	0.0214259	0.141271
GO:1904620	cellular response to dimethyl sulfoxide	biological_process	response to stimulus	1	522	1	24363	1	0.0214259	0.141271
GO:1904864	negative regulation of beta-catenin-TCF complex assembly	biological_process	regulation of biological process	1	522	1	24363	1	0.0214259	0.141271
GO:1905072	cardiac jelly development	biological_process	developmental process	1	522	1	24363	1	0.0214259	0.141271
GO:1905174	regulation of vascular smooth muscle cell dedifferentiation	biological_process	developmental process	1	522	1	24363	1	0.0214259	0.141271
GO:1905596	negative regulation of low-density lipoprotein particle receptor binding	biological_process	biological regulation	1	522	1	24363	1	0.0214259	0.141271
GO:1905601	negative regulation of receptor-mediated endocytosis involved in cholesterol transport	biological_process	regulation of biological process	1	522	1	24363	1	0.0214259	0.141271
GO:1905855	positive regulation of heparan sulfate binding	biological_process	biological regulation	1	522	1	24363	1	0.0214259	0.141271
GO:1905860	positive regulation of heparan sulfate proteoglycan binding	biological_process	biological regulation	1	522	1	24363	1	0.0214259	0.141271
GO:1905890	regulation of cellular response to very-low-density lipoprotein particle stimulus	biological_process	cellular process	1	522	1	24363	1	0.0214259	0.141271
GO:1905892	negative regulation of cellular response to thapsigargin	biological_process	regulation of biological process	1	522	1	24363	1	0.0214259	0.141271
GO:1905895	negative regulation of cellular response to tunicamycin	biological_process	regulation of biological process	1	522	1	24363	1	0.0214259	0.141271
GO:1990138	neuron projection extension	biological_process	developmental process	3	522	27	24363	0.111111	0.0195301	0.141271
GO:1990256	signal clustering	biological_process	regulation of biological process	1	522	1	24363	1	0.0214259	0.141271
GO:1990379	lipid transport across blood brain barrier	biological_process	localization	1	522	1	24363	1	0.0214259	0.141271
GO:1990478	response to ultrasound	biological_process	response to stimulus	1	522	1	24363	1	0.0214259	0.141271
GO:1990858	cellular response to lectin	biological_process	response to stimulus	1	522	1	24363	1	0.0214259	0.141271
GO:2000211	regulation of glutamate metabolic process	biological_process	metabolic process	1	522	1	24363	1	0.0214259	0.141271
GO:2000224	regulation of testosterone biosynthetic process	biological_process	metabolic process	1	522	1	24363	1	0.0214259	0.141271
GO:2000287	positive regulation of myotome development	biological_process	developmental process	1	522	1	24363	1	0.0214259	0.141271
GO:2000388	positive regulation of antral ovarian follicle growth	biological_process	reproduction	1	522	1	24363	1	0.0214259	0.141271
GO:2000458	regulation of astrocyte chemotaxis	biological_process	developmental process	1	522	1	24363	1	0.0214259	0.141271
GO:2000503	positive regulation of natural killer cell chemotaxis	biological_process	regulation of biological process	2	522	10	24363	0.2	0.018399	0.141271
GO:2000751	histone H3-T3 phosphorylation involved in chromosome passenger complex localization to kinetochore	biological_process	metabolic process	1	522	1	24363	1	0.0214259	0.141271
GO:2000836	positive regulation of androgen secretion	biological_process	regulation of biological process	1	522	1	24363	1	0.0214259	0.141271
GO:2001012	mesenchymal cell differentiation involved in renal system development	biological_process	developmental process	1	522	1	24363	1	0.0214259	0.141271
GO:2001245	regulation of phosphatidylcholine biosynthetic process	biological_process	metabolic process	1	522	1	24363	1	0.0214259	0.141271
GO:2001259	positive regulation of cation channel activity	biological_process	regulation of biological process	2	522	9	24363	0.222222	0.014929	0.141271
GO:0051090	regulation of DNA-binding transcription factor activity	biological_process	metabolic process	3	522	28	24363	0.107143	0.0215334	0.141365
GO:2000059	negative regulation of ubiquitin-dependent protein catabolic process	biological_process	metabolic process	3	522	28	24363	0.107143	0.0215334	0.141365
GO:0018243	protein O-linked glycosylation via threonine	biological_process	cellular process	2	522	11	24363	0.181818	0.0221722	0.142475
GO:0019344	cysteine biosynthetic process	biological_process	metabolic process	2	522	11	24363	0.181818	0.0221722	0.142475
GO:0022010	central nervous system myelination	biological_process	developmental process	2	522	11	24363	0.181818	0.0221722	0.142475
GO:0032367	intracellular cholesterol transport	biological_process	localization	2	522	11	24363	0.181818	0.0221722	0.142475
GO:0044539	long-chain fatty acid import	biological_process	localization	2	522	11	24363	0.181818	0.0221722	0.142475
GO:0051901	positive regulation of mitochondrial depolarization	biological_process	regulation of biological process	2	522	11	24363	0.181818	0.0221722	0.142475
GO:0051983	regulation of chromosome segregation	biological_process	regulation of biological process	2	522	11	24363	0.181818	0.0221722	0.142475
GO:0055091	phospholipid homeostasis	biological_process	biological regulation	2	522	11	24363	0.181818	0.0221722	0.142475
GO:0060336	negative regulation of interferon-gamma-mediated signaling pathway	biological_process	regulation of biological process	2	522	11	24363	0.181818	0.0221722	0.142475
GO:0060449	bud elongation involved in lung branching	biological_process	developmental process	2	522	11	24363	0.181818	0.0221722	0.142475
GO:0032526	response to retinoic acid	biological_process	response to stimulus	5	522	75	24363	0.0666667	0.0224366	0.143869
GO:0006027	glycosaminoglycan catabolic process	biological_process	metabolic process	3	522	29	24363	0.103448	0.0236447	0.15003
GO:0008277	regulation of G protein-coupled receptor signaling pathway	biological_process	regulation of biological process	4	522	51	24363	0.0784314	0.0235678	0.15003
GO:0045744	negative regulation of G protein-coupled receptor signaling pathway	biological_process	regulation of biological process	3	522	29	24363	0.103448	0.0236447	0.15003
GO:0048844	artery morphogenesis	biological_process	developmental process	3	522	29	24363	0.103448	0.0236447	0.15003
GO:0060412	ventricular septum morphogenesis	biological_process	developmental process	4	522	51	24363	0.0784314	0.0235678	0.15003
GO:0007266	Rho protein signal transduction	biological_process	regulation of biological process	6	522	104	24363	0.0576923	0.0245305	0.155326
GO:0006694	steroid biosynthetic process	biological_process	metabolic process	5	522	77	24363	0.0649351	0.0248186	0.156172
GO:0009408	response to heat	biological_process	response to stimulus	5	522	77	24363	0.0649351	0.0248186	0.156172
GO:0042475	odontogenesis of dentin-containing tooth	biological_process	developmental process	5	522	77	24363	0.0649351	0.0248186	0.156172
GO:0043407	negative regulation of MAP kinase activity	biological_process	metabolic process	4	522	52	24363	0.0769231	0.0251128	0.157696
GO:0001836	release of cytochrome c from mitochondria	biological_process	regulation of biological process	3	522	30	24363	0.1	0.0258641	0.159136
GO:0003337	mesenchymal to epithelial transition involved in metanephros morphogenesis	biological_process	developmental process	2	522	12	24363	0.166667	0.0262342	0.159136
GO:0010544	negative regulation of platelet activation	biological_process	regulation of biological process	2	522	12	24363	0.166667	0.0262342	0.159136
GO:0014032	neural crest cell development	biological_process	developmental process	3	522	30	24363	0.1	0.0258641	0.159136
GO:0015918	sterol transport	biological_process	localization	2	522	12	24363	0.166667	0.0262342	0.159136
GO:0031665	negative regulation of lipopolysaccharide-mediated signaling pathway	biological_process	regulation of biological process	2	522	12	24363	0.166667	0.0262342	0.159136
GO:0043408	regulation of MAPK cascade	biological_process	metabolic process	5	522	78	24363	0.0641026	0.0260682	0.159136
GO:0046325	negative regulation of glucose import	biological_process	negative regulation of biological process	2	522	12	24363	0.166667	0.0262342	0.159136
GO:0048843	negative regulation of axon extension involved in axon guidance	biological_process	developmental process	3	522	30	24363	0.1	0.0258641	0.159136
GO:0060100	positive regulation of phagocytosis, engulfment	biological_process	regulation of biological process	2	522	12	24363	0.166667	0.0262342	0.159136
GO:0060716	labyrinthine layer blood vessel development	biological_process	reproduction	3	522	30	24363	0.1	0.0258641	0.159136
GO:0060740	prostate gland epithelium morphogenesis	biological_process	reproduction	2	522	12	24363	0.166667	0.0262342	0.159136
GO:0071774	response to fibroblast growth factor	biological_process	response to stimulus	2	522	12	24363	0.166667	0.0262342	0.159136
GO:0072015	glomerular visceral epithelial cell development	biological_process	developmental process	2	522	12	24363	0.166667	0.0262342	0.159136
GO:1902949	positive regulation of tau-protein kinase activity	biological_process	metabolic process	2	522	12	24363	0.166667	0.0262342	0.159136
GO:2001028	positive regulation of endothelial cell chemotaxis	biological_process	regulation of biological process	2	522	12	24363	0.166667	0.0262342	0.159136
GO:2001171	positive regulation of ATP biosynthetic process	biological_process	metabolic process	2	522	12	24363	0.166667	0.0262342	0.159136
GO:0009617	response to bacterium	biological_process	response to stimulus	7	522	135	24363	0.0518519	0.0264961	0.160404
GO:0010033	response to organic substance	biological_process	response to stimulus	6	522	106	24363	0.0566038	0.0266269	0.160782
GO:0010634	positive regulation of epithelial cell migration	biological_process	regulation of biological process	4	522	53	24363	0.0754717	0.0267175	0.160782
GO:0072593	reactive oxygen species metabolic process	biological_process	metabolic process	4	522	53	24363	0.0754717	0.0267175	0.160782
GO:0008217	regulation of blood pressure	biological_process	multicellular organismal process	5	522	79	24363	0.0632911	0.0273572	0.164306
GO:0035458	cellular response to interferon-beta	biological_process	response to stimulus	3	522	31	24363	0.0967742	0.0281914	0.168981
GO:0071560	cellular response to transforming growth factor beta stimulus	biological_process	response to stimulus	5	522	80	24363	0.0625	0.0286861	0.171607
GO:0032436	positive regulation of proteasomal ubiquitin-dependent protein catabolic process	biological_process	metabolic process	6	522	108	24363	0.0555556	0.0288389	0.172182
GO:0090263	positive regulation of canonical Wnt signaling pathway	biological_process	regulation of biological process	7	522	138	24363	0.0507246	0.0293938	0.17515
GO:0002021	response to dietary excess	biological_process	response to stimulus	2	522	13	24363	0.153846	0.0305707	0.176259
GO:0003149	membranous septum morphogenesis	biological_process	developmental process	2	522	13	24363	0.153846	0.0305707	0.176259
GO:0007614	short-term memory	biological_process	behavior	2	522	13	24363	0.153846	0.0305707	0.176259
GO:0008219	cell death	biological_process	cellular process	4	522	55	24363	0.0727273	0.0301073	0.176259
GO:0014075	response to amine	biological_process	response to stimulus	2	522	13	24363	0.153846	0.0305707	0.176259
GO:0014824	artery smooth muscle contraction	biological_process	multicellular organismal process	2	522	13	24363	0.153846	0.0305707	0.176259
GO:0030431	sleep	biological_process	multicellular organismal process	2	522	13	24363	0.153846	0.0305707	0.176259
GO:0044320	cellular response to leptin stimulus	biological_process	response to stimulus	2	522	13	24363	0.153846	0.0305707	0.176259
GO:0045647	negative regulation of erythrocyte differentiation	biological_process	developmental process	2	522	13	24363	0.153846	0.0305707	0.176259
GO:0051209	release of sequestered calcium ion into cytosol	biological_process	regulation of biological process	4	522	55	24363	0.0727273	0.0301073	0.176259
GO:0051924	regulation of calcium ion transport	biological_process	regulation of biological process	3	522	32	24363	0.09375	0.030626	0.176259
GO:0060452	positive regulation of cardiac muscle contraction	biological_process	regulation of biological process	2	522	13	24363	0.153846	0.0305707	0.176259
GO:0060968	regulation of gene silencing	biological_process	metabolic process	2	522	13	24363	0.153846	0.0305707	0.176259
GO:0071277	cellular response to calcium ion	biological_process	response to stimulus	6	522	109	24363	0.0550459	0.0299888	0.176259
GO:0090197	positive regulation of chemokine secretion	biological_process	regulation of biological process	2	522	13	24363	0.153846	0.0305707	0.176259
GO:1900182	positive regulation of protein localization to nucleus	biological_process	regulation of biological process	3	522	32	24363	0.09375	0.030626	0.176259
GO:1901798	positive regulation of signal transduction by p53 class mediator	biological_process	response to stimulus	2	522	13	24363	0.153846	0.0305707	0.176259
GO:2000650	negative regulation of sodium ion transmembrane transporter activity	biological_process	regulation of biological process	2	522	13	24363	0.153846	0.0305707	0.176259
GO:0045892	negative regulation of transcription, DNA-templated	biological_process	cellular process	24	522	743	24363	0.0323015	0.0312122	0.179293
GO:0000185	activation of MAPKKK activity	biological_process	metabolic process	2	522	15	24363	0.133333	0.0400139	0.179581
GO:0000188	inactivation of MAPK activity	biological_process	metabolic process	3	522	35	24363	0.0857143	0.0385687	0.179581
GO:0001502	cartilage condensation	biological_process	developmental process	3	522	35	24363	0.0857143	0.0385687	0.179581
GO:0001755	neural crest cell migration	biological_process	developmental process	4	522	59	24363	0.0677966	0.037616	0.179581
GO:0001906	cell killing	biological_process	cell killing	1	522	2	24363	0.5	0.0423937	0.179581
GO:0001954	positive regulation of cell-matrix adhesion	biological_process	biological adhesion	3	522	36	24363	0.0833333	0.0414265	0.179581
GO:0002053	positive regulation of mesenchymal cell proliferation	biological_process	regulation of biological process	3	522	33	24363	0.0909091	0.0331676	0.179581
GO:0002281	macrophage activation involved in immune response	biological_process	immune system process	2	522	15	24363	0.133333	0.0400139	0.179581
GO:0002282	microglial cell activation involved in immune response	biological_process	immune system process	1	522	2	24363	0.5	0.0423937	0.179581
GO:0002316	follicular B cell differentiation	biological_process	developmental process	1	522	2	24363	0.5	0.0423937	0.179581
GO:0002537	nitric oxide production involved in inflammatory response	biological_process	response to stimulus	1	522	2	24363	0.5	0.0423937	0.179581
GO:0003025	regulation of systemic arterial blood pressure by baroreceptor feedback	biological_process	multicellular organismal process	1	522	2	24363	0.5	0.0423937	0.179581
GO:0003181	atrioventricular valve morphogenesis	biological_process	developmental process	2	522	15	24363	0.133333	0.0400139	0.179581
GO:0003197	endocardial cushion development	biological_process	developmental process	2	522	14	24363	0.142857	0.0351684	0.179581
GO:0003198	epithelial to mesenchymal transition involved in endocardial cushion formation	biological_process	developmental process	2	522	15	24363	0.133333	0.0400139	0.179581
GO:0003350	pulmonary myocardium development	biological_process	developmental process	1	522	2	24363	0.5	0.0423937	0.179581
GO:0006354	DNA-templated transcription, elongation	biological_process	metabolic process	1	522	2	24363	0.5	0.0423937	0.179581
GO:0006535	cysteine biosynthetic process from serine	biological_process	metabolic process	1	522	2	24363	0.5	0.0423937	0.179581
GO:0006624	vacuolar protein processing	biological_process	metabolic process	1	522	2	24363	0.5	0.0423937	0.179581
GO:0007224	smoothened signaling pathway	biological_process	regulation of biological process	5	522	87	24363	0.0574713	0.0391278	0.179581
GO:0007371	ventral midline determination	biological_process	developmental process	1	522	2	24363	0.5	0.0423937	0.179581
GO:0007507	heart development	biological_process	developmental process	12	522	313	24363	0.0383387	0.0384069	0.179581
GO:0007623	circadian rhythm	biological_process	rhythmic process	6	522	115	24363	0.0521739	0.0375188	0.179581
GO:0009240	isopentenyl diphosphate biosynthetic process	biological_process	metabolic process	1	522	2	24363	0.5	0.0423937	0.179581
GO:0009444	pyruvate oxidation	biological_process	metabolic process	1	522	2	24363	0.5	0.0423937	0.179581
GO:0009956	radial pattern formation	biological_process	developmental process	1	522	2	24363	0.5	0.0423937	0.179581
GO:0010727	negative regulation of hydrogen peroxide metabolic process	biological_process	metabolic process	1	522	2	24363	0.5	0.0423937	0.179581
GO:0010811	positive regulation of cell-substrate adhesion	biological_process	biological adhesion	4	522	58	24363	0.0689655	0.0356472	0.179581
GO:0010872	regulation of cholesterol esterification	biological_process	metabolic process	1	522	2	24363	0.5	0.0423937	0.179581
GO:0010907	positive regulation of glucose metabolic process	biological_process	metabolic process	2	522	14	24363	0.142857	0.0351684	0.179581
GO:0010963	regulation of L-arginine import	biological_process	regulation of biological process	1	522	2	24363	0.5	0.0423937	0.179581
GO:0014846	esophagus smooth muscle contraction	biological_process	multicellular organismal process	1	522	2	24363	0.5	0.0423937	0.179581
GO:0015671	oxygen transport	biological_process	localization	2	522	15	24363	0.133333	0.0400139	0.179581
GO:0015820	leucine transport	biological_process	localization	1	522	2	24363	0.5	0.0423937	0.179581
GO:0016132	brassinosteroid biosynthetic process	biological_process	metabolic process	1	522	2	24363	0.5	0.0423937	0.179581
GO:0016488	farnesol catabolic process	biological_process	metabolic process	1	522	2	24363	0.5	0.0423937	0.179581
GO:0018242	protein O-linked glycosylation via serine	biological_process	cellular process	2	522	14	24363	0.142857	0.0351684	0.179581
GO:0019060	intracellular transport of viral protein in host cell	biological_process	regulation of biological process	1	522	2	24363	0.5	0.0423937	0.179581
GO:0019433	triglyceride catabolic process	biological_process	metabolic process	3	522	33	24363	0.0909091	0.0331676	0.179581
GO:0019538	protein metabolic process	biological_process	metabolic process	2	522	14	24363	0.142857	0.0351684	0.179581
GO:0019853	L-ascorbic acid biosynthetic process	biological_process	metabolic process	1	522	2	24363	0.5	0.0423937	0.179581
GO:0021541	ammon gyrus development	biological_process	developmental process	1	522	2	24363	0.5	0.0423937	0.179581
GO:0021563	glossopharyngeal nerve development	biological_process	developmental process	1	522	2	24363	0.5	0.0423937	0.179581
GO:0021564	vagus nerve development	biological_process	developmental process	1	522	2	24363	0.5	0.0423937	0.179581
GO:0021910	smoothened signaling pathway involved in ventral spinal cord patterning	biological_process	developmental process	1	522	2	24363	0.5	0.0423937	0.179581
GO:0030857	negative regulation of epithelial cell differentiation	biological_process	developmental process	2	522	15	24363	0.133333	0.0400139	0.179581
GO:0030878	thyroid gland development	biological_process	developmental process	3	522	33	24363	0.0909091	0.0331676	0.179581
GO:0031022	nuclear migration along microfilament	biological_process	localization	1	522	2	24363	0.5	0.0423937	0.179581
GO:0031086	nuclear-transcribed mRNA catabolic process, deadenylation-independent decay	biological_process	metabolic process	1	522	2	24363	0.5	0.0423937	0.179581
GO:0031392	regulation of prostaglandin biosynthetic process	biological_process	metabolic process	1	522	2	24363	0.5	0.0423937	0.179581
GO:0032058	positive regulation of translational initiation in response to stress	biological_process	metabolic process	1	522	2	24363	0.5	0.0423937	0.179581
GO:0032200	telomere organization	biological_process	cellular process	2	522	14	24363	0.142857	0.0351684	0.179581
GO:0032227	negative regulation of synaptic transmission, dopaminergic	biological_process	regulation of biological process	1	522	2	24363	0.5	0.0423937	0.179581
GO:0032430	positive regulation of phospholipase A2 activity	biological_process	biological regulation	1	522	2	24363	0.5	0.0423937	0.179581
GO:0032474	otolith morphogenesis	biological_process	developmental process	1	522	2	24363	0.5	0.0423937	0.179581
GO:0032803	regulation of low-density lipoprotein particle receptor catabolic process	biological_process	metabolic process	1	522	2	24363	0.5	0.0423937	0.179581
GO:0033036	macromolecule localization	biological_process	localization	1	522	2	24363	0.5	0.0423937	0.179581
GO:0033137	negative regulation of peptidyl-serine phosphorylation	biological_process	metabolic process	3	522	34	24363	0.0882353	0.0358154	0.179581
GO:0033233	regulation of protein sumoylation	biological_process	metabolic process	1	522	2	24363	0.5	0.0423937	0.179581
GO:0034145	positive regulation of toll-like receptor 4 signaling pathway	biological_process	regulation of biological process	2	522	14	24363	0.142857	0.0351684	0.179581
GO:0034276	kynurenic acid biosynthetic process	biological_process	metabolic process	1	522	2	24363	0.5	0.0423937	0.179581
GO:0035026	leading edge cell differentiation	biological_process	developmental process	1	522	2	24363	0.5	0.0423937	0.179581
GO:0035051	cardiocyte differentiation	biological_process	developmental process	1	522	2	24363	0.5	0.0423937	0.179581
GO:0035641	locomotory exploration behavior	biological_process	behavior	2	522	14	24363	0.142857	0.0351684	0.179581
GO:0035644	phosphoanandamide dephosphorylation	biological_process	metabolic process	1	522	2	24363	0.5	0.0423937	0.179581
GO:0036269	swimming behavior	biological_process	behavior	1	522	2	24363	0.5	0.0423937	0.179581
GO:0036316	SREBP-SCAP complex retention in endoplasmic reticulum	biological_process	metabolic process	1	522	2	24363	0.5	0.0423937	0.179581
GO:0038097	positive regulation of mast cell activation by Fc-epsilon receptor signaling pathway	biological_process	regulation of biological process	1	522	2	24363	0.5	0.0423937	0.179581
GO:0038160	CXCL12-activated CXCR4 signaling pathway	biological_process	regulation of biological process	1	522	2	24363	0.5	0.0423937	0.179581
GO:0042472	inner ear morphogenesis	biological_process	developmental process	5	522	87	24363	0.0574713	0.0391278	0.179581
GO:0042535	positive regulation of tumor necrosis factor biosynthetic process	biological_process	metabolic process	2	522	15	24363	0.133333	0.0400139	0.179581
GO:0042572	retinol metabolic process	biological_process	metabolic process	3	522	36	24363	0.0833333	0.0414265	0.179581
GO:0042704	uterine wall breakdown	biological_process	reproduction	1	522	2	24363	0.5	0.0423937	0.179581
GO:0043063	intercellular bridge organization	biological_process	cellular process	1	522	2	24363	0.5	0.0423937	0.179581
GO:0044053	translocation of peptides or proteins into host cell cytoplasm	biological_process	localization	1	522	2	24363	0.5	0.0423937	0.179581
GO:0045659	negative regulation of neutrophil differentiation	biological_process	developmental process	1	522	2	24363	0.5	0.0423937	0.179581
GO:0045662	negative regulation of myoblast differentiation	biological_process	developmental process	3	522	34	24363	0.0882353	0.0358154	0.179581
GO:0045977	positive regulation of mitotic cell cycle, embryonic	biological_process	developmental process	1	522	2	24363	0.5	0.0423937	0.179581
GO:0046456	icosanoid biosynthetic process	biological_process	metabolic process	1	522	2	24363	0.5	0.0423937	0.179581
GO:0048021	regulation of melanin biosynthetic process	biological_process	metabolic process	1	522	2	24363	0.5	0.0423937	0.179581
GO:0048389	intermediate mesoderm development	biological_process	developmental process	1	522	2	24363	0.5	0.0423937	0.179581
GO:0048392	intermediate mesodermal cell differentiation	biological_process	developmental process	1	522	2	24363	0.5	0.0423937	0.179581
GO:0048678	response to axon injury	biological_process	response to stimulus	3	522	36	24363	0.0833333	0.0414265	0.179581
GO:0048685	negative regulation of collateral sprouting of intact axon in response to injury	biological_process	developmental process	1	522	2	24363	0.5	0.0423937	0.179581
GO:0048704	embryonic skeletal system morphogenesis	biological_process	developmental process	4	522	58	24363	0.0689655	0.0356472	0.179581
GO:0050713	negative regulation of interleukin-1 beta secretion	biological_process	regulation of biological process	2	522	15	24363	0.133333	0.0400139	0.179581
GO:0050918	positive chemotaxis	biological_process	locomotion	4	522	57	24363	0.0701754	0.0337396	0.179581
GO:0050992	dimethylallyl diphosphate biosynthetic process	biological_process	metabolic process	1	522	2	24363	0.5	0.0423937	0.179581
GO:0051017	actin filament bundle assembly	biological_process	cellular process	4	522	58	24363	0.0689655	0.0356472	0.179581
GO:0051384	response to glucocorticoid	biological_process	response to stimulus	5	522	83	24363	0.060241	0.0329148	0.179581
GO:0051794	regulation of timing of catagen	biological_process	developmental process	1	522	2	24363	0.5	0.0423937	0.179581
GO:0055020	positive regulation of cardiac muscle fiber development	biological_process	developmental process	1	522	2	24363	0.5	0.0423937	0.179581
GO:0060128	corticotropin hormone secreting cell differentiation	biological_process	developmental process	1	522	2	24363	0.5	0.0423937	0.179581
GO:0060135	maternal process involved in female pregnancy	biological_process	reproduction	3	522	34	24363	0.0882353	0.0358154	0.179581
GO:0060248	detection of cell density by contact stimulus involved in contact inhibition	biological_process	response to stimulus	1	522	2	24363	0.5	0.0423937	0.179581
GO:0060435	bronchiole development	biological_process	developmental process	1	522	2	24363	0.5	0.0423937	0.179581
GO:0060481	lobar bronchus epithelium development	biological_process	developmental process	1	522	2	24363	0.5	0.0423937	0.179581
GO:0060503	bud dilation involved in lung branching	biological_process	developmental process	1	522	2	24363	0.5	0.0423937	0.179581
GO:0060592	mammary gland formation	biological_process	developmental process	1	522	2	24363	0.5	0.0423937	0.179581
GO:0060707	trophoblast giant cell differentiation	biological_process	developmental process	2	522	15	24363	0.133333	0.0400139	0.179581
GO:0060775	planar cell polarity pathway involved in gastrula mediolateral intercalation	biological_process	developmental process	1	522	2	24363	0.5	0.0423937	0.179581
GO:0060856	establishment of blood-brain barrier	biological_process	developmental process	1	522	2	24363	0.5	0.0423937	0.179581
GO:0061052	negative regulation of cell growth involved in cardiac muscle cell development	biological_process	developmental process	2	522	15	24363	0.133333	0.0400139	0.179581
GO:0061098	positive regulation of protein tyrosine kinase activity	biological_process	metabolic process	4	522	56	24363	0.0714286	0.031893	0.179581
GO:0061101	neuroendocrine cell differentiation	biological_process	developmental process	1	522	2	24363	0.5	0.0423937	0.179581
GO:0061106	negative regulation of stomach neuroendocrine cell differentiation	biological_process	developmental process	1	522	2	24363	0.5	0.0423937	0.179581
GO:0061149	BMP signaling pathway involved in ureter morphogenesis	biological_process	developmental process	1	522	2	24363	0.5	0.0423937	0.179581
GO:0061151	BMP signaling pathway involved in renal system segmentation	biological_process	developmental process	1	522	2	24363	0.5	0.0423937	0.179581
GO:0061155	pulmonary artery endothelial tube morphogenesis	biological_process	developmental process	1	522	2	24363	0.5	0.0423937	0.179581
GO:0061771	response to caloric restriction	biological_process	response to stimulus	1	522	2	24363	0.5	0.0423937	0.179581
GO:0070098	chemokine-mediated signaling pathway	biological_process	regulation of biological process	5	522	82	24363	0.0609756	0.0314646	0.179581
GO:0070171	negative regulation of tooth mineralization	biological_process	developmental process	1	522	2	24363	0.5	0.0423937	0.179581
GO:0070543	response to linoleic acid	biological_process	response to stimulus	1	522	2	24363	0.5	0.0423937	0.179581
GO:0070572	positive regulation of neuron projection regeneration	biological_process	developmental process	1	522	2	24363	0.5	0.0423937	0.179581
GO:0070862	negative regulation of protein exit from endoplasmic reticulum	biological_process	regulation of biological process	1	522	2	24363	0.5	0.0423937	0.179581
GO:0071260	cellular response to mechanical stimulus	biological_process	response to stimulus	6	522	111	24363	0.0540541	0.0323778	0.179581
GO:0071357	cellular response to type I interferon	biological_process	immune system process	1	522	2	24363	0.5	0.0423937	0.179581
GO:0071403	cellular response to high density lipoprotein particle stimulus	biological_process	response to stimulus	1	522	2	24363	0.5	0.0423937	0.179581
GO:0071529	cementum mineralization	biological_process	developmental process	1	522	2	24363	0.5	0.0423937	0.179581
GO:0071711	basement membrane organization	biological_process	cellular process	2	522	15	24363	0.133333	0.0400139	0.179581
GO:0071893	BMP signaling pathway involved in nephric duct formation	biological_process	developmental process	1	522	2	24363	0.5	0.0423937	0.179581
GO:0072097	negative regulation of branch elongation involved in ureteric bud branching by BMP signaling pathway	biological_process	developmental process	1	522	2	24363	0.5	0.0423937	0.179581
GO:0072101	specification of ureteric bud anterior/posterior symmetry by BMP signaling pathway	biological_process	developmental process	1	522	2	24363	0.5	0.0423937	0.179581
GO:0072110	glomerular mesangial cell proliferation	biological_process	developmental process	1	522	2	24363	0.5	0.0423937	0.179581
GO:0072141	renal interstitial fibroblast development	biological_process	developmental process	1	522	2	24363	0.5	0.0423937	0.179581
GO:0072143	mesangial cell development	biological_process	developmental process	1	522	2	24363	0.5	0.0423937	0.179581
GO:0072168	specification of anterior mesonephric tubule identity	biological_process	developmental process	1	522	2	24363	0.5	0.0423937	0.179581
GO:0072169	specification of posterior mesonephric tubule identity	biological_process	developmental process	1	522	2	24363	0.5	0.0423937	0.179581
GO:0072183	negative regulation of nephron tubule epithelial cell differentiation	biological_process	developmental process	1	522	2	24363	0.5	0.0423937	0.179581
GO:0072184	renal vesicle progenitor cell differentiation	biological_process	developmental process	1	522	2	24363	0.5	0.0423937	0.179581
GO:0072192	ureter epithelial cell differentiation	biological_process	developmental process	1	522	2	24363	0.5	0.0423937	0.179581
GO:0072198	mesenchymal cell proliferation involved in ureter development	biological_process	developmental process	1	522	2	24363	0.5	0.0423937	0.179581
GO:0072200	negative regulation of mesenchymal cell proliferation involved in ureter development	biological_process	developmental process	1	522	2	24363	0.5	0.0423937	0.179581
GO:0072234	metanephric nephron tubule development	biological_process	developmental process	1	522	2	24363	0.5	0.0423937	0.179581
GO:0072239	metanephric glomerulus vasculature development	biological_process	developmental process	1	522	2	24363	0.5	0.0423937	0.179581
GO:0072259	metanephric interstitial fibroblast development	biological_process	developmental process	1	522	2	24363	0.5	0.0423937	0.179581
GO:0072285	mesenchymal to epithelial transition involved in metanephric renal vesicle formation	biological_process	developmental process	1	522	2	24363	0.5	0.0423937	0.179581
GO:0072303	positive regulation of glomerular metanephric mesangial cell proliferation	biological_process	developmental process	1	522	2	24363	0.5	0.0423937	0.179581
GO:0072512	trivalent inorganic cation transport	biological_process	localization	1	522	2	24363	0.5	0.0423937	0.179581
GO:0072750	cellular response to leptomycin B	biological_process	response to stimulus	1	522	2	24363	0.5	0.0423937	0.179581
GO:0086097	phospholipase C-activating angiotensin-activated signaling pathway	biological_process	regulation of biological process	1	522	2	24363	0.5	0.0423937	0.179581
GO:0090094	metanephric cap mesenchymal cell proliferation involved in metanephros development	biological_process	developmental process	1	522	2	24363	0.5	0.0423937	0.179581
GO:0090194	negative regulation of glomerulus development	biological_process	developmental process	1	522	2	24363	0.5	0.0423937	0.179581
GO:0090209	negative regulation of triglyceride metabolic process	biological_process	metabolic process	1	522	2	24363	0.5	0.0423937	0.179581
GO:0090673	endothelial cell-matrix adhesion	biological_process	biological adhesion	1	522	2	24363	0.5	0.0423937	0.179581
GO:0097156	fasciculation of motor neuron axon	biological_process	developmental process	1	522	2	24363	0.5	0.0423937	0.179581
GO:0097168	mesenchymal stem cell proliferation	biological_process	cell proliferation	1	522	2	24363	0.5	0.0423937	0.179581
GO:0097332	response to antipsychotic drug	biological_process	response to stimulus	1	522	2	24363	0.5	0.0423937	0.179581
GO:0098759	cellular response to interleukin-8	biological_process	response to stimulus	1	522	2	24363	0.5	0.0423937	0.179581
GO:0098907	regulation of SA node cell action potential	biological_process	regulation of biological process	1	522	2	24363	0.5	0.0423937	0.179581
GO:0140194	negative regulation of adenylate cyclase-inhibiting adrenergic receptor signaling pathway involved in heart process	biological_process	regulation of biological process	1	522	2	24363	0.5	0.0423937	0.179581
GO:1900107	regulation of nodal signaling pathway	biological_process	regulation of biological process	1	522	2	24363	0.5	0.0423937	0.179581
GO:1900745	positive regulation of p38MAPK cascade	biological_process	metabolic process	3	522	35	24363	0.0857143	0.0385687	0.179581
GO:1901019	regulation of calcium ion transmembrane transporter activity	biological_process	regulation of biological process	1	522	2	24363	0.5	0.0423937	0.179581
GO:1901303	negative regulation of cargo loading into COPII-coated vesicle	biological_process	regulation of biological process	1	522	2	24363	0.5	0.0423937	0.179581
GO:1901631	positive regulation of presynaptic membrane organization	biological_process	regulation of biological process	1	522	2	24363	0.5	0.0423937	0.179581
GO:1901862	negative regulation of muscle tissue development	biological_process	developmental process	1	522	2	24363	0.5	0.0423937	0.179581
GO:1901964	positive regulation of cell proliferation involved in outflow tract morphogenesis	biological_process	developmental process	1	522	2	24363	0.5	0.0423937	0.179581
GO:1902172	regulation of keratinocyte apoptotic process	biological_process	regulation of biological process	1	522	2	24363	0.5	0.0423937	0.179581
GO:1902679	negative regulation of RNA biosynthetic process	biological_process	metabolic process	1	522	2	24363	0.5	0.0423937	0.179581
GO:1902995	positive regulation of phospholipid efflux	biological_process	regulation of biological process	1	522	2	24363	0.5	0.0423937	0.179581
GO:1903109	positive regulation of mitochondrial transcription	biological_process	metabolic process	1	522	2	24363	0.5	0.0423937	0.179581
GO:1903209	positive regulation of oxidative stress-induced cell death	biological_process	regulation of biological process	1	522	2	24363	0.5	0.0423937	0.179581
GO:1903852	positive regulation of cristae formation	biological_process	regulation of biological process	1	522	2	24363	0.5	0.0423937	0.179581
GO:1903917	positive regulation of endoplasmic reticulum stress-induced eIF2 alpha dephosphorylation	biological_process	metabolic process	1	522	2	24363	0.5	0.0423937	0.179581
GO:1904205	negative regulation of skeletal muscle hypertrophy	biological_process	regulation of biological process	1	522	2	24363	0.5	0.0423937	0.179581
GO:1904808	positive regulation of protein oxidation	biological_process	metabolic process	1	522	2	24363	0.5	0.0423937	0.179581
GO:1904881	cellular response to hydrogen sulfide	biological_process	response to stimulus	1	522	2	24363	0.5	0.0423937	0.179581
GO:1905006	negative regulation of epithelial to mesenchymal transition involved in endocardial cushion formation	biological_process	developmental process	1	522	2	24363	0.5	0.0423937	0.179581
GO:1990646	cellular response to prolactin	biological_process	response to stimulus	1	522	2	24363	0.5	0.0423937	0.179581
GO:2000005	negative regulation of metanephric S-shaped body morphogenesis	biological_process	developmental process	1	522	2	24363	0.5	0.0423937	0.179581
GO:2000007	negative regulation of metanephric comma-shaped body morphogenesis	biological_process	developmental process	1	522	2	24363	0.5	0.0423937	0.179581
GO:2000098	negative regulation of smooth muscle cell-matrix adhesion	biological_process	biological adhesion	1	522	2	24363	0.5	0.0423937	0.179581
GO:2000107	negative regulation of leukocyte apoptotic process	biological_process	regulation of biological process	1	522	2	24363	0.5	0.0423937	0.179581
GO:2000108	positive regulation of leukocyte apoptotic process	biological_process	regulation of biological process	1	522	2	24363	0.5	0.0423937	0.179581
GO:2000109	regulation of macrophage apoptotic process	biological_process	regulation of biological process	1	522	2	24363	0.5	0.0423937	0.179581
GO:2000137	negative regulation of cell proliferation involved in heart morphogenesis	biological_process	developmental process	1	522	2	24363	0.5	0.0423937	0.179581
GO:2000227	negative regulation of pancreatic A cell differentiation	biological_process	developmental process	1	522	2	24363	0.5	0.0423937	0.179581
GO:2000334	positive regulation of blood microparticle formation	biological_process	developmental process	1	522	2	24363	0.5	0.0423937	0.179581
GO:2000351	regulation of endothelial cell apoptotic process	biological_process	regulation of biological process	1	522	2	24363	0.5	0.0423937	0.179581
GO:2000386	positive regulation of ovarian follicle development	biological_process	reproductive process	1	522	2	24363	0.5	0.0423937	0.179581
GO:2000420	negative regulation of eosinophil extravasation	biological_process	regulation of biological process	1	522	2	24363	0.5	0.0423937	0.179581
GO:2000612	regulation of thyroid-stimulating hormone secretion	biological_process	regulation of biological process	1	522	2	24363	0.5	0.0423937	0.179581
GO:2000779	regulation of double-strand break repair	biological_process	metabolic process	1	522	2	24363	0.5	0.0423937	0.179581
GO:2000815	regulation of mRNA stability involved in response to oxidative stress	biological_process	metabolic process	1	522	2	24363	0.5	0.0423937	0.179581
GO:2000826	regulation of heart morphogenesis	biological_process	developmental process	1	522	2	24363	0.5	0.0423937	0.179581
GO:2001023	regulation of response to drug	biological_process	regulation of biological process	1	522	2	24363	0.5	0.0423937	0.179581
GO:2001214	positive regulation of vasculogenesis	biological_process	developmental process	2	522	15	24363	0.133333	0.0400139	0.179581
GO:0002230	positive regulation of defense response to virus by host	biological_process	regulation of biological process	3	522	37	24363	0.0810811	0.044388	0.18558
GO:0003094	glomerular filtration	biological_process	multicellular organismal process	2	522	16	24363	0.125	0.0450947	0.18558
GO:0003148	outflow tract septum morphogenesis	biological_process	developmental process	3	522	37	24363	0.0810811	0.044388	0.18558
GO:0003333	amino acid transmembrane transport	biological_process	localization	3	522	37	24363	0.0810811	0.044388	0.18558
GO:0010717	regulation of epithelial to mesenchymal transition	biological_process	developmental process	2	522	16	24363	0.125	0.0450947	0.18558
GO:0015909	long-chain fatty acid transport	biological_process	localization	2	522	16	24363	0.125	0.0450947	0.18558
GO:0030534	adult behavior	biological_process	behavior	3	522	37	24363	0.0810811	0.044388	0.18558
GO:0042308	negative regulation of protein import into nucleus	biological_process	regulation of biological process	2	522	16	24363	0.125	0.0450947	0.18558
GO:0043517	positive regulation of DNA damage response, signal transduction by p53 class mediator	biological_process	signaling	2	522	16	24363	0.125	0.0450947	0.18558
GO:0045019	negative regulation of nitric oxide biosynthetic process	biological_process	metabolic process	2	522	16	24363	0.125	0.0450947	0.18558
GO:0045806	negative regulation of endocytosis	biological_process	regulation of biological process	2	522	16	24363	0.125	0.0450947	0.18558
GO:0046907	intracellular transport	biological_process	localization	3	522	37	24363	0.0810811	0.044388	0.18558
GO:0048103	somatic stem cell division	biological_process	cellular process	2	522	16	24363	0.125	0.0450947	0.18558
GO:0048715	negative regulation of oligodendrocyte differentiation	biological_process	developmental process	2	522	16	24363	0.125	0.0450947	0.18558
GO:0050731	positive regulation of peptidyl-tyrosine phosphorylation	biological_process	metabolic process	7	522	151	24363	0.0463576	0.0444004	0.18558
GO:0050848	regulation of calcium-mediated signaling	biological_process	regulation of biological process	2	522	16	24363	0.125	0.0450947	0.18558
GO:0061029	eyelid development in camera-type eye	biological_process	developmental process	2	522	16	24363	0.125	0.0450947	0.18558
GO:0090162	establishment of epithelial cell polarity	biological_process	cellular process	2	522	16	24363	0.125	0.0450947	0.18558
GO:0098696	regulation of neurotransmitter receptor localization to postsynaptic specialization membrane	biological_process	regulation of biological process	2	522	16	24363	0.125	0.0450947	0.18558
GO:0098742	cell-cell adhesion via plasma-membrane adhesion molecules	biological_process	biological adhesion	2	522	16	24363	0.125	0.0450947	0.18558
GO:2000279	negative regulation of DNA biosynthetic process	biological_process	metabolic process	2	522	16	24363	0.125	0.0450947	0.18558
GO:0070373	negative regulation of ERK1 and ERK2 cascade	biological_process	metabolic process	5	522	91	24363	0.0549451	0.0460091	0.189086
GO:0001937	negative regulation of endothelial cell proliferation	biological_process	cell proliferation	3	522	38	24363	0.0789474	0.0474518	0.193183
GO:0031069	hair follicle morphogenesis	biological_process	developmental process	3	522	38	24363	0.0789474	0.0474518	0.193183
GO:0045995	regulation of embryonic development	biological_process	developmental process	3	522	38	24363	0.0789474	0.0474518	0.193183
GO:0048545	response to steroid hormone	biological_process	response to stimulus	3	522	38	24363	0.0789474	0.0474518	0.193183
GO:0048662	negative regulation of smooth muscle cell proliferation	biological_process	regulation of biological process	3	522	38	24363	0.0789474	0.0474518	0.193183
GO:0051894	positive regulation of focal adhesion assembly	biological_process	biological adhesion	3	522	38	24363	0.0789474	0.0474518	0.193183
GO:0070207	protein homotrimerization	biological_process	cellular process	3	522	38	24363	0.0789474	0.0474518	0.193183
GO:0010466	negative regulation of peptidase activity	biological_process	metabolic process	6	522	122	24363	0.0491803	0.0477102	0.193975
GO:0000082	G1/S transition of mitotic cell cycle	biological_process	cellular process	6	522	123	24363	0.0487805	0.0492926	0.194709
GO:0009952	anterior/posterior pattern specification	biological_process	developmental process	6	522	123	24363	0.0487805	0.0492926	0.194709
GO:0043525	positive regulation of neuron apoptotic process	biological_process	regulation of biological process	4	522	64	24363	0.0625	0.048379	0.194709
GO:0060071	Wnt signaling pathway, planar cell polarity pathway	biological_process	developmental process	4	522	64	24363	0.0625	0.048379	0.194709
