# Supplementary material for: The whole profiling and competing endogenous RNA network analyses of noncoding RNAs in adipose-derived stem cells from diabetic, old, and young patients
Source: Stem Cell Res Ther. 2021 May 29;12:313. doi: 10.1186/s13287-021-02388-5 (PMC8164820; doi:10.1186/s13287-021-02388-5)
Supplement: Supplementary file 16 — Additional file 16: Data S14. KEGG Pathway Analysis between O-ASCs and Y-ASCs. [file 13287_2021_2388_MOESM16_ESM.xlsx]

## Sheet: Sheet1
KEGG Pathway Term ID	KEGG Pathway Term Desc	KEGG Pathway Term Level1	KEGG Pathway Term Level2	Term Candidate Gene Num	Total Candidate Gene Num	Term Gene Num	Total Gene Num	Rich Ratio	P value	Q value
5200	Pathways in cancer	Human Diseases	Cancers: Overview	37	364	733	15870	0.0504775	5.90295e-06	0.00175318
4933	AGE-RAGE signaling pathway in diabetic complications	Human Diseases	Endocrine and metabolic diseases	11	364	131	15870	0.0839695	0.000216254	0.0321137
4512	ECM-receptor interaction	Environmental Information Processing	Signaling molecules and interaction	10	364	126	15870	0.0793651	0.000649566	0.062638
5144	Malaria	Human Diseases	Infectious diseases: Parasitic	7	364	68	15870	0.102941	0.0009189	0.062638
5202	Transcriptional misregulation in cancer	Human Diseases	Cancers: Overview	15	364	261	15870	0.0574713	0.00105451	0.062638
4610	Complement and coagulation cascades	Organismal Systems	Immune system	9	364	118	15870	0.0762712	0.00158427	0.0784216
4060	Cytokine-cytokine receptor interaction	Environmental Information Processing	Signaling molecules and interaction	18	364	371	15870	0.0485175	0.00237392	0.088132
5205	Proteoglycans in cancer	Human Diseases	Cancers: Overview	15	364	280	15870	0.0535714	0.00210668	0.088132
4924	Renin secretion	Organismal Systems	Endocrine system	7	364	82	15870	0.0853659	0.00274364	0.0905402
5217	Basal cell carcinoma	Human Diseases	Cancers: Specific types	7	364	85	15870	0.0823529	0.00336057	0.0998089
5210	Colorectal cancer	Human Diseases	Cancers: Specific types	8	364	112	15870	0.0714286	0.00425838	0.105395
5220	Chronic myeloid leukemia	Human Diseases	Cancers: Specific types	8	364	111	15870	0.0720721	0.00403259	0.105395
900	Terpenoid backbone biosynthesis	Metabolism	Metabolism of terpenoids and polyketides	4	364	34	15870	0.117647	0.00733358	0.128091
1040	Biosynthesis of unsaturated fatty acids	Metabolism	Lipid metabolism	4	364	35	15870	0.114286	0.008133	0.128091
3320	PPAR signaling pathway	Organismal Systems	Endocrine system	7	364	101	15870	0.0693069	0.0085936	0.128091
4020	Calcium signaling pathway	Environmental Information Processing	Signal transduction	13	364	256	15870	0.0507812	0.0063411	0.128091
4115	p53 signaling pathway	Cellular Processes	Cell growth and death	7	364	99	15870	0.0707071	0.00773066	0.128091
4270	Vascular smooth muscle contraction	Organismal Systems	Circulatory system	9	364	153	15870	0.0588235	0.0088185	0.128091
5216	Thyroid cancer	Human Diseases	Cancers: Specific types	5	364	53	15870	0.0943396	0.00719283	0.128091
5219	Bladder cancer	Human Diseases	Cancers: Specific types	5	364	56	15870	0.0892857	0.00905696	0.128091
5323	Rheumatoid arthritis	Human Diseases	Immune diseases	10	364	178	15870	0.0561798	0.00809439	0.128091
4979	Cholesterol metabolism	Organismal Systems	Digestive system	5	364	60	15870	0.0833333	0.012027	0.162365
4350	TGF-beta signaling pathway	Environmental Information Processing	Signal transduction	7	364	110	15870	0.0636364	0.0133711	0.163136
5222	Small cell lung cancer	Human Diseases	Cancers: Specific types	8	364	137	15870	0.0583942	0.013732	0.163136
5224	Breast cancer	Human Diseases	Cancers: Specific types	11	364	222	15870	0.0495495	0.0136856	0.163136
4216	Ferroptosis	Cellular Processes	Cell growth and death	5	364	65	15870	0.0769231	0.0165889	0.171262
4218	Cellular senescence	Cellular Processes	Cell growth and death	13	364	287	15870	0.0452962	0.015485	0.171262
4928	Parathyroid hormone synthesis, secretion and action	Organismal Systems	Endocrine system	8	364	142	15870	0.056338	0.0167226	0.171262
5225	Hepatocellular carcinoma	Human Diseases	Cancers: Specific types	11	364	228	15870	0.0482456	0.0163901	0.171262
1212	Fatty acid metabolism	Metabolism	Global and overview maps	5	364	69	15870	0.0724638	0.0209724	0.200929
2010	ABC transporters	Environmental Information Processing	Membrane transport	5	364	69	15870	0.0724638	0.0209724	0.200929
5167	Kaposi's sarcoma-associated herpesvirus infection	Human Diseases	Infectious diseases: Viral	13	364	303	15870	0.0429043	0.0230487	0.213921
5223	Non-small cell lung cancer	Human Diseases	Cancers: Specific types	6	364	99	15870	0.0606061	0.0263677	0.237309
4670	Leukocyte transendothelial migration	Organismal Systems	Immune system	8	364	156	15870	0.0512821	0.0275525	0.240679
532	Glycosaminoglycan biosynthesis - chondroitin sulfate / dermatan sulfate	Metabolism	Glycan biosynthesis and metabolism	3	364	31	15870	0.0967742	0.0334795	0.268199
4510	Focal adhesion	Cellular Processes	Cellular community - eukaryotes	12	364	285	15870	0.0421053	0.0320559	0.268199
4921	Oxytocin signaling pathway	Organismal Systems	Endocrine system	9	364	194	15870	0.0463918	0.0352052	0.268199
4974	Protein digestion and absorption	Organismal Systems	Digestive system	6	364	105	15870	0.0571429	0.0338505	0.268199
5218	Melanoma	Human Diseases	Cancers: Specific types	6	364	106	15870	0.0566038	0.035218	0.268199
590	Arachidonic acid metabolism	Metabolism	Lipid metabolism	5	364	82	15870	0.0609756	0.0401591	0.283983
4012	ErbB signaling pathway	Environmental Information Processing	Signal transduction	6	364	109	15870	0.0550459	0.0395322	0.283983
5418	Fluid shear stress and atherosclerosis	Human Diseases	Cardiovascular diseases	9	364	198	15870	0.0454545	0.0392868	0.283983
4620	Toll-like receptor signaling pathway	Organismal Systems	Immune system	7	364	141	15870	0.0496454	0.0439597	0.295854
5142	Chagas disease (American trypanosomiasis)	Human Diseases	Infectious diseases: Parasitic	7	364	141	15870	0.0496454	0.0439597	0.295854
5226	Gastric cancer	Human Diseases	Cancers: Specific types	9	364	203	15870	0.044335	0.0448264	0.295854
4371	Apelin signaling pathway	Environmental Information Processing	Signal transduction	8	364	175	15870	0.0457143	0.048908	0.304786
5163	Human cytomegalovirus infection	Human Diseases	Infectious diseases: Viral	14	364	372	15870	0.0376344	0.0485477	0.304786
