# Supplementary material for: The whole profiling and competing endogenous RNA network analyses of noncoding RNAs in adipose-derived stem cells from diabetic, old, and young patients
Source: Stem Cell Res Ther. 2021 May 29;12:313. doi: 10.1186/s13287-021-02388-5 (PMC8164820; doi:10.1186/s13287-021-02388-5)
Supplement: Supplementary file 17 — Additional file 17: Data S15. GO Biological Process Analysis between D-ASCs and O-ASCs. [file 13287_2021_2388_MOESM17_ESM.xlsx]

## Sheet: Sheet1
GO_P Term ID	GO_P Term Desc	GO_P Term Level1	GO_P Term Level2	Term Candidate Gene Num	Total Candidate Gene Num	Term Gene Num	Total Gene Num	Rich Ratio	P value	Q value
GO:0007155	cell adhesion	biological_process	biological adhesion	60	867	777	24363	0.0772201	1.76e-08	6.4e-06
GO:0006334	nucleosome assembly	biological_process	cellular process	52	867	169	24363	0.307692	2.73e-34	9.94e-31
GO:0008284	positive regulation of cell proliferation	biological_process	regulation of biological process	44	867	710	24363	0.0619718	0.000283	0.0257818
GO:0055114	oxidation-reduction process	biological_process	metabolic process	38	867	772	24363	0.0492228	0.0281377	0.271937
GO:0006325	chromatin organization	biological_process	cellular process	35	867	409	24363	0.0855746	1.79e-06	0.000404
GO:0030198	extracellular matrix organization	biological_process	cellular process	33	867	275	24363	0.12	1.17e-09	7.08e-07
GO:0001525	angiogenesis	biological_process	developmental process	33	867	359	24363	0.091922	7.29e-07	0.00019
GO:0044267	cellular protein metabolic process	biological_process	metabolic process	28	867	270	24363	0.103704	4.59e-07	0.00014
GO:0007267	cell-cell signaling	biological_process	signaling	24	867	287	24363	0.0836237	0.000104	0.0111549
GO:0016477	cell migration	biological_process	locomotion	17	867	270	24363	0.062963	0.0170293	0.27053
GO:0007568	aging	biological_process	developmental process	15	867	240	24363	0.0625	0.0254005	0.271937
GO:0042060	wound healing	biological_process	response to stimulus	14	867	144	24363	0.0972222	0.000642	0.0435701
GO:0071560	cellular response to transforming growth factor beta stimulus	biological_process	response to stimulus	13	867	80	24363	0.1625	4.67e-06	0.000945
GO:0038111	interleukin-7-mediated signaling pathway	biological_process	regulation of biological process	12	867	37	24363	0.324324	3.12e-09	1.62e-06
GO:0032200	telomere organization	biological_process	cellular process	11	867	14	24363	0.785714	3.6e-14	6.56e-11
GO:0043122	regulation of I-kappaB kinase/NF-kappaB signaling	biological_process	regulation of biological process	4	867	18	24363	0.222222	0.00327004	0.12717
GO:0007165	signal transduction	biological_process	regulation of biological process	99	867	2201	24363	0.0449796	0.00897968	0.195994
GO:0007275	multicellular organism development	biological_process	developmental process	64	867	1272	24363	0.0503145	0.00340488	0.12741
GO:0030154	cell differentiation	biological_process	developmental process	56	867	1163	24363	0.0481513	0.013689	0.245585
GO:0006915	apoptotic process	biological_process	cellular process	47	867	916	24363	0.05131	0.00797683	0.179479
GO:0043066	negative regulation of apoptotic process	biological_process	regulation of biological process	43	867	785	24363	0.0547771	0.00359954	0.12741
GO:0016567	protein ubiquitination	biological_process	metabolic process	41	867	706	24363	0.0580737	0.00156767	0.0826926
GO:0008150	biological_process	biological_process	biological_process	38	867	651	24363	0.0583717	0.00209302	0.0990788
GO:0008285	negative regulation of cell proliferation	biological_process	regulation of biological process	37	867	594	24363	0.0622896	0.000764	0.048866
GO:0010469	regulation of signaling receptor activity	biological_process	regulation of biological process	36	867	449	24363	0.0801782	5.64e-06	0.00108206
GO:0007399	nervous system development	biological_process	developmental process	36	867	652	24363	0.0552147	0.00649363	0.167983
GO:0010628	positive regulation of gene expression	biological_process	metabolic process	32	867	527	24363	0.0607211	0.00250245	0.11353
GO:0006954	inflammatory response	biological_process	response to stimulus	32	867	532	24363	0.0601504	0.00288992	0.123927
GO:0006955	immune response	biological_process	immune system process	30	867	598	24363	0.0501672	0.0382064	0.276195
GO:0042493	response to drug	biological_process	response to stimulus	26	867	394	24363	0.0659898	0.00201995	0.0990788
GO:0043065	positive regulation of apoptotic process	biological_process	regulation of biological process	26	867	459	24363	0.0566449	0.0139821	0.245585
GO:0007596	blood coagulation	biological_process	response to stimulus	22	867	238	24363	0.092437	4.59e-05	0.00572827
GO:0007507	heart development	biological_process	developmental process	20	867	313	24363	0.0638978	0.0088197	0.193661
GO:0061844	antimicrobial humoral immune response mediated by antimicrobial peptide	biological_process	immune system process	19	867	125	24363	0.152	9.49e-08	3.14e-05
GO:0002576	platelet degranulation	biological_process	localization	18	867	177	24363	0.101695	6.48e-05	0.00762008
GO:0071222	cellular response to lipopolysaccharide	biological_process	response to stimulus	18	867	213	24363	0.084507	0.000645	0.0435701
GO:0001934	positive regulation of protein phosphorylation	biological_process	metabolic process	18	867	230	24363	0.0782609	0.00155427	0.0826926
GO:0030335	positive regulation of cell migration	biological_process	regulation of biological process	18	867	295	24363	0.0610169	0.0191375	0.271937
GO:0001501	skeletal system development	biological_process	developmental process	17	867	185	24363	0.0918919	0.000347	0.0293868
GO:0006935	chemotaxis	biological_process	locomotion	16	867	197	24363	0.0812183	0.001899	0.0948201
GO:0008152	metabolic process	biological_process	metabolic process	16	867	220	24363	0.0727273	0.00561809	0.163824
GO:0010629	negative regulation of gene expression	biological_process	metabolic process	16	867	281	24363	0.0569395	0.0446515	0.305169
GO:0098609	cell-cell adhesion	biological_process	biological adhesion	15	867	194	24363	0.0773196	0.00412447	0.13667
GO:0050900	leukocyte migration	biological_process	immune system process	15	867	211	24363	0.07109	0.00878189	0.193661
GO:0001503	ossification	biological_process	multicellular organismal process	14	867	119	24363	0.117647	8.72e-05	0.00993424
GO:0010951	negative regulation of endopeptidase activity	biological_process	metabolic process	14	867	146	24363	0.0958904	0.000737	0.0479502
GO:0007204	positive regulation of cytosolic calcium ion concentration	biological_process	cellular process	14	867	196	24363	0.0714286	0.0106892	0.217875
GO:0045814	negative regulation of gene expression, epigenetic	biological_process	metabolic process	13	867	50	24363	0.26	1.41e-08	5.7e-06
GO:0045652	regulation of megakaryocyte differentiation	biological_process	developmental process	13	867	74	24363	0.175676	1.89e-06	0.000404
GO:0030512	negative regulation of transforming growth factor beta receptor signaling pathway	biological_process	regulation of biological process	13	867	96	24363	0.135417	3.54e-05	0.0051723
GO:0001938	positive regulation of endothelial cell proliferation	biological_process	regulation of biological process	13	867	107	24363	0.121495	0.000111	0.0112411
GO:0001649	osteoblast differentiation	biological_process	developmental process	13	867	142	24363	0.0915493	0.00171415	0.0867788
GO:0045766	positive regulation of angiogenesis	biological_process	developmental process	13	867	190	24363	0.0684211	0.0187679	0.271937
GO:0051726	regulation of cell cycle	biological_process	regulation of biological process	13	867	193	24363	0.0673575	0.0210544	0.271937
GO:0000183	chromatin silencing at rDNA	biological_process	metabolic process	12	867	24	24363	0.5	6.98e-12	6.36e-09
GO:0060964	regulation of gene silencing by miRNA	biological_process	metabolic process	12	867	38	24363	0.315789	4.41e-09	2.01e-06
GO:0051290	protein heterotetramerization	biological_process	cellular process	12	867	56	24363	0.214286	5.05e-07	0.000142
GO:0071300	cellular response to retinoic acid	biological_process	response to stimulus	12	867	84	24363	0.142857	4.1e-05	0.00534061
GO:0090263	positive regulation of canonical Wnt signaling pathway	biological_process	regulation of biological process	12	867	138	24363	0.0869565	0.00387491	0.132
GO:0071456	cellular response to hypoxia	biological_process	response to stimulus	12	867	145	24363	0.0827586	0.00574908	0.166313
GO:0007229	integrin-mediated signaling pathway	biological_process	regulation of biological process	12	867	146	24363	0.0821918	0.0060672	0.167983
GO:0001822	kidney development	biological_process	developmental process	12	867	168	24363	0.0714286	0.0172931	0.27053
GO:0030336	negative regulation of cell migration	biological_process	negative regulation of biological process	12	867	170	24363	0.0705882	0.0188006	0.271937
GO:0006335	DNA replication-dependent nucleosome assembly	biological_process	cellular process	11	867	22	24363	0.5	5.37e-11	3.91e-08
GO:0006352	DNA-templated transcription, initiation	biological_process	metabolic process	11	867	49	24363	0.22449	9.19e-07	0.000223
GO:0030199	collagen fibril organization	biological_process	cellular process	11	867	68	24363	0.161765	2.61e-05	0.00414208
GO:0045165	cell fate commitment	biological_process	developmental process	11	867	71	24363	0.15493	3.96e-05	0.00534061
GO:0070301	cellular response to hydrogen peroxide	biological_process	response to stimulus	11	867	78	24363	0.141026	9.6e-05	0.0106069
GO:0016525	negative regulation of angiogenesis	biological_process	developmental process	11	867	118	24363	0.0932203	0.00327956	0.12717
GO:0010466	negative regulation of peptidase activity	biological_process	metabolic process	11	867	122	24363	0.0901639	0.00423529	0.139078
GO:0001558	regulation of cell growth	biological_process	regulation of biological process	11	867	125	24363	0.088	0.00508793	0.150967
GO:0030324	lung development	biological_process	developmental process	11	867	128	24363	0.0859375	0.0060709	0.167983
GO:0006952	defense response	biological_process	response to stimulus	11	867	173	24363	0.0635838	0.0456653	0.305169
GO:0060968	regulation of gene silencing	biological_process	metabolic process	10	867	13	24363	0.769231	8.04e-13	9.76e-10
GO:0030514	negative regulation of BMP signaling pathway	biological_process	metabolic process	10	867	59	24363	0.169492	4e-05	0.00534061
GO:0031623	receptor internalization	biological_process	metabolic process	10	867	66	24363	0.151515	0.000107	0.0111682
GO:0021987	cerebral cortex development	biological_process	developmental process	10	867	103	24363	0.0970874	0.00369789	0.12741
GO:0051216	cartilage development	biological_process	developmental process	10	867	107	24363	0.0934579	0.00485485	0.148635
GO:0060326	cell chemotaxis	biological_process	locomotion	10	867	109	24363	0.0917431	0.00553097	0.162584
GO:0045732	positive regulation of protein catabolic process	biological_process	metabolic process	10	867	119	24363	0.0840336	0.010081	0.211436
GO:0000082	G1/S transition of mitotic cell cycle	biological_process	cellular process	10	867	123	24363	0.0813008	0.0125404	0.228548
GO:0007417	central nervous system development	biological_process	multicellular organismal process	10	867	149	24363	0.0671141	0.0406525	0.289411
GO:0001580	detection of chemical stimulus involved in sensory perception of bitter taste	biological_process	response to stimulus	9	867	45	24363	0.2	2.46e-05	0.00414208
GO:0050909	sensory perception of taste	biological_process	multicellular organismal process	9	867	47	24363	0.191489	3.55e-05	0.0051723
GO:0070098	chemokine-mediated signaling pathway	biological_process	regulation of biological process	9	867	82	24363	0.109756	0.00252449	0.11353
GO:0009612	response to mechanical stimulus	biological_process	response to stimulus	9	867	85	24363	0.105882	0.00322857	0.12717
GO:0050727	regulation of inflammatory response	biological_process	regulation of biological process	9	867	90	24363	0.1	0.00473618	0.1463
GO:0050680	negative regulation of epithelial cell proliferation	biological_process	regulation of biological process	9	867	91	24363	0.0989011	0.00509436	0.150967
GO:0060548	negative regulation of cell death	biological_process	regulation of biological process	9	867	95	24363	0.0947368	0.00674124	0.167983
GO:0045444	fat cell differentiation	biological_process	developmental process	9	867	101	24363	0.0891089	0.00994049	0.210657
GO:0030449	regulation of complement activation	biological_process	metabolic process	9	867	103	24363	0.0873786	0.0112269	0.217875
GO:0032092	positive regulation of protein binding	biological_process	biological regulation	9	867	102	24363	0.0882353	0.010569	0.217875
GO:0030593	neutrophil chemotaxis	biological_process	immune system process	9	867	105	24363	0.0857143	0.0126339	0.229108
GO:0045666	positive regulation of neuron differentiation	biological_process	developmental process	9	867	111	24363	0.0810811	0.0176428	0.271255
GO:0009611	response to wounding	biological_process	response to stimulus	9	867	112	24363	0.0803571	0.0186007	0.271937
GO:0009952	anterior/posterior pattern specification	biological_process	developmental process	9	867	123	24363	0.0731707	0.0317478	0.271937
GO:0007517	muscle organ development	biological_process	developmental process	9	867	127	24363	0.0708661	0.0378208	0.276195
GO:0050728	negative regulation of inflammatory response	biological_process	regulation of biological process	9	867	133	24363	0.0676692	0.0483406	0.305169
GO:0002227	innate immune response in mucosa	biological_process	immune system process	8	867	38	24363	0.210526	4.71e-05	0.00572827
GO:0006342	chromatin silencing	biological_process	metabolic process	8	867	48	24363	0.166667	0.000266	0.0248381
GO:0000079	regulation of cyclin-dependent protein serine/threonine kinase activity	biological_process	metabolic process	8	867	73	24363	0.109589	0.00434731	0.139185
GO:0006956	complement activation	biological_process	metabolic process	8	867	79	24363	0.101266	0.00701069	0.167983
GO:0001570	vasculogenesis	biological_process	developmental process	8	867	82	24363	0.097561	0.00873261	0.193661
GO:0070373	negative regulation of ERK1 and ERK2 cascade	biological_process	metabolic process	8	867	91	24363	0.0879121	0.0157984	0.26537
GO:0007584	response to nutrient	biological_process	response to stimulus	8	867	97	24363	0.0824742	0.0223672	0.271937
GO:0014068	positive regulation of phosphatidylinositol 3-kinase signaling	biological_process	regulation of biological process	8	867	104	24363	0.0769231	0.0322207	0.271937
GO:0019722	calcium-mediated signaling	biological_process	regulation of biological process	8	867	104	24363	0.0769231	0.0322207	0.271937
GO:0030509	BMP signaling pathway	biological_process	metabolic process	8	867	106	24363	0.0754717	0.0355056	0.271937
GO:0030855	epithelial cell differentiation	biological_process	developmental process	8	867	94	24363	0.0851064	0.0188794	0.271937
GO:0050679	positive regulation of epithelial cell proliferation	biological_process	regulation of biological process	8	867	96	24363	0.0833333	0.0211579	0.271937
GO:0048488	synaptic vesicle endocytosis	biological_process	localization	7	867	49	24363	0.142857	0.00164619	0.084512
GO:0002062	chondrocyte differentiation	biological_process	developmental process	7	867	53	24363	0.132075	0.00261323	0.11353
GO:0010718	positive regulation of epithelial to mesenchymal transition	biological_process	developmental process	7	867	56	24363	0.125	0.0035872	0.12741
GO:0048704	embryonic skeletal system morphogenesis	biological_process	developmental process	7	867	58	24363	0.12069	0.00437528	0.139185
GO:0051591	response to cAMP	biological_process	response to stimulus	7	867	58	24363	0.12069	0.00437528	0.139185
GO:0120163	negative regulation of cold-induced thermogenesis	biological_process	metabolic process	7	867	62	24363	0.112903	0.00633544	0.167983
GO:0001523	retinoid metabolic process	biological_process	metabolic process	7	867	69	24363	0.101449	0.0112386	0.217875
GO:0030326	embryonic limb morphogenesis	biological_process	developmental process	7	867	69	24363	0.101449	0.0112386	0.217875
GO:0042130	negative regulation of T cell proliferation	biological_process	biological adhesion	7	867	70	24363	0.1	0.0121151	0.223028
GO:0010595	positive regulation of endothelial cell migration	biological_process	regulation of biological process	7	867	71	24363	0.0985915	0.0130398	0.235298
GO:0006959	humoral immune response	biological_process	immune system process	7	867	72	24363	0.0972222	0.0140142	0.245585
GO:0007200	phospholipase C-activating G protein-coupled receptor signaling pathway	biological_process	regulation of biological process	7	867	72	24363	0.0972222	0.0140142	0.245585
GO:0007519	skeletal muscle tissue development	biological_process	developmental process	7	867	72	24363	0.0972222	0.0140142	0.245585
GO:0019233	sensory perception of pain	biological_process	multicellular organismal process	7	867	72	24363	0.0972222	0.0140142	0.245585
GO:0051592	response to calcium ion	biological_process	response to stimulus	7	867	85	24363	0.0823529	0.0317663	0.271937
GO:0060021	roof of mouth development	biological_process	developmental process	7	867	85	24363	0.0823529	0.0317663	0.271937
GO:0042632	cholesterol homeostasis	biological_process	biological regulation	7	867	93	24363	0.0752688	0.0480315	0.305169
GO:0097190	apoptotic signaling pathway	biological_process	regulation of biological process	7	867	93	24363	0.0752688	0.0480315	0.305169
GO:0006518	peptide metabolic process	biological_process	metabolic process	6	867	18	24363	0.333333	2.57e-05	0.00414208
GO:0045910	negative regulation of DNA recombination	biological_process	metabolic process	6	867	18	24363	0.333333	2.57e-05	0.00414208
GO:0006027	glycosaminoglycan catabolic process	biological_process	metabolic process	6	867	29	24363	0.206897	0.00047	0.035687
GO:0030261	chromosome condensation	biological_process	cellular process	6	867	29	24363	0.206897	0.00047	0.035687
GO:0030595	leukocyte chemotaxis	biological_process	immune system process	6	867	30	24363	0.2	0.00057	0.0415466
GO:0048662	negative regulation of smooth muscle cell proliferation	biological_process	regulation of biological process	6	867	38	24363	0.157895	0.00208114	0.0990788
GO:1902895	positive regulation of pri-miRNA transcription by RNA polymerase II	biological_process	metabolic process	6	867	38	24363	0.157895	0.00208114	0.0990788
GO:0042476	odontogenesis	biological_process	developmental process	6	867	39	24363	0.153846	0.00238663	0.110117
GO:0030574	collagen catabolic process	biological_process	metabolic process	6	867	43	24363	0.139535	0.00395482	0.133475
GO:0032570	response to progesterone	biological_process	response to stimulus	6	867	45	24363	0.133333	0.00497647	0.149911
GO:1902042	negative regulation of extrinsic apoptotic signaling pathway via death domain receptors	biological_process	regulation of biological process	6	867	48	24363	0.125	0.00685443	0.167983
GO:0007088	regulation of mitotic nuclear division	biological_process	regulation of biological process	6	867	49	24363	0.122449	0.00758116	0.173794
GO:0034504	protein localization to nucleus	biological_process	localization	6	867	49	24363	0.122449	0.00758116	0.173794
GO:0048873	homeostasis of number of cells within a tissue	biological_process	multicellular organismal process	6	867	51	24363	0.117647	0.00919849	0.199574
GO:0030282	bone mineralization	biological_process	developmental process	6	867	52	24363	0.115385	0.0100933	0.211436
GO:0007162	negative regulation of cell adhesion	biological_process	biological adhesion	6	867	57	24363	0.105263	0.0155083	0.261703
GO:0010811	positive regulation of cell-substrate adhesion	biological_process	biological adhesion	6	867	58	24363	0.103448	0.0167929	0.27053
GO:0043434	response to peptide hormone	biological_process	response to stimulus	6	867	67	24363	0.0895522	0.0317537	0.271937
GO:0045787	positive regulation of cell cycle	biological_process	regulation of biological process	6	867	68	24363	0.0882353	0.0338193	0.271937
GO:0048468	cell development	biological_process	developmental process	6	867	64	24363	0.09375	0.026056	0.271937
GO:0060071	Wnt signaling pathway, planar cell polarity pathway	biological_process	developmental process	6	867	64	24363	0.09375	0.026056	0.271937
GO:0071230	cellular response to amino acid stimulus	biological_process	response to stimulus	6	867	66	24363	0.0909091	0.029772	0.271937
GO:0086091	regulation of heart rate by cardiac conduction	biological_process	regulation of biological process	6	867	62	24363	0.0967742	0.0226616	0.271937
GO:0097191	extrinsic apoptotic signaling pathway	biological_process	regulation of biological process	6	867	68	24363	0.0882353	0.0338193	0.271937
GO:0001568	blood vessel development	biological_process	developmental process	6	867	69	24363	0.0869565	0.0359698	0.273146
GO:0022008	neurogenesis	biological_process	developmental process	6	867	69	24363	0.0869565	0.0359698	0.273146
GO:0048839	inner ear development	biological_process	developmental process	6	867	69	24363	0.0869565	0.0359698	0.273146
GO:0016485	protein processing	biological_process	metabolic process	6	867	70	24363	0.0857143	0.0382062	0.276195
GO:0042733	embryonic digit morphogenesis	biological_process	developmental process	6	867	73	24363	0.0821918	0.0454383	0.305169
GO:0071320	cellular response to cAMP	biological_process	response to stimulus	6	867	73	24363	0.0821918	0.0454383	0.305169
GO:0030857	negative regulation of epithelial cell differentiation	biological_process	developmental process	5	867	15	24363	0.333333	0.000126	0.0120662
GO:0031936	negative regulation of chromatin silencing	biological_process	positive regulation of biological process	5	867	15	24363	0.333333	0.000126	0.0120662
GO:0016584	nucleosome positioning	biological_process	cellular process	5	867	18	24363	0.277778	0.000328	0.0284973
GO:0055119	relaxation of cardiac muscle	biological_process	multicellular organismal process	5	867	18	24363	0.277778	0.000328	0.0284973
GO:0034375	high-density lipoprotein particle remodeling	biological_process	regulation of biological process	5	867	19	24363	0.263158	0.000433	0.0342823
GO:0043691	reverse cholesterol transport	biological_process	localization	5	867	20	24363	0.25	0.00056	0.0415466
GO:0002063	chondrocyte development	biological_process	developmental process	5	867	21	24363	0.238095	0.000714	0.0472972
GO:0010165	response to X-ray	biological_process	response to stimulus	5	867	22	24363	0.227273	0.000897	0.054476
GO:1901687	glutathione derivative biosynthetic process	biological_process	metabolic process	5	867	24	24363	0.208333	0.00136451	0.0768062
GO:0002053	positive regulation of mesenchymal cell proliferation	biological_process	regulation of biological process	5	867	33	24363	0.151515	0.00585267	0.167351
GO:0032967	positive regulation of collagen biosynthetic process	biological_process	metabolic process	5	867	34	24363	0.147059	0.00666454	0.167983
GO:0060135	maternal process involved in female pregnancy	biological_process	reproduction	5	867	34	24363	0.147059	0.00666454	0.167983
GO:0000028	ribosomal small subunit assembly	biological_process	cellular process	5	867	44	24363	0.113636	0.0194647	0.271937
GO:0001890	placenta development	biological_process	reproduction	5	867	49	24363	0.102041	0.0296007	0.271937
GO:0006024	glycosaminoglycan biosynthetic process	biological_process	metabolic process	5	867	50	24363	0.1	0.0319606	0.271937
GO:0016339	calcium-dependent cell-cell adhesion via plasma membrane cell adhesion molecules	biological_process	biological adhesion	5	867	45	24363	0.111111	0.0212758	0.271937
GO:0032757	positive regulation of interleukin-8 production	biological_process	regulation of biological process	5	867	46	24363	0.108696	0.023193	0.271937
GO:0048286	lung alveolus development	biological_process	developmental process	5	867	48	24363	0.104167	0.0273538	0.271937
GO:0055072	iron ion homeostasis	biological_process	biological regulation	5	867	44	24363	0.113636	0.0194647	0.271937
GO:0060048	cardiac muscle contraction	biological_process	multicellular organismal process	5	867	51	24363	0.0980392	0.0344347	0.271937
GO:0060078	regulation of postsynaptic membrane potential	biological_process	biological regulation	5	867	51	24363	0.0980392	0.0344347	0.271937
GO:0071549	cellular response to dexamethasone stimulus	biological_process	response to stimulus	5	867	44	24363	0.113636	0.0194647	0.271937
GO:0071773	cellular response to BMP stimulus	biological_process	response to stimulus	5	867	46	24363	0.108696	0.023193	0.271937
GO:0060173	limb development	biological_process	developmental process	5	867	52	24363	0.0961538	0.0370242	0.276195
GO:0030177	positive regulation of Wnt signaling pathway	biological_process	regulation of biological process	5	867	53	24363	0.0943396	0.0397301	0.283398
GO:0048565	digestive tract development	biological_process	developmental process	5	867	53	24363	0.0943396	0.0397301	0.283398
GO:0006749	glutathione metabolic process	biological_process	metabolic process	5	867	55	24363	0.0909091	0.0454937	0.305169
GO:0008219	cell death	biological_process	cellular process	5	867	55	24363	0.0909091	0.0454937	0.305169
GO:0030890	positive regulation of B cell proliferation	biological_process	regulation of biological process	5	867	55	24363	0.0909091	0.0454937	0.305169
GO:0035988	chondrocyte proliferation	biological_process	cell proliferation	4	867	12	24363	0.333333	0.000627	0.0435701
GO:0072015	glomerular visceral epithelial cell development	biological_process	developmental process	4	867	12	24363	0.333333	0.000627	0.0435701
GO:0006069	ethanol oxidation	biological_process	metabolic process	4	867	14	24363	0.285714	0.00119812	0.0715927
GO:0002237	response to molecule of bacterial origin	biological_process	response to stimulus	4	867	15	24363	0.266667	0.00158806	0.0826926
GO:0014912	negative regulation of smooth muscle cell migration	biological_process	regulation of biological process	4	867	17	24363	0.235294	0.00261634	0.11353
GO:0071305	cellular response to vitamin D	biological_process	response to stimulus	4	867	17	24363	0.235294	0.00261634	0.11353
GO:0061036	positive regulation of cartilage development	biological_process	developmental process	4	867	18	24363	0.222222	0.00327004	0.12717
GO:0070208	protein heterotrimerization	biological_process	cellular process	4	867	18	24363	0.222222	0.00327004	0.12717
GO:1902230	negative regulation of intrinsic apoptotic signaling pathway in response to DNA damage	biological_process	regulation of biological process	4	867	18	24363	0.222222	0.00327004	0.12717
GO:0014047	glutamate secretion	biological_process	localization	4	867	19	24363	0.210526	0.00402668	0.134654
GO:0036342	post-anal tail morphogenesis	biological_process	developmental process	4	867	20	24363	0.2	0.00489334	0.148635
GO:2000649	regulation of sodium ion transmembrane transporter activity	biological_process	regulation of biological process	4	867	21	24363	0.190476	0.00587679	0.167351
GO:0003184	pulmonary valve morphogenesis	biological_process	developmental process	4	867	22	24363	0.181818	0.00698347	0.167983
GO:0071850	mitotic cell cycle arrest	biological_process	regulation of biological process	4	867	22	24363	0.181818	0.00698347	0.167983
GO:0030224	monocyte differentiation	biological_process	developmental process	4	867	23	24363	0.173913	0.00821946	0.183803
GO:0048260	positive regulation of receptor-mediated endocytosis	biological_process	regulation of biological process	4	867	24	24363	0.166667	0.00959045	0.206847
GO:0030279	negative regulation of ossification	biological_process	regulation of biological process	4	867	25	24363	0.16	0.0111017	0.217875
GO:0017015	regulation of transforming growth factor beta receptor signaling pathway	biological_process	regulation of biological process	4	867	27	24363	0.148148	0.0145644	0.251539
GO:0030500	regulation of bone mineralization	biological_process	developmental process	4	867	27	24363	0.148148	0.0145644	0.251539
GO:0033993	response to lipid	biological_process	response to stimulus	4	867	27	24363	0.148148	0.0145644	0.251539
GO:0001502	cartilage condensation	biological_process	developmental process	4	867	35	24363	0.114286	0.0347988	0.271937
GO:0001886	endothelial cell morphogenesis	biological_process	developmental process	4	867	31	24363	0.129032	0.0233602	0.271937
GO:0003180	aortic valve morphogenesis	biological_process	developmental process	4	867	35	24363	0.114286	0.0347988	0.271937
GO:0006826	iron ion transport	biological_process	localization	4	867	35	24363	0.114286	0.0347988	0.271937
GO:0007094	mitotic spindle assembly checkpoint	biological_process	regulation of biological process	4	867	34	24363	0.117647	0.0316849	0.271937
GO:0017156	calcium ion regulated exocytosis	biological_process	localization	4	867	31	24363	0.129032	0.0233602	0.271937
GO:0018146	keratan sulfate biosynthetic process	biological_process	metabolic process	4	867	35	24363	0.114286	0.0347988	0.271937
GO:0030301	cholesterol transport	biological_process	localization	4	867	29	24363	0.137931	0.0186414	0.271937
GO:0030316	osteoclast differentiation	biological_process	developmental process	4	867	35	24363	0.114286	0.0347988	0.271937
GO:0045663	positive regulation of myoblast differentiation	biological_process	developmental process	4	867	33	24363	0.121212	0.0287413	0.271937
GO:0050905	neuromuscular process	biological_process	multicellular organismal process	4	867	31	24363	0.129032	0.0233602	0.271937
GO:0051149	positive regulation of muscle cell differentiation	biological_process	developmental process	4	867	32	24363	0.125	0.0259669	0.271937
GO:0060045	positive regulation of cardiac muscle cell proliferation	biological_process	developmental process	4	867	34	24363	0.117647	0.0316849	0.271937
GO:0060976	coronary vasculature development	biological_process	developmental process	4	867	32	24363	0.125	0.0259669	0.271937
GO:0010971	positive regulation of G2/M transition of mitotic cell cycle	biological_process	regulation of biological process	4	867	36	24363	0.111111	0.0380838	0.276195
GO:0031640	killing of cells of other organism	biological_process	cell killing	4	867	36	24363	0.111111	0.0380838	0.276195
GO:0048863	stem cell differentiation	biological_process	developmental process	4	867	36	24363	0.111111	0.0380838	0.276195
GO:0035987	endodermal cell differentiation	biological_process	developmental process	4	867	37	24363	0.108108	0.0415403	0.294164
GO:0048870	cell motility	biological_process	locomotion	4	867	37	24363	0.108108	0.0415403	0.294164
GO:0001937	negative regulation of endothelial cell proliferation	biological_process	regulation of biological process	4	867	38	24363	0.105263	0.0451684	0.305169
GO:0030207	chondroitin sulfate catabolic process	biological_process	metabolic process	4	867	38	24363	0.105263	0.0451684	0.305169
GO:0048589	developmental growth	biological_process	developmental process	4	867	38	24363	0.105263	0.0451684	0.305169
GO:0055074	calcium ion homeostasis	biological_process	biological regulation	4	867	38	24363	0.105263	0.0451684	0.305169
GO:0018916	nitrobenzene metabolic process	biological_process	metabolic process	3	867	5	24363	0.6	0.000426	0.0342823
GO:0060512	prostate gland morphogenesis	biological_process	developmental process	3	867	5	24363	0.6	0.000426	0.0342823
GO:1901203	positive regulation of extracellular matrix assembly	biological_process	regulation of biological process	3	867	6	24363	0.5	0.000829	0.0511949
GO:1905563	negative regulation of vascular endothelial cell proliferation	biological_process	regulation of biological process	3	867	6	24363	0.5	0.000829	0.0511949
GO:0030579	ubiquitin-dependent SMAD protein catabolic process	biological_process	metabolic process	3	867	7	24363	0.428571	0.0014118	0.0768062
GO:0046069	cGMP catabolic process	biological_process	metabolic process	3	867	7	24363	0.428571	0.0014118	0.0768062
GO:0098532	histone H3-K27 trimethylation	biological_process	cellular process	3	867	7	24363	0.428571	0.0014118	0.0768062
GO:0042178	xenobiotic catabolic process	biological_process	metabolic process	3	867	8	24363	0.375	0.00219923	0.102772
GO:0003183	mitral valve morphogenesis	biological_process	developmental process	3	867	9	24363	0.333333	0.00321189	0.12717
GO:0060056	mammary gland involution	biological_process	developmental process	3	867	9	24363	0.333333	0.00321189	0.12717
GO:0071455	cellular response to hyperoxia	biological_process	response to stimulus	3	867	9	24363	0.333333	0.00321189	0.12717
GO:0030157	pancreatic juice secretion	biological_process	localization	3	867	10	24363	0.3	0.00446768	0.139185
GO:0071864	positive regulation of cell proliferation in bone marrow	biological_process	regulation of biological process	3	867	10	24363	0.3	0.00446768	0.139185
GO:1901385	regulation of voltage-gated calcium channel activity	biological_process	regulation of biological process	3	867	10	24363	0.3	0.00446768	0.139185
GO:0071313	cellular response to caffeine	biological_process	response to stimulus	3	867	11	24363	0.272727	0.00598174	0.167983
GO:0033234	negative regulation of protein sumoylation	biological_process	metabolic process	3	867	12	24363	0.25	0.0077666	0.175834
GO:0042340	keratan sulfate catabolic process	biological_process	metabolic process	3	867	12	24363	0.25	0.0077666	0.175834
GO:0007614	short-term memory	biological_process	behavior	3	867	13	24363	0.230769	0.00983243	0.209586
GO:0046888	negative regulation of hormone secretion	biological_process	regulation of biological process	3	867	13	24363	0.230769	0.00983243	0.209586
GO:0030193	regulation of blood coagulation	biological_process	regulation of biological process	3	867	14	24363	0.214286	0.0121872	0.223229
GO:0003198	epithelial to mesenchymal transition involved in endocardial cushion formation	biological_process	developmental process	3	867	15	24363	0.2	0.014837	0.251539
GO:0010952	positive regulation of peptidase activity	biological_process	metabolic process	3	867	15	24363	0.2	0.014837	0.251539
GO:0032966	negative regulation of collagen biosynthetic process	biological_process	metabolic process	3	867	15	24363	0.2	0.014837	0.251539
GO:0050777	negative regulation of immune response	biological_process	regulation of biological process	3	867	15	24363	0.2	0.014837	0.251539
GO:0009268	response to pH	biological_process	response to stimulus	3	867	16	24363	0.1875	0.017786	0.271255
GO:0062009	secondary palate development	biological_process	developmental process	3	867	16	24363	0.1875	0.017786	0.271255
GO:0071425	hematopoietic stem cell proliferation	biological_process	developmental process	3	867	16	24363	0.1875	0.017786	0.271255
GO:0071625	vocalization behavior	biological_process	behavior	3	867	16	24363	0.1875	0.017786	0.271255
GO:0097242	amyloid-beta clearance	biological_process	multicellular organismal process	3	867	16	24363	0.1875	0.017786	0.271255
GO:0003215	cardiac right ventricle morphogenesis	biological_process	developmental process	3	867	17	24363	0.176471	0.0210366	0.271937
GO:0003429	growth plate cartilage chondrocyte morphogenesis	biological_process	developmental process	3	867	19	24363	0.157895	0.0284456	0.271937
GO:0006957	complement activation, alternative pathway	biological_process	metabolic process	3	867	19	24363	0.157895	0.0284456	0.271937
GO:0010875	positive regulation of cholesterol efflux	biological_process	regulation of biological process	3	867	17	24363	0.176471	0.0210366	0.271937
GO:0030195	negative regulation of blood coagulation	biological_process	regulation of biological process	3	867	17	24363	0.176471	0.0210366	0.271937
GO:0032703	negative regulation of interleukin-2 production	biological_process	regulation of biological process	3	867	19	24363	0.157895	0.0284456	0.271937
GO:0034374	low-density lipoprotein particle remodeling	biological_process	regulation of biological process	3	867	17	24363	0.176471	0.0210366	0.271937
GO:0035640	exploration behavior	biological_process	behavior	3	867	19	24363	0.157895	0.0284456	0.271937
GO:0035994	response to muscle stretch	biological_process	response to stimulus	3	867	20	24363	0.15	0.0326018	0.271937
GO:0045778	positive regulation of ossification	biological_process	regulation of biological process	3	867	20	24363	0.15	0.0326018	0.271937
GO:0045779	negative regulation of bone resorption	biological_process	regulation of biological process	3	867	17	24363	0.176471	0.0210366	0.271937
GO:0048333	mesodermal cell differentiation	biological_process	developmental process	3	867	18	24363	0.166667	0.0245899	0.271937
GO:0048703	embryonic viscerocranium morphogenesis	biological_process	developmental process	3	867	18	24363	0.166667	0.0245899	0.271937
GO:0051770	positive regulation of nitric-oxide synthase biosynthetic process	biological_process	metabolic process	3	867	20	24363	0.15	0.0326018	0.271937
GO:0060317	cardiac epithelial to mesenchymal transition	biological_process	developmental process	3	867	17	24363	0.176471	0.0210366	0.271937
GO:0060394	negative regulation of pathway-restricted SMAD protein phosphorylation	biological_process	metabolic process	3	867	18	24363	0.166667	0.0245899	0.271937
GO:0060644	mammary gland epithelial cell differentiation	biological_process	developmental process	3	867	19	24363	0.157895	0.0284456	0.271937
GO:0071404	cellular response to low-density lipoprotein particle stimulus	biological_process	response to stimulus	3	867	20	24363	0.15	0.0326018	0.271937
GO:0071498	cellular response to fluid shear stress	biological_process	response to stimulus	3	867	19	24363	0.157895	0.0284456	0.271937
GO:0086004	regulation of cardiac muscle cell contraction	biological_process	regulation of biological process	3	867	17	24363	0.176471	0.0210366	0.271937
GO:0086013	membrane repolarization during cardiac muscle cell action potential	biological_process	localization	3	867	19	24363	0.157895	0.0284456	0.271937
GO:0090280	positive regulation of calcium ion import	biological_process	regulation of biological process	3	867	19	24363	0.157895	0.0284456	0.271937
GO:1903364	positive regulation of cellular protein catabolic process	biological_process	metabolic process	3	867	19	24363	0.157895	0.0284456	0.271937
GO:2000036	regulation of stem cell population maintenance	biological_process	developmental process	3	867	17	24363	0.176471	0.0210366	0.271937
GO:2000249	regulation of actin cytoskeleton reorganization	biological_process	regulation of biological process	3	867	18	24363	0.166667	0.0245899	0.271937
GO:2000427	positive regulation of apoptotic cell clearance	biological_process	regulation of biological process	3	867	18	24363	0.166667	0.0245899	0.271937
GO:0003323	type B pancreatic cell development	biological_process	developmental process	3	867	21	24363	0.142857	0.037056	0.276195
GO:0061053	somite development	biological_process	developmental process	3	867	21	24363	0.142857	0.037056	0.276195
GO:0080182	histone H3-K4 trimethylation	biological_process	cellular component organization or biogenesis	3	867	21	24363	0.142857	0.037056	0.276195
GO:1902894	negative regulation of pri-miRNA transcription by RNA polymerase II	biological_process	metabolic process	3	867	21	24363	0.142857	0.037056	0.276195
GO:1903827	regulation of cellular protein localization	biological_process	regulation of biological process	3	867	21	24363	0.142857	0.037056	0.276195
GO:0003203	endocardial cushion morphogenesis	biological_process	developmental process	3	867	22	24363	0.136364	0.0418043	0.294164
GO:0030214	hyaluronan catabolic process	biological_process	metabolic process	3	867	22	24363	0.136364	0.0418043	0.294164
GO:0048566	embryonic digestive tract development	biological_process	developmental process	3	867	22	24363	0.136364	0.0418043	0.294164
GO:1904706	negative regulation of vascular smooth muscle cell proliferation	biological_process	regulation of biological process	3	867	22	24363	0.136364	0.0418043	0.294164
GO:0007095	mitotic G2 DNA damage checkpoint	biological_process	regulation of biological process	3	867	23	24363	0.130435	0.046842	0.305169
GO:0033141	positive regulation of peptidyl-serine phosphorylation of STAT protein	biological_process	metabolic process	3	867	23	24363	0.130435	0.046842	0.305169
GO:0050965	detection of temperature stimulus involved in sensory perception of pain	biological_process	response to stimulus	3	867	23	24363	0.130435	0.046842	0.305169
GO:0021988	olfactory lobe development	biological_process	developmental process	2	867	2	24363	1	0.00126501	0.0731897
GO:0071306	cellular response to vitamin E	biological_process	response to stimulus	2	867	2	24363	1	0.00126501	0.0731897
GO:0015920	lipopolysaccharide transport	biological_process	localization	2	867	3	24363	0.666667	0.00370519	0.12741
GO:0046208	spermine catabolic process	biological_process	metabolic process	2	867	3	24363	0.666667	0.00370519	0.12741
GO:0071472	cellular response to salt stress	biological_process	response to stimulus	2	867	3	24363	0.666667	0.00370519	0.12741
GO:0072111	cell proliferation involved in kidney development	biological_process	developmental process	2	867	3	24363	0.666667	0.00370519	0.12741
GO:0072180	mesonephric duct morphogenesis	biological_process	developmental process	2	867	3	24363	0.666667	0.00370519	0.12741
GO:0072190	ureter urothelium development	biological_process	developmental process	2	867	3	24363	0.666667	0.00370519	0.12741
GO:0106001	intestinal hexose absorption	biological_process	localization	2	867	3	24363	0.666667	0.00370519	0.12741
GO:1904862	inhibitory synapse assembly	biological_process	developmental process	2	867	3	24363	0.666667	0.00370519	0.12741
GO:0002158	osteoclast proliferation	biological_process	cell proliferation	2	867	4	24363	0.5	0.00723549	0.167983
GO:0003402	planar cell polarity pathway involved in axis elongation	biological_process	developmental process	2	867	4	24363	0.5	0.00723549	0.167983
GO:0010749	regulation of nitric oxide mediated signal transduction	biological_process	regulation of biological process	2	867	4	24363	0.5	0.00723549	0.167983
GO:0033623	regulation of integrin activation	biological_process	regulation of biological process	2	867	4	24363	0.5	0.00723549	0.167983
GO:0033688	regulation of osteoblast proliferation	biological_process	regulation of biological process	2	867	4	24363	0.5	0.00723549	0.167983
GO:0035990	tendon cell differentiation	biological_process	developmental process	2	867	4	24363	0.5	0.00723549	0.167983
GO:0046546	development of primary male sexual characteristics	biological_process	developmental process	2	867	4	24363	0.5	0.00723549	0.167983
GO:0060221	retinal rod cell differentiation	biological_process	developmental process	2	867	4	24363	0.5	0.00723549	0.167983
GO:0060282	positive regulation of oocyte development	biological_process	reproduction	2	867	4	24363	0.5	0.00723549	0.167983
GO:0060401	cytosolic calcium ion transport	biological_process	localization	2	867	4	24363	0.5	0.00723549	0.167983
GO:0070458	cellular detoxification of nitrogen compound	biological_process	response to stimulus	2	867	4	24363	0.5	0.00723549	0.167983
GO:0071283	cellular response to iron(III) ion	biological_process	response to stimulus	2	867	4	24363	0.5	0.00723549	0.167983
GO:0071847	TNFSF11-mediated signaling pathway	biological_process	regulation of biological process	2	867	4	24363	0.5	0.00723549	0.167983
GO:0072138	mesenchymal cell proliferation involved in ureteric bud development	biological_process	developmental process	2	867	4	24363	0.5	0.00723549	0.167983
GO:0072160	nephron tubule epithelial cell differentiation	biological_process	developmental process	2	867	4	24363	0.5	0.00723549	0.167983
GO:0072193	ureter smooth muscle cell differentiation	biological_process	developmental process	2	867	4	24363	0.5	0.00723549	0.167983
GO:2000535	regulation of entry of bacterium into host cell	biological_process	regulation of biological process	2	867	4	24363	0.5	0.00723549	0.167983
GO:0003289	atrial septum primum morphogenesis	biological_process	developmental process	2	867	5	24363	0.4	0.0117754	0.217875
GO:0009447	putrescine catabolic process	biological_process	metabolic process	2	867	5	24363	0.4	0.0117754	0.217875
GO:0019065	receptor-mediated endocytosis of virus by host cell	biological_process	multi-organism process	2	867	5	24363	0.4	0.0117754	0.217875
GO:0023051	regulation of signaling	biological_process	regulation of biological process	2	867	5	24363	0.4	0.0117754	0.217875
GO:0032651	regulation of interleukin-1 beta production	biological_process	regulation of biological process	2	867	5	24363	0.4	0.0117754	0.217875
GO:0032918	spermidine acetylation	biological_process	cellular process	2	867	5	24363	0.4	0.0117754	0.217875
GO:0035910	ascending aorta morphogenesis	biological_process	developmental process	2	867	5	24363	0.4	0.0117754	0.217875
GO:0042662	negative regulation of mesodermal cell fate specification	biological_process	developmental process	2	867	5	24363	0.4	0.0117754	0.217875
GO:0060028	convergent extension involved in axis elongation	biological_process	developmental process	2	867	5	24363	0.4	0.0117754	0.217875
GO:0060392	negative regulation of SMAD protein signal transduction	biological_process	regulation of biological process	2	867	5	24363	0.4	0.0117754	0.217875
GO:0060686	negative regulation of prostatic bud formation	biological_process	reproduction	2	867	5	24363	0.4	0.0117754	0.217875
GO:0072102	glomerulus morphogenesis	biological_process	developmental process	2	867	5	24363	0.4	0.0117754	0.217875
GO:0090184	positive regulation of kidney development	biological_process	developmental process	2	867	5	24363	0.4	0.0117754	0.217875
GO:1901660	calcium ion export	biological_process	localization	2	867	5	24363	0.4	0.0117754	0.217875
GO:1903237	negative regulation of leukocyte tethering or rolling	biological_process	biological adhesion	2	867	5	24363	0.4	0.0117754	0.217875
GO:2000741	positive regulation of mesenchymal stem cell differentiation	biological_process	developmental process	2	867	5	24363	0.4	0.0117754	0.217875
GO:2000809	positive regulation of synaptic vesicle clustering	biological_process	regulation of biological process	2	867	5	24363	0.4	0.0117754	0.217875
GO:0001957	intramembranous ossification	biological_process	multicellular organismal process	2	867	6	24363	0.333333	0.0172488	0.27053
GO:0002486	antigen processing and presentation of endogenous peptide antigen via MHC class I via ER pathway, TAP-independent	biological_process	immune system process	2	867	6	24363	0.333333	0.0172488	0.27053
GO:0003211	cardiac ventricle formation	biological_process	developmental process	2	867	6	24363	0.333333	0.0172488	0.27053
GO:0014816	skeletal muscle satellite cell differentiation	biological_process	developmental process	2	867	6	24363	0.333333	0.0172488	0.27053
GO:0014829	vascular smooth muscle contraction	biological_process	multicellular organismal process	2	867	6	24363	0.333333	0.0172488	0.27053
GO:0019800	peptide cross-linking via chondroitin 4-sulfate glycosaminoglycan	biological_process	cellular process	2	867	6	24363	0.333333	0.0172488	0.27053
GO:0021891	olfactory bulb interneuron development	biological_process	developmental process	2	867	6	24363	0.333333	0.0172488	0.27053
GO:0022602	ovulation cycle process	biological_process	reproduction	2	867	6	24363	0.333333	0.0172488	0.27053
GO:0060684	epithelial-mesenchymal cell signaling	biological_process	signaling	2	867	6	24363	0.333333	0.0172488	0.27053
GO:0070836	caveola assembly	biological_process	cellular process	2	867	6	24363	0.333333	0.0172488	0.27053
GO:0090244	Wnt signaling pathway involved in somitogenesis	biological_process	developmental process	2	867	6	24363	0.333333	0.0172488	0.27053
GO:1902474	positive regulation of protein localization to synapse	biological_process	regulation of biological process	2	867	6	24363	0.333333	0.0172488	0.27053
GO:2001013	epithelial cell proliferation involved in renal tubule morphogenesis	biological_process	developmental process	2	867	6	24363	0.333333	0.0172488	0.27053
GO:0002634	regulation of germinal center formation	biological_process	developmental process	2	867	8	24363	0.25	0.0307117	0.271937
GO:0003158	endothelium development	biological_process	developmental process	2	867	7	24363	0.285714	0.0235836	0.271937
GO:0003170	heart valve development	biological_process	developmental process	2	867	7	24363	0.285714	0.0235836	0.271937
GO:0003179	heart valve morphogenesis	biological_process	developmental process	2	867	7	24363	0.285714	0.0235836	0.271937
GO:0010754	negative regulation of cGMP-mediated signaling	biological_process	regulation of biological process	2	867	7	24363	0.285714	0.0235836	0.271937
GO:0010886	positive regulation of cholesterol storage	biological_process	regulation of biological process	2	867	8	24363	0.25	0.0307117	0.271937
GO:0014009	glial cell proliferation	biological_process	developmental process	2	867	7	24363	0.285714	0.0235836	0.271937
GO:0016476	regulation of embryonic cell shape	biological_process	developmental process	2	867	7	24363	0.285714	0.0235836	0.271937
GO:0021889	olfactory bulb interneuron differentiation	biological_process	developmental process	2	867	8	24363	0.25	0.0307117	0.271937
GO:0032534	regulation of microvillus assembly	biological_process	regulation of biological process	2	867	8	24363	0.25	0.0307117	0.271937
GO:0032914	positive regulation of transforming growth factor beta1 production	biological_process	regulation of biological process	2	867	8	24363	0.25	0.0307117	0.271937
GO:0032926	negative regulation of activin receptor signaling pathway	biological_process	regulation of biological process	2	867	8	24363	0.25	0.0307117	0.271937
GO:0033135	regulation of peptidyl-serine phosphorylation	biological_process	metabolic process	2	867	8	24363	0.25	0.0307117	0.271937
GO:0043000	Golgi to plasma membrane CFTR protein transport	biological_process	localization	2	867	7	24363	0.285714	0.0235836	0.271937
GO:0043569	negative regulation of insulin-like growth factor receptor signaling pathway	biological_process	regulation of biological process	2	867	7	24363	0.285714	0.0235836	0.271937
GO:0044691	tooth eruption	biological_process	developmental process	2	867	8	24363	0.25	0.0307117	0.271937
GO:0045162	clustering of voltage-gated sodium channels	biological_process	developmental process	2	867	7	24363	0.285714	0.0235836	0.271937
GO:0045542	positive regulation of cholesterol biosynthetic process	biological_process	metabolic process	2	867	8	24363	0.25	0.0307117	0.271937
GO:0050920	regulation of chemotaxis	biological_process	response to stimulus	2	867	7	24363	0.285714	0.0235836	0.271937
GO:0051597	response to methylmercury	biological_process	response to stimulus	2	867	8	24363	0.25	0.0307117	0.271937
GO:0055118	negative regulation of cardiac muscle contraction	biological_process	regulation of biological process	2	867	7	24363	0.285714	0.0235836	0.271937
GO:0061333	renal tubule morphogenesis	biological_process	developmental process	2	867	7	24363	0.285714	0.0235836	0.271937
GO:0071502	cellular response to temperature stimulus	biological_process	response to stimulus	2	867	7	24363	0.285714	0.0235836	0.271937
GO:0071799	cellular response to prostaglandin D stimulus	biological_process	response to stimulus	2	867	7	24363	0.285714	0.0235836	0.271937
GO:0072201	negative regulation of mesenchymal cell proliferation	biological_process	regulation of biological process	2	867	7	24363	0.285714	0.0235836	0.271937
GO:0097187	dentinogenesis	biological_process	developmental process	2	867	8	24363	0.25	0.0307117	0.271937
GO:0150077	regulation of neuroinflammatory response	biological_process	regulation of biological process	2	867	8	24363	0.25	0.0307117	0.271937
GO:1901165	positive regulation of trophoblast cell migration	biological_process	reproduction	2	867	8	24363	0.25	0.0307117	0.271937
GO:1902259	regulation of delayed rectifier potassium channel activity	biological_process	regulation of biological process	2	867	8	24363	0.25	0.0307117	0.271937
GO:1904428	negative regulation of tubulin deacetylation	biological_process	metabolic process	2	867	7	24363	0.285714	0.0235836	0.271937
GO:1905168	positive regulation of double-strand break repair via homologous recombination	biological_process	metabolic process	2	867	7	24363	0.285714	0.0235836	0.271937
GO:2000479	regulation of cAMP-dependent protein kinase activity	biological_process	metabolic process	2	867	7	24363	0.285714	0.0235836	0.271937
GO:2000987	positive regulation of behavioral fear response	biological_process	behavior	2	867	7	24363	0.285714	0.0235836	0.271937
GO:0000915	actomyosin contractile ring assembly	biological_process	cellular component organization or biogenesis	2	867	9	24363	0.222222	0.0385687	0.276195
GO:0002674	negative regulation of acute inflammatory response	biological_process	regulation of biological process	2	867	9	24363	0.222222	0.0385687	0.276195
GO:0010042	response to manganese ion	biological_process	response to stimulus	2	867	9	24363	0.222222	0.0385687	0.276195
GO:0010887	negative regulation of cholesterol storage	biological_process	regulation of biological process	2	867	9	24363	0.222222	0.0385687	0.276195
GO:0014031	mesenchymal cell development	biological_process	developmental process	2	867	9	24363	0.222222	0.0385687	0.276195
GO:0030098	lymphocyte differentiation	biological_process	developmental process	2	867	9	24363	0.222222	0.0385687	0.276195
GO:0032488	Cdc42 protein signal transduction	biological_process	regulation of biological process	2	867	9	24363	0.222222	0.0385687	0.276195
GO:0032675	regulation of interleukin-6 production	biological_process	regulation of biological process	2	867	9	24363	0.222222	0.0385687	0.276195
GO:0043269	regulation of ion transport	biological_process	regulation of biological process	2	867	9	24363	0.222222	0.0385687	0.276195
GO:0045217	cell-cell junction maintenance	biological_process	cellular process	2	867	9	24363	0.222222	0.0385687	0.276195
GO:0090521	glomerular visceral epithelial cell migration	biological_process	locomotion	2	867	9	24363	0.222222	0.0385687	0.276195
GO:0097151	positive regulation of inhibitory postsynaptic potential	biological_process	regulation of biological process	2	867	9	24363	0.222222	0.0385687	0.276195
GO:0097553	calcium ion transmembrane import into cytosol	biological_process	localization	2	867	9	24363	0.222222	0.0385687	0.276195
GO:0099566	regulation of postsynaptic cytosolic calcium ion concentration	biological_process	cellular process	2	867	9	24363	0.222222	0.0385687	0.276195
GO:1901387	positive regulation of voltage-gated calcium channel activity	biological_process	regulation of biological process	2	867	9	24363	0.222222	0.0385687	0.276195
GO:1904753	negative regulation of vascular associated smooth muscle cell migration	biological_process	regulation of biological process	2	867	9	24363	0.222222	0.0385687	0.276195
GO:2000096	positive regulation of Wnt signaling pathway, planar cell polarity pathway	biological_process	developmental process	2	867	9	24363	0.222222	0.0385687	0.276195
GO:0002686	negative regulation of leukocyte migration	biological_process	regulation of biological process	2	867	10	24363	0.2	0.047094	0.305169
GO:0003254	regulation of membrane depolarization	biological_process	regulation of biological process	2	867	10	24363	0.2	0.047094	0.305169
GO:0003416	endochondral bone growth	biological_process	developmental process	2	867	10	24363	0.2	0.047094	0.305169
GO:0009056	catabolic process	biological_process	metabolic process	2	867	10	24363	0.2	0.047094	0.305169
GO:0010564	regulation of cell cycle process	biological_process	regulation of biological process	2	867	10	24363	0.2	0.047094	0.305169
GO:0014033	neural crest cell differentiation	biological_process	developmental process	2	867	10	24363	0.2	0.047094	0.305169
GO:0019217	regulation of fatty acid metabolic process	biological_process	metabolic process	2	867	10	24363	0.2	0.047094	0.305169
GO:0030865	cortical cytoskeleton organization	biological_process	cellular process	2	867	10	24363	0.2	0.047094	0.305169
GO:0031987	locomotion involved in locomotory behavior	biological_process	locomotion	2	867	10	24363	0.2	0.047094	0.305169
GO:0032808	lacrimal gland development	biological_process	developmental process	2	867	10	24363	0.2	0.047094	0.305169
GO:0045843	negative regulation of striated muscle tissue development	biological_process	developmental process	2	867	10	24363	0.2	0.047094	0.305169
GO:0051045	negative regulation of membrane protein ectodomain proteolysis	biological_process	metabolic process	2	867	10	24363	0.2	0.047094	0.305169
GO:0051574	positive regulation of histone H3-K9 methylation	biological_process	metabolic process	2	867	10	24363	0.2	0.047094	0.305169
GO:0061614	pri-miRNA transcription by RNA polymerase II	biological_process	metabolic process	2	867	10	24363	0.2	0.047094	0.305169
GO:0071169	establishment of protein localization to chromatin	biological_process	localization	2	867	10	24363	0.2	0.047094	0.305169
GO:0071499	cellular response to laminar fluid shear stress	biological_process	response to stimulus	2	867	10	24363	0.2	0.047094	0.305169
GO:0090266	regulation of mitotic cell cycle spindle assembly checkpoint	biological_process	regulation of biological process	2	867	10	24363	0.2	0.047094	0.305169
GO:1904948	midbrain dopaminergic neuron differentiation	biological_process	developmental process	2	867	10	24363	0.2	0.047094	0.305169
GO:0001100	negative regulation of exit from mitosis	biological_process	regulation of biological process	1	867	1	24363	1	0.0355868	0.271937
GO:0001808	negative regulation of type IV hypersensitivity	biological_process	regulation of biological process	1	867	1	24363	1	0.0355868	0.271937
GO:0002481	antigen processing and presentation of exogenous protein antigen via MHC class Ib, TAP-dependent	biological_process	immune system process	1	867	1	24363	1	0.0355868	0.271937
GO:0002678	positive regulation of chronic inflammatory response	biological_process	regulation of biological process	1	867	1	24363	1	0.0355868	0.271937
GO:0002683	negative regulation of immune system process	biological_process	immune system process	1	867	1	24363	1	0.0355868	0.271937
GO:0002737	negative regulation of plasmacytoid dendritic cell cytokine production	biological_process	regulation of biological process	1	867	1	24363	1	0.0355868	0.271937
GO:0002828	regulation of type 2 immune response	biological_process	regulation of biological process	1	867	1	24363	1	0.0355868	0.271937
GO:0003044	regulation of systemic arterial blood pressure mediated by a chemical signal	biological_process	multicellular organismal process	1	867	1	24363	1	0.0355868	0.271937
GO:0003065	positive regulation of heart rate by epinephrine	biological_process	regulation of biological process	1	867	1	24363	1	0.0355868	0.271937
GO:0003131	mesodermal-endodermal cell signaling	biological_process	signaling	1	867	1	24363	1	0.0355868	0.271937
GO:0003277	apoptotic process involved in endocardial cushion morphogenesis	biological_process	developmental process	1	867	1	24363	1	0.0355868	0.271937
GO:0003421	growth plate cartilage axis specification	biological_process	developmental process	1	867	1	24363	1	0.0355868	0.271937
GO:0006117	acetaldehyde metabolic process	biological_process	metabolic process	1	867	1	24363	1	0.0355868	0.271937
GO:0007063	regulation of sister chromatid cohesion	biological_process	regulation of biological process	1	867	1	24363	1	0.0355868	0.271937
GO:0009720	detection of hormone stimulus	biological_process	response to stimulus	1	867	1	24363	1	0.0355868	0.271937
GO:0010171	body morphogenesis	biological_process	developmental process	1	867	1	24363	1	0.0355868	0.271937
GO:0010189	vitamin E biosynthetic process	biological_process	metabolic process	1	867	1	24363	1	0.0355868	0.271937
GO:0010712	regulation of collagen metabolic process	biological_process	metabolic process	1	867	1	24363	1	0.0355868	0.271937
GO:0014861	regulation of skeletal muscle contraction via regulation of action potential	biological_process	regulation of biological process	1	867	1	24363	1	0.0355868	0.271937
GO:0019319	hexose biosynthetic process	biological_process	metabolic process	1	867	1	24363	1	0.0355868	0.271937
GO:0021919	BMP signaling pathway involved in spinal cord dorsal/ventral patterning	biological_process	developmental process	1	867	1	24363	1	0.0355868	0.271937
GO:0030421	defecation	biological_process	multicellular organismal process	1	867	1	24363	1	0.0355868	0.271937
GO:0030656	regulation of vitamin metabolic process	biological_process	metabolic process	1	867	1	24363	1	0.0355868	0.271937
GO:0030885	regulation of myeloid dendritic cell activation	biological_process	regulation of biological process	1	867	1	24363	1	0.0355868	0.271937
GO:0032074	negative regulation of nuclease activity	biological_process	metabolic process	1	867	1	24363	1	0.0355868	0.271937
GO:0032244	positive regulation of nucleoside transport	biological_process	regulation of biological process	1	867	1	24363	1	0.0355868	0.271937
GO:0032900	negative regulation of neurotrophin production	biological_process	regulation of biological process	1	867	1	24363	1	0.0355868	0.271937
GO:0033037	polysaccharide localization	biological_process	localization	1	867	1	24363	1	0.0355868	0.271937
GO:0033316	meiotic spindle assembly checkpoint	biological_process	reproduction	1	867	1	24363	1	0.0355868	0.271937
GO:0033580	protein galactosylation at cell surface	biological_process	metabolic process	1	867	1	24363	1	0.0355868	0.271937
GO:0034213	quinolinate catabolic process	biological_process	metabolic process	1	867	1	24363	1	0.0355868	0.271937
GO:0035491	positive regulation of leukotriene production involved in inflammatory response	biological_process	regulation of biological process	1	867	1	24363	1	0.0355868	0.271937
GO:0035622	intrahepatic bile duct development	biological_process	developmental process	1	867	1	24363	1	0.0355868	0.271937
GO:0035684	helper T cell extravasation	biological_process	immune system process	1	867	1	24363	1	0.0355868	0.271937
GO:0035978	histone H2A-S139 phosphorylation	biological_process	metabolic process	1	867	1	24363	1	0.0355868	0.271937
GO:0036517	chemoattraction of serotonergic neuron axon	biological_process	developmental process	1	867	1	24363	1	0.0355868	0.271937
GO:0043012	regulation of fusion of sperm to egg plasma membrane	biological_process	reproduction	1	867	1	24363	1	0.0355868	0.271937
GO:0043105	negative regulation of GTP cyclohydrolase I activity	biological_process	biological regulation	1	867	1	24363	1	0.0355868	0.271937
GO:0044557	relaxation of smooth muscle	biological_process	multicellular organismal process	1	867	1	24363	1	0.0355868	0.271937
GO:0044650	adhesion of symbiont to host cell	biological_process	biological adhesion	1	867	1	24363	1	0.0355868	0.271937
GO:0044827	modulation by host of viral genome replication	biological_process	regulation of biological process	1	867	1	24363	1	0.0355868	0.271937
GO:0045091	regulation of single stranded viral RNA replication via double stranded DNA intermediate	biological_process	regulation of biological process	1	867	1	24363	1	0.0355868	0.271937
GO:0045713	low-density lipoprotein particle receptor biosynthetic process	biological_process	metabolic process	1	867	1	24363	1	0.0355868	0.271937
GO:0045769	negative regulation of asymmetric cell division	biological_process	regulation of biological process	1	867	1	24363	1	0.0355868	0.271937
GO:0045813	positive regulation of Wnt signaling pathway, calcium modulating pathway	biological_process	regulation of biological process	1	867	1	24363	1	0.0355868	0.271937
GO:0045887	positive regulation of synaptic growth at neuromuscular junction	biological_process	developmental process	1	867	1	24363	1	0.0355868	0.271937
GO:0046588	negative regulation of calcium-dependent cell-cell adhesion	biological_process	biological adhesion	1	867	1	24363	1	0.0355868	0.271937
GO:0050747	positive regulation of lipoprotein metabolic process	biological_process	metabolic process	1	867	1	24363	1	0.0355868	0.271937
GO:0050866	negative regulation of cell activation	biological_process	regulation of biological process	1	867	1	24363	1	0.0355868	0.271937
GO:0050960	detection of temperature stimulus involved in thermoception	biological_process	response to stimulus	1	867	1	24363	1	0.0355868	0.271937
GO:0051758	homologous chromosome movement towards spindle pole involved in homologous chromosome segregation	biological_process	reproduction	1	867	1	24363	1	0.0355868	0.271937
GO:0051867	general adaptation syndrome, behavioral process	biological_process	behavior	1	867	1	24363	1	0.0355868	0.271937
GO:0052547	regulation of peptidase activity	biological_process	metabolic process	1	867	1	24363	1	0.0355868	0.271937
GO:0060300	regulation of cytokine activity	biological_process	regulation of biological process	1	867	1	24363	1	0.0355868	0.271937
GO:0060517	epithelial cell proliferation involved in prostatic bud elongation	biological_process	developmental process	1	867	1	24363	1	0.0355868	0.271937
GO:0060606	tube closure	biological_process	developmental process	1	867	1	24363	1	0.0355868	0.271937
GO:0060694	regulation of cholesterol transporter activity	biological_process	regulation of biological process	1	867	1	24363	1	0.0355868	0.271937
GO:0060784	regulation of cell proliferation involved in tissue homeostasis	biological_process	regulation of biological process	1	867	1	24363	1	0.0355868	0.271937
GO:0060838	lymphatic endothelial cell fate commitment	biological_process	developmental process	1	867	1	24363	1	0.0355868	0.271937
GO:0061044	negative regulation of vascular wound healing	biological_process	developmental process	1	867	1	24363	1	0.0355868	0.271937
GO:0061046	regulation of branching involved in lung morphogenesis	biological_process	developmental process	1	867	1	24363	1	0.0355868	0.271937
GO:0061185	negative regulation of dermatome development	biological_process	developmental process	1	867	1	24363	1	0.0355868	0.271937
GO:0061347	planar cell polarity pathway involved in outflow tract morphogenesis	biological_process	developmental process	1	867	1	24363	1	0.0355868	0.271937
GO:0061348	planar cell polarity pathway involved in ventricular septum morphogenesis	biological_process	developmental process	1	867	1	24363	1	0.0355868	0.271937
GO:0061349	planar cell polarity pathway involved in cardiac right atrium morphogenesis	biological_process	developmental process	1	867	1	24363	1	0.0355868	0.271937
GO:0061350	planar cell polarity pathway involved in cardiac muscle tissue morphogenesis	biological_process	developmental process	1	867	1	24363	1	0.0355868	0.271937
GO:0061354	planar cell polarity pathway involved in pericardium morphogenesis	biological_process	developmental process	1	867	1	24363	1	0.0355868	0.271937
GO:0061643	chemorepulsion of axon	biological_process	developmental process	1	867	1	24363	1	0.0355868	0.271937
GO:0061682	seminal vesicle morphogenesis	biological_process	developmental process	1	867	1	24363	1	0.0355868	0.271937
GO:0061888	regulation of astrocyte activation	biological_process	developmental process	1	867	1	24363	1	0.0355868	0.271937
GO:0070091	glucagon secretion	biological_process	signaling	1	867	1	24363	1	0.0355868	0.271937
GO:0070625	zymogen granule exocytosis	biological_process	localization	1	867	1	24363	1	0.0355868	0.271937
GO:0070951	regulation of neutrophil mediated killing of gram-negative bacterium	biological_process	regulation of biological process	1	867	1	24363	1	0.0355868	0.271937
GO:0071329	cellular response to sucrose stimulus	biological_process	response to stimulus	1	867	1	24363	1	0.0355868	0.271937
GO:0071846	actin filament debranching	biological_process	cellular process	1	867	1	24363	1	0.0355868	0.271937
GO:0072175	epithelial tube formation	biological_process	developmental process	1	867	1	24363	1	0.0355868	0.271937
GO:0085018	maintenance of symbiont-containing vacuole by host	biological_process	multi-organism process	1	867	1	24363	1	0.0355868	0.271937
GO:0090144	mitochondrial nucleoid organization	biological_process	cellular process	1	867	1	24363	1	0.0355868	0.271937
GO:0090329	regulation of DNA-dependent DNA replication	biological_process	metabolic process	1	867	1	24363	1	0.0355868	0.271937
GO:0098746	fast, calcium ion-dependent exocytosis of neurotransmitter	biological_process	signaling	1	867	1	24363	1	0.0355868	0.271937
GO:1900047	negative regulation of hemostasis	biological_process	regulation of biological process	1	867	1	24363	1	0.0355868	0.271937
GO:1900085	negative regulation of peptidyl-tyrosine autophosphorylation	biological_process	metabolic process	1	867	1	24363	1	0.0355868	0.271937
GO:1900134	negative regulation of renin secretion into blood stream	biological_process	regulation of biological process	1	867	1	24363	1	0.0355868	0.271937
GO:1900402	regulation of carbohydrate metabolic process by regulation of transcription from RNA polymerase II promoter	biological_process	metabolic process	1	867	1	24363	1	0.0355868	0.271937
GO:1901296	negative regulation of canonical Wnt signaling pathway involved in cardiac muscle cell fate commitment	biological_process	developmental process	1	867	1	24363	1	0.0355868	0.271937
GO:1901331	positive regulation of odontoblast differentiation	biological_process	developmental process	1	867	1	24363	1	0.0355868	0.271937
GO:1901398	regulation of transforming growth factor beta3 activation	biological_process	regulation of biological process	1	867	1	24363	1	0.0355868	0.271937
GO:1901594	response to capsazepine	biological_process	response to stimulus	1	867	1	24363	1	0.0355868	0.271937
GO:1901676	positive regulation of histone H3-K27 acetylation	biological_process	metabolic process	1	867	1	24363	1	0.0355868	0.271937
GO:1901706	mesenchymal cell differentiation involved in bone development	biological_process	developmental process	1	867	1	24363	1	0.0355868	0.271937
GO:1902256	regulation of apoptotic process involved in outflow tract morphogenesis	biological_process	developmental process	1	867	1	24363	1	0.0355868	0.271937
GO:1902613	negative regulation of anti-Mullerian hormone signaling pathway	biological_process	regulation of biological process	1	867	1	24363	1	0.0355868	0.271937
GO:1902618	cellular response to fluoride	biological_process	response to stimulus	1	867	1	24363	1	0.0355868	0.271937
GO:1902631	negative regulation of membrane hyperpolarization	biological_process	regulation of biological process	1	867	1	24363	1	0.0355868	0.271937
GO:1902847	regulation of neuronal signal transduction	biological_process	regulation of biological process	1	867	1	24363	1	0.0355868	0.271937
GO:1903096	protein localization to meiotic spindle midzone	biological_process	localization	1	867	1	24363	1	0.0355868	0.271937
GO:1903126	negative regulation of centriole-centriole cohesion	biological_process	regulation of biological process	1	867	1	24363	1	0.0355868	0.271937
GO:1903403	negative regulation of renal phosphate excretion	biological_process	regulation of biological process	1	867	1	24363	1	0.0355868	0.271937
GO:1903547	regulation of growth hormone activity	biological_process	regulation of biological process	1	867	1	24363	1	0.0355868	0.271937
GO:1903573	negative regulation of response to endoplasmic reticulum stress	biological_process	regulation of biological process	1	867	1	24363	1	0.0355868	0.271937
GO:1903609	negative regulation of inward rectifier potassium channel activity	biological_process	regulation of biological process	1	867	1	24363	1	0.0355868	0.271937
GO:1903701	substantia propria of cornea development	biological_process	developmental process	1	867	1	24363	1	0.0355868	0.271937
GO:1903707	negative regulation of hemopoiesis	biological_process	developmental process	1	867	1	24363	1	0.0355868	0.271937
GO:1903720	negative regulation of I-kappaB phosphorylation	biological_process	metabolic process	1	867	1	24363	1	0.0355868	0.271937
GO:1904026	regulation of collagen fibril organization	biological_process	regulation of biological process	1	867	1	24363	1	0.0355868	0.271937
GO:1904188	negative regulation of transformation of host cell by virus	biological_process	regulation of biological process	1	867	1	24363	1	0.0355868	0.271937
GO:1904328	regulation of myofibroblast contraction	biological_process	regulation of biological process	1	867	1	24363	1	0.0355868	0.271937
GO:1904723	negative regulation of Wnt-Frizzled-LRP5/6 complex assembly	biological_process	regulation of biological process	1	867	1	24363	1	0.0355868	0.271937
GO:1904864	negative regulation of beta-catenin-TCF complex assembly	biological_process	regulation of biological process	1	867	1	24363	1	0.0355868	0.271937
GO:1904905	negative regulation of endothelial cell-matrix adhesion via fibronectin	biological_process	biological adhesion	1	867	1	24363	1	0.0355868	0.271937
GO:1904934	negative regulation of cell proliferation in midbrain	biological_process	developmental process	1	867	1	24363	1	0.0355868	0.271937
GO:1904955	planar cell polarity pathway involved in midbrain dopaminergic neuron differentiation	biological_process	developmental process	1	867	1	24363	1	0.0355868	0.271937
GO:1904958	positive regulation of midbrain dopaminergic neuron differentiation	biological_process	developmental process	1	867	1	24363	1	0.0355868	0.271937
GO:1905025	negative regulation of membrane repolarization during ventricular cardiac muscle cell action potential	biological_process	regulation of biological process	1	867	1	24363	1	0.0355868	0.271937
GO:1905072	cardiac jelly development	biological_process	developmental process	1	867	1	24363	1	0.0355868	0.271937
GO:1905603	regulation of maintenance of permeability of blood-brain barrier	biological_process	regulation of biological process	1	867	1	24363	1	0.0355868	0.271937
GO:1905702	regulation of inhibitory synapse assembly	biological_process	regulation of biological process	1	867	1	24363	1	0.0355868	0.271937
GO:1905863	invadopodium organization	biological_process	cellular process	1	867	1	24363	1	0.0355868	0.271937
GO:1905892	negative regulation of cellular response to thapsigargin	biological_process	regulation of biological process	1	867	1	24363	1	0.0355868	0.271937
GO:1905895	negative regulation of cellular response to tunicamycin	biological_process	regulation of biological process	1	867	1	24363	1	0.0355868	0.271937
GO:1905929	positive regulation of invadopodium disassembly	biological_process	regulation of biological process	1	867	1	24363	1	0.0355868	0.271937
GO:1990079	cartilage homeostasis	biological_process	multicellular organismal process	1	867	1	24363	1	0.0355868	0.271937
GO:1990092	calcium-dependent self proteolysis	biological_process	metabolic process	1	867	1	24363	1	0.0355868	0.271937
GO:1990478	response to ultrasound	biological_process	response to stimulus	1	867	1	24363	1	0.0355868	0.271937
GO:1990539	fructose import across plasma membrane	biological_process	localization	1	867	1	24363	1	0.0355868	0.271937
GO:2000230	negative regulation of pancreatic stellate cell proliferation	biological_process	regulation of biological process	1	867	1	24363	1	0.0355868	0.271937
GO:2000446	regulation of macrophage migration inhibitory factor signaling pathway	biological_process	regulation of biological process	1	867	1	24363	1	0.0355868	0.271937
GO:2000685	positive regulation of cellular response to X-ray	biological_process	regulation of biological process	1	867	1	24363	1	0.0355868	0.271937
GO:2000761	positive regulation of N-terminal peptidyl-lysine acetylation	biological_process	metabolic process	1	867	1	24363	1	0.0355868	0.271937
GO:2000794	regulation of epithelial cell proliferation involved in lung morphogenesis	biological_process	developmental process	1	867	1	24363	1	0.0355868	0.271937
GO:2001012	mesenchymal cell differentiation involved in renal system development	biological_process	developmental process	1	867	1	24363	1	0.0355868	0.271937
