# Supplementary material for: The whole profiling and competing endogenous RNA network analyses of noncoding RNAs in adipose-derived stem cells from diabetic, old, and young patients
Source: Stem Cell Res Ther. 2021 May 29;12:313. doi: 10.1186/s13287-021-02388-5 (PMC8164820; doi:10.1186/s13287-021-02388-5)
Supplement: Supplementary file 18 — Additional file 18: Data S16. KEGG Pathway Analysis between D-ASCs and O-ASCs. [file 13287_2021_2388_MOESM18_ESM.xlsx]

## Sheet: Sheet1
KEGG Pathway Term ID	KEGG Pathway Term Desc	KEGG Pathway Term Level1	KEGG Pathway Term Level2	Term Candidate Gene Num	Total Candidate Gene Num	Term Gene Num	Total Gene Num	Rich Ratio	P value	Q value
5322	Systemic lupus erythematosus	Human Diseases	Immune diseases	60	589	222	15870	0.27027	3.5012e-35	1.09588e-32
5034	Alcoholism	Human Diseases	Substance dependence	56	589	208	15870	0.269231	8.7985e-33	1.37696e-30
5203	Viral carcinogenesis	Human Diseases	Cancers: Overview	37	589	320	15870	0.115625	8.64802e-10	9.02276e-08
4217	Necroptosis	Cellular Processes	Cell growth and death	27	589	236	15870	0.114407	2.10485e-07	1.64705e-05
5202	Transcriptional misregulation in cancer	Human Diseases	Cancers: Overview	26	589	261	15870	0.0996169	4.87623e-06	0.000305252
4933	AGE-RAGE signaling pathway in diabetic complications	Human Diseases	Endocrine and metabolic diseases	17	589	131	15870	0.129771	7.01617e-06	0.00036601
5144	Malaria	Human Diseases	Infectious diseases: Parasitic	11	589	68	15870	0.161765	3.75815e-05	0.00168043
4060	Cytokine-cytokine receptor interaction	Environmental Information Processing	Signaling molecules and interaction	29	589	371	15870	0.0781671	0.000134848	0.00465972
4974	Protein digestion and absorption	Organismal Systems	Digestive system	13	589	105	15870	0.12381	0.000135365	0.00465972
5418	Fluid shear stress and atherosclerosis	Human Diseases	Cardiovascular diseases	19	589	198	15870	0.0959596	0.000148873	0.00465972
4610	Complement and coagulation cascades	Organismal Systems	Immune system	13	589	118	15870	0.110169	0.00043495	0.0123763
5205	Proteoglycans in cancer	Human Diseases	Cancers: Overview	21	589	280	15870	0.075	0.00182872	0.047699
4110	Cell cycle	Cellular Processes	Cell growth and death	15	589	179	15870	0.0837989	0.00279457	0.0659668
5134	Legionellosis	Human Diseases	Infectious diseases: Bacterial	10	589	96	15870	0.104167	0.00295059	0.0659668
5200	Pathways in cancer	Human Diseases	Cancers: Overview	41	589	733	15870	0.0559345	0.00586486	0.12238
5133	Pertussis	Human Diseases	Infectious diseases: Bacterial	10	589	107	15870	0.0934579	0.0064077	0.125351
4742	Taste transduction	Organismal Systems	Sensory system	9	589	92	15870	0.0978261	0.00707937	0.130344
4350	TGF-beta signaling pathway	Environmental Information Processing	Signal transduction	10	589	110	15870	0.0909091	0.00775323	0.13482
4657	IL-17 signaling pathway	Organismal Systems	Immune system	11	589	129	15870	0.0852713	0.0085846	0.14142
982	Drug metabolism - cytochrome P450	Metabolism	Xenobiotics biodegradation and metabolism	9	589	96	15870	0.09375	0.00928182	0.14526
4216	Ferroptosis	Cellular Processes	Cell growth and death	7	589	65	15870	0.107692	0.0101237	0.150891
5225	Hepatocellular carcinoma	Human Diseases	Cancers: Specific types	16	589	228	15870	0.0701754	0.011185	0.159132
983	Drug metabolism - other enzymes	Metabolism	Xenobiotics biodegradation and metabolism	10	589	118	15870	0.0847458	0.0124111	0.168899
980	Metabolism of xenobiotics by cytochrome P450	Metabolism	Xenobiotics biodegradation and metabolism	9	589	104	15870	0.0865385	0.0151924	0.194467
5323	Rheumatoid arthritis	Human Diseases	Immune diseases	13	589	178	15870	0.0730337	0.0155325	0.194467
4151	PI3K-Akt signaling pathway	Environmental Information Processing	Signal transduction	29	589	526	15870	0.0551331	0.0221666	0.256969
4218	Cellular senescence	Cellular Processes	Cell growth and death	18	589	287	15870	0.0627178	0.021353	0.256969
5410	Hypertrophic cardiomyopathy (HCM)	Human Diseases	Cardiovascular diseases	9	589	114	15870	0.0789474	0.0259947	0.290583
4390	Hippo signaling pathway	Environmental Information Processing	Signal transduction	13	589	192	15870	0.0677083	0.0270591	0.292052
531	Glycosaminoglycan degradation	Metabolism	Glycan biosynthesis and metabolism	4	589	32	15870	0.125	0.0296517	0.309366
4115	p53 signaling pathway	Cellular Processes	Cell growth and death	8	589	99	15870	0.0808081	0.0307817	0.310795
523	Polyketide sugar unit biosynthesis	Metabolism	Metabolism of terpenoids and polyketides	1	589	1	15870	1	0.0371141	0.334909
525	Acarbose and validamycin biosynthesis	Metabolism	Biosynthesis of other secondary metabolites	1	589	1	15870	1	0.0371141	0.334909
1055	Biosynthesis of vancomycin group antibiotics	Metabolism	Metabolism of terpenoids and polyketides	1	589	1	15870	1	0.0371141	0.334909
4510	Focal adhesion	Cellular Processes	Cellular community - eukaryotes	17	589	285	15870	0.0596491	0.0374499	0.334909
4150	mTOR signaling pathway	Environmental Information Processing	Signal transduction	13	589	207	15870	0.0628019	0.0453146	0.383337
4512	ECM-receptor interaction	Environmental Information Processing	Signaling molecules and interaction	9	589	126	15870	0.0714286	0.0450252	0.383337
